# Supplementary material for: Predicting novel genomic regions linked to genetic disorders using GWAS and chromosome conformation data – a case study of schizophrenia
Source: Sci Rep. 2019 Nov 29;9:17940. doi: 10.1038/s41598-019-54514-2 (PMC6884554; doi:10.1038/s41598-019-54514-2)
Supplement: Supplementary file 1 — Dataset 1 [file 41598_2019_54514_MOESM1_ESM.xlsx]

## Sheet: Info
Supplementary Tables S1-S4
Predicting novel genomic regions linked to genetic disorders using GWAS and chromosome conformation data – a case study of schizophrenia
Autors: Daniel S. Buxton, Declan J Batten, Jonathan J. Crofts and Nadia Chuzhanova

## Sheet: Table S1
Table S1. List of 346 genes with putative association with SCZ, identified by the PGC and other studies.
Gene symbol	chr	start pos (hg19)	end pos
ABCB9	chr12	123413539	123,451,056
AC005477.1	chr14	72413160	72,519,219
AC005609.1	chr5	140144410	140,271,682
AC027228.1	chr15	78830023	78,831,288
AC073043.2	chr2	200625267	200,715,896
ACD	chr16	67691415	67,694,718
ACTR5	chr20	37377097	37,401,089
ADAMTSL3	chr15	84322838	84,708,593
AGPHD1	chr15	78799906	78,826,012
AKT3	chr1	243663021	244,006,584
AL049840.1	chr14	104177607	104,179,149
ALDOA	chr16	30076994	30,081,741
AMBRA1	chr11	46417962	46,615,619
ANKRD44	chr2	197851386	198,175,521
ANKRD63	chr15	40573645	40,574,787
ANP32E	chr1	150190717	150,208,504
APH1A	chr1	150237799	150,241,609
APOPT1	chr14	104029299	104,057,236
ARHGAP1	chr11	46698625	46,722,215
ARL3	chr10	104433484	104,474,190
ARL6IP4	chr12	123464880	123,467,460
AS3MT	chr10	104629210	104,661,655
ASPHD1	chr16	29912147	29,917,377
ATG13	chr11	46638826	46,697,568
ATP2A2	chr12	110719032	110,788,897
ATPAF2	chr17	17921334	17,942,480
ATXN7	chr3	63884075	63,989,136
BAG5	chr14	104022881	104,028,655
BCL11B	chr14	99635625	99,737,822
BOLL	chr2	198591603	198,650,938
BTBD18	chr11	57510986	57,519,253
C10orf32	chr10	104613967	104,624,718
C11orf31	chr11	57508722	57,510,883
C11orf87	chr11	109292846	109,299,893
C12orf42	chr12	103695733	103,889,746
C12orf65	chr12	123717844	123,742,506
C12orf79	chr12	92378752	92,536,447
C16orf86	chr16	67700717	67,702,661
C16orf92	chr16	30034655	30,036,023
C1orf132	chr1	207975197	207,975,284
C1orf51	chr1	150255229	150,259,501
C1orf54	chr1	150245183	150,253,335
C2orf47	chr2	200820040	200,828,847
C2orf69	chr2	200775979	200,792,996
C2orf82	chr2	233734994	233,741,107
C3orf49	chr3	63805041	63,834,312
C4orf27	chr4	170650619	170,679,093
CA14	chr1	150230218	150,237,480
CA8	chr8	61101423	61,193,954
CACNA1C	chr12	2080229	2,080,366
CACNA1I	chr22	39966758	40,085,740
CACNB2	chr10	18429606	18,830,688
CCDC39	chr3	180331796	180,397,283
CD14	chr5	140011313	140,013,035
CD46	chr1	207925383	207,968,861
CDC25C	chr5	137620959	137,667,516
CDK2AP1	chr12	123745517	123,756,687
CENPM	chr22	42334741	42,343,148
CENPT	chr16	67862060	67,881,361
CHADL	chr22	41625514	41,636,935
CHRM4	chr11	46406640	46,408,107
CHRNA3	chr15	78887647	78,913,637
CHRNA5	chr15	78857862	78,887,611
CHRNB4	chr15	78916636	78,933,587
CILP2	chr19	19649074	19,657,468
CKAP5	chr11	46765084	46,867,859
CKB	chr14	103985995	103,989,196
CLCN3	chr4	170541672	170,644,338
CLP1	chr11	57425216	57,429,337
CLU	chr8	27454434	27,472,328
CNKSR2	chrX	21392536	21,672,813
CNNM2	chr10	104678075	104,838,344
CNOT1	chr16	58553850	58,663,790
CNTN4	chr3	2140550	3,099,645
COQ10B	chr2	198318231	198,339,851
CR1L	chr1	207818458	207,897,036
CREB3L1	chr11	46299228	46,342,972
CSMD1	chr8	2792875	4,852,328
CTNNA1	chr5	138089107	138,270,723
CTNND1	chr11	57529234	57,586,652
CTRL	chr16	67963473	67,965,778
CUL3	chr2	225334867	225,450,114
CYP17A1	chr10	104590288	104,597,290
CYP26B1	chr2	72356367	72,374,991
CYP2D6	chr22	42522501	42,526,883
DDX28	chr16	68055177	68,057,770
DFNA5	chr7	24737974	24,797,083
DGKI	chr7	137074385	137,531,609
DGKZ	chr11	46383145	46,402,104
DNAJC19	chr3	180701498	180,707,562
DND1	chr5	140050381	140,053,171
DOC2A	chr16	30016835	30,022,401
DPEP2	chr16	68021293	68,033,421
DPEP3	chr16	68009566	68,014,452
DPP4	chr2	162848755	162,931,052
DPYD	chr1	97543300	98,386,615
DRD2	chr11	113280317	113,346,001
DRG2	chr17	17991181	18,011,299
DUS2L	chr16	68056847	68,113,226
EDC4	chr16	67906926	67,918,417
EFHD1	chr2	233498207	233,547,491
EGR1	chr5	137801181	137,805,004
ENKD1	chr16	67696850	67,700,628
EP300	chr22	41488614	41,576,081
EPC2	chr2	149402560	149,545,136
EPHX2	chr8	27348519	27,402,439
ERCC4	chr16	14014014	14,046,205
ESAM	chr11	124623019	124,632,223
ESRP2	chr16	68262450	68,270,136
ETF1	chr5	137841782	137,878,989
F2	chr11	46740743	46,761,056
FAM109B	chr22	42470255	42,475,442
FAM53C	chr5	137673224	137,685,418
FAM57B	chr16	30035748	30,042,186
FAM5B	chr1	177140633	177,251,558
FANCL	chr2	58386378	58,468,515
FES	chr15	91427665	91,439,006
FURIN	chr15	91411885	91,426,687
FUT9	chr6	96463845	96,663,488
FXR1	chr3	180630234	180,700,539
GALNT10	chr5	153570295	153,800,543
GATAD2A	chr19	19496642	19,619,741
GDPD3	chr16	30116131	30,124,878
GFOD2	chr16	67708436	67,753,273
GFRA3	chr5	137588069	137,610,253
GID4	chr17	17942611	17,971,718
GIGYF2	chr2	233562015	233,725,289
GLT8D1	chr3	52728504	52,737,714
GNL3	chr3	52719936	52,728,510
GOLGA6L4	chr15	84904525	84,914,120
GPM6A	chr4	176554088	176,923,842
GRAMD1B	chr11	123396528	123,493,518
GRIA1	chr5	152871732	153,193,429
GRIN2A	chr16	9847265	10,276,263
GRM3	chr7	86273230	86,494,192
HAPLN4	chr19	19366452	19,373,651
HARBI1	chr11	46624856	46,638,777
HARS	chr5	140053490	140,071,312
HARS2	chr5	140071018	140,078,890
HCN1	chr5	45255052	45,696,220
HIRIP3	chr16	30003642	30,007,417
HSPA9	chr5	137890571	137,911,318
HSPD1	chr2	198351308	198,364,640
HSPE1	chr2	198364721	198,418,423
IGSF9B	chr11	133778520	133,826,649
IK	chr5	140027384	140,042,065
IMMP2L	chr7	110303106	111,202,573
INA	chr10	105036920	105,050,108
INO80E	chr16	30007531	30,017,112
IREB2	chr15	78730518	78,793,798
ITIH1	chr3	52811602	52,826,084
ITIH3	chr3	52828784	52,843,025
ITIH4	chr3	52847006	52,864,717
KCNB1	chr20	47988505	48,099,183
KCNJ13	chr2	233630512	233,641,275
KCNV1	chr8	110979233	110,987,421
KCTD13	chr16	29917657	29,937,545
KDM3B	chr5	137688285	137,772,716
KDM4A	chr1	44115797	44,171,189
KLC1	chr14	104095525	104,167,888
L3MBTL2	chr22	41601313	41,627,275
LCAT	chr16	67973787	67,978,015
LRP1	chr12	57522282	57,607,125
LRRC48	chr17	17876127	17,920,189
LRRIQ3	chr1	74491702	74,663,871
LUZP2	chr11	24518516	25,104,186
MAD1L1	chr7	1855428	2,272,583
MAN2A1	chr5	109025156	109,203,429
MAN2A2	chr15	91447420	91,465,815
MAPK3	chr16	30125426	30,134,630
MARS2	chr2	198570028	198,573,114
MAU2	chr19	19431630	19,469,563
MDK	chr11	46402618	46,405,387
MED19	chr11	57471187	57,479,673
MEF2C	chr5	88014058	88,199,922
MIR137	chr1	98511626	98,511,727
MIR548AJ2	chr4	23464696	23,464,726
MMP16	chr8	89049460	89,339,717
MPHOSPH9	chr12	123640946	123,706,442
MPP6	chr7	24613085	24,727,498
MSANTD2	chr11	124636394	124,670,299
MSL2	chr3	135867760	135,914,688
MUSTN1	chr3	52863876	52,867,765
MYO15A	chr17	18012020	18,083,116
MYO1A	chr12	57422301	57,443,901
NAB2	chr12	57482677	57,489,259
NAGA	chr22	42454338	42,466,846
NCAN	chr19	19322782	19,363,061
NCK1	chr3	136581050	136,667,968
NDUFA13	chr19	19627019	19,645,953
NDUFA2	chr5	140024948	140,027,370
NDUFA4L2	chr12	57628686	57,634,475
NDUFA6	chr22	42481530	42,486,888
NEK1	chr4	170314421	170,533,778
NEK4	chr3	52744796	52,804,965
NFATC3	chr16	68119269	68,263,162
NGEF	chr2	233743396	233,877,951
NISCH	chr3	52489524	52,527,088
NLGN4X	chrX	5808083	6,146,706
NOSIP	chr19	50058725	50,083,829
NRGN	chr11	124609829	124,617,102
NRN1L	chr16	67918781	67,920,271
NT5C2	chr10	104847774	104,953,063
NT5DC2	chr3	52558385	52,567,793
NUTF2	chr16	67880819	67,905,219
NXPH4	chr12	57610578	57,620,232
OGFOD2	chr12	123459354	123,464,588
OSBPL3	chr7	24836164	25,019,760
OTUD7B	chr1	149912232	149,982,686
PAK6	chr15	40545379	40,569,688
PARD6A	chr16	67694851	67,696,681
PBRM1	chr3	52579368	52,713,739
PBX4	chr19	19672516	19,729,725
PCCB	chr3	135969167	136,049,013
PCDHA1	chr5	140254931	140,391,929
PCDHA10	chr5	140235634	140,238,168
PCDHA2	chr5	140174444	140,185,204
PCDHA3	chr5	140180783	140,183,257
PCDHA4	chr5	140186672	140,189,169
PCDHA5	chr5	140201361	140,391,929
PCDHA6	chr5	140207650	140,210,088
PCDHA7	chr5	140213969	140,216,338
PCDHA8	chr5	140220907	140,391,929
PCDHA9	chr5	140227357	140,391,929
PCGEM1	chr2	193614571	193,641,625
PCGF6	chr10	105062553	105,110,891
PDCD11	chr10	105156412	105,206,019
PITPNM2	chr12	123468027	123,595,035
PJA1	chrX	68380581	68,385,365
PLA2G15	chr16	68279247	68,294,961
PLCB2	chr15	40580098	40,600,174
PLCH2	chr1	2407754	2,436,964
PLCL1	chr2	198669426	199,014,608
PLEKHO1	chr1	150122170	150,131,825
PODXL	chr7	131185021	131,241,376
PPP1R13B	chr14	104200088	104,313,927
PPP1R16B	chr20	37434348	37,551,667
PPP2R3A	chr3	135684515	135,866,752
PPP4C	chr16	30087384	30,096,695
PRKD1	chr14	30045687	30,396,899
PRR12	chr19	50094912	50,129,696
PRRG2	chr19	50084587	50,094,265
PSKH1	chr16	67927175	67,963,581
PSMA4	chr15	78832747	78,841,563
PSMB10	chr16	67964629	67,970,780
PSMD6	chr3	63996225	64,009,282
PTGIS	chr20	48120411	48,184,707
PTN	chr7	136912092	137,028,546
PTPRF	chr1	43996547	44,089,343
PUS7	chr7	105096960	105,162,685
R3HDM2	chr12	57647548	57,704,246
RAI1	chr17	17584787	17,714,765
RANBP10	chr16	67757005	67,840,555
RANGAP1	chr22	41641615	41,682,216
RCN3	chr19	50030875	50,046,890
REEP2	chr5	137774690	137,782,658
RERE	chr1	8412464	8,877,699
RFTN2	chr2	198435527	198,540,584
RGS6	chr14	72399156	73,033,238
RILPL2	chr12	123899936	123,921,264
RIMS1	chr6	72596406	73,112,845
RRAS	chr19	50138552	50,143,400
SATB2	chr2	200134223	200,329,831
SBNO1	chr12	123773656	123,834,988
SCAF1	chr19	50145382	50,161,906
SDCCAG8	chr1	243419307	243,663,393
SEPT3	chr22	42372931	42,394,225
SERPING1	chr11	57365027	57,382,326
SETD8	chr12	123868704	123,893,900
SEZ6L2	chr16	29882480	29,910,585
SF3B1	chr2	198256698	198,299,771
SFXN2	chr10	104474298	104,498,946
SGSM2	chr17	2240806	2,284,348
SHISA8	chr22	42305558	42,310,671
SHMT2	chr12	57623356	57,628,718
SLC12A4	chr16	67977377	67,997,968
SLC32A1	chr20	37353105	37,358,015
SLC35G2	chr3	136537861	136,574,734
SLC38A7	chr16	58700298	58,718,674
SLC39A8	chr4	103182821	103,266,655
SLC45A1	chr1	8384390	8,404,227
SLC4A10	chr2	162480845	162,841,786
SLC7A6	chr16	68298419	68,335,726
SLC7A6OS	chr16	68334518	68,344,868
SMDT1	chr22	42475695	42,480,288
SMG6	chr17	1963133	2,207,069
SMIM4	chr3	52570621	52,574,586
SNAP91	chr6	84262605	84,418,847
SNX19	chr11	130745766	130,786,382
SPCS1	chr3	52739857	52,742,197
SREBF1	chr17	17714663	17,740,325
SREBF2	chr22	42229106	42,302,375
SRPK2	chr7	104756821	105,029,377
SRR	chr17	2207248	2,228,553
STAB1	chr3	52529356	52,558,511
STAC3	chr12	57637242	57,644,976
STAG1	chr3	136055999	136,471,245
STAT6	chr12	57489187	57,505,196
SUGP1	chr19	19387322	19,431,321
TAC3	chr12	57403781	57,410,344
TAF5	chr10	105127743	105,148,841
TAOK2	chr16	29985188	29,999,726
TBC1D5	chr3	17198654	17,784,240
TBX6	chr16	30097115	30,103,205
TCF20	chr22	42556019	42,611,445
TCF4	chr18	52889562	53,303,188
THAP11	chr16	67876213	67,878,098
THOC7	chr3	63819546	63,849,597
TLE1	chr9	84198598	84,303,596
TLE3	chr15	70340543	70,390,256
TM6SF2	chr19	19375174	19,384,074
TMCO6	chr5	140019012	140,024,989
TMEM110-MUSTN1	chr3	52867131	52,931,597
TMEM194A	chr12	57449426	57,472,574
TMEM219	chr16	29973351	29,984,373
TMTC1	chr12	29653746	29,936,743
TMX2	chr11	57479995	57,508,445
TNFRSF13C	chr22	42321036	42,322,821
TOM1L2	chr17	17746822	17,875,784
TRANK1	chr3	36868308	36,986,548
TRIM8	chr10	104404252	104,418,076
TRMT61A	chr14	103995509	104,003,410
TSNARE1	chr8	143293441	143,484,543
TSNAXIP1	chr16	67841010	67,861,971
TSR1	chr17	2225982	2,240,678
TSSK6	chr19	19625028	19,626,469
TYW5	chr2	200793634	200,820,459
USMG5	chr10	105148809	105,156,270
VPS45	chr1	150039342	150,117,505
VRK2	chr2	58273777	58,387,055
VSIG2	chr11	124617370	124,622,109
WBP1L	chr10	104503727	104,576,021
WBP2NL	chr22	42394729	42,424,477
WDR55	chr5	140044384	140,050,553
XRCC3	chr14	104163954	104,181,823
YPEL3	chr16	30103635	30,107,537
YPEL4	chr11	57412560	57,417,417
ZDHHC5	chr11	57435474	57,468,659
ZFYVE21	chr14	104182081	104,200,005
ZMAT2	chr5	140080032	140,086,239
ZNF408	chr11	46722644	46,727,466
ZNF536	chr19	30863328	31,048,965
ZNF804A	chr2	185463093	185,804,214
ZSCAN2	chr15	85144249	85,166,947
ZSWIM6	chr5	60628100	60,841,999

## Sheet: Table S2
Table S2. Genes from the original PGC dataset that did not show inter-chromosomal interactions (f ≥ 64) to any other regions in the human genome.
Gene symbol	Chr	Start	End	#SNPs	min p-value	max p-value
AKT3	1	243663021	244006584	123	7.39e-05	0.916
CACNB2	10	18429606	18830688	303	8.68e-05	0.997
CCDC39	3	180331796	180397283	14	0.00119	0.955
CSMD1	8	2792875	4852328	2656	1.96e-07	1
CUL3	2	225334867	225450114	46	0.0135	0.965
DNAJC19	3	180701498	180707562	3	0.0686	0.832
DPP4	2	162848755	162931052	46	0.000452	0.81
DPYD	1	97543300	98386615	557	7.15e-06	0.996
FANCL	2	58386378	58468515	28	0.00142	0.799
FUT9	6	96463845	96663488	104	0.00255	0.987
FXR1	3	180630234	180700539	27	3.86e-05	0.93
IMMP2L	7	110303106	111202573	310	0.000282	0.999
KCNV1	8	110979233	110987421	5	0.204	0.791
LRRIQ3	1	74491702	74663871	36	0.0801	0.977
LUZP2	11	24518516	25104186	321	1.58e-05	1
MEF2C	5	88014058	88199922	70	0.0556	0.998
MIR137	1	98511626	98511727	0	1	0
MIR548AJ2	4	23464696	23464726	0	1	0
MMP16	8	89049460	89339717	105	6.4e-05	0.993
NLGN4X	23	5808083	6146706	0	1	0
PCGEM1	2	193614571	193641625	7	0.0768	0.532
PJA1	23	68380581	68385365	0	1	0
PRKD1	14	30045687	30396899	135	0.000705	0.978
SDCCAG8	1	243419307	243663393	86	3.26e-06	0.989
SLC39A8	4	103182821	103266655	42	0.00445	0.978
SLC4A10	2	162480845	162841786	133	7.99e-05	0.898
TBC1D5	3	17198654	17784240	141	0.00557	0.892
TLE1	9	84198598	84303596	72	0.0474	0.94
TMTC1	12	29653746	29936743	188	0.00191	0.986
VRK2	2	58273777	58387055	34	2.63e-05	0.803
GPM6A	4	176554088	176923842	171	0.000431	0.996
HCN1	5	45255052	45696220	107	0.00338	0.972

## Sheet: Table S3
Table S3. Genes residing within chr22:38,800,001-43,700,000 (degree 328) and connected regions.
Gene symbol	Chr	Start pos	End pos
A4GALT	22	43088126	43116876
AAAS	12	53701239	53715412
AAGAB	15	67493012	67547074
AAMP	2	219128851	219134932
AAR2	20	34824338	34844863
AARS2	6	44266462	44281063
AATBC	21	45225638	45232448
ABALON	20	30309309	30311212
ABCA17P	16	2390922	2476700
ABCA2	9	139901685	139922740
ABCA3	16	2325878	2390747
ABCB9	12	123413538	123451056
ABCC1	16	16043433	16236930
ABCC10	6	43395291	43418163
ABCC6	16	16243421	16317328
ABCD4	14	74751979	74769767
ABCF1	6	30539169	30559309
ABCG1	21	43619798	43717354
ABCG4	11	119020298	119033374
ABHD1	2	27346656	27353680
ABHD11	7	73150424	73153184
ABHD11-AS1	7	73149398	73150330
ABHD14A	3	52009041	52015216
ABHD14A-ACY1	3	52009041	52023218
ABHD14B	3	52002525	52008646
ABHD16A	6	31654725	31670850
ABHD16B	20	62492565	62494341
ABHD2	15	89631380	89745591
ABHD3	18	19230857	19284766
ABHD4	14	23067146	23081265
ABL1	9	133589267	133763062
ABO	9	136130562	136150630
ABR	17	906757	1090616
ABT1	6	26597170	26600277
ABTB1	3	127391780	127399769
ACAD10	12	112123856	112194911
ACADS	12	121163540	121177811
ACD	16	67691414	67694718
ACHE	7	100487614	100493541
ACIN1	14	23527773	23564823
ACO2	22	41865128	41924993
ACOT7	1	6324331	6453826
ACOT8	20	44470359	44486048
ACP2	11	47260852	47270398
ACRBP	12	6747241	6756580
ACSBG1	15	78463186	78527049
ACSF3	16	89160216	89222254
ACSM3	16	20775311	20808479
ACSS2	20	33462765	33515769
ACTB	7	5566778	5570232
ACTC1	15	35080296	35087927
ACTL10	20	32254303	32256331
ACTL6B	7	100240725	100254084
ACTN3	11	66314311	66330800
ACTR1A	10	104238985	104262512
ACTR5	20	37377096	37401089
ACTR8	3	53901093	53916229
ACVR1B	12	52345450	52390863
ACVRL1	12	52306112	52317145
ACY1	3	52017299	52023218
ACY3	11	67410025	67418130
ACYP1	14	75519927	75530752
ADA	20	43248162	43280376
ADAL	15	43622553	43641615
ADAM15	1	155023747	155035252
ADAM33	20	3648619	3662778
ADAMTS13	9	136287119	136324525
ADAMTS7	15	79051544	79103773
ADAMTSL2	9	136399974	136440641
ADAMTSL4	1	150521844	150533412
ADAMTSL4-AS1	1	150533370	150547028
ADAP1	7	937536	994319
ADARB1	21	46494492	46646478
ADCK5	8	145597703	145618453
ADCY4	14	24787554	24804277
ADCY6	12	49159973	49182879
ADCY9	16	4012649	4166186
ADD1	4	2845583	2931802
ADGRB1	8	143545376	143626368
ADGRG1	16	57653604	57698951
ADGRG5	16	57576600	57611100
ADIG	20	37209837	37217106
ADIPOR2	12	1800246	1897845
ADM5	19	50191941	50194247
ADNP	20	49505454	49547527
ADNP-AS1	20	49547520	49561671
ADRA1A	8	26605666	26722922
ADRA2C	4	3768295	3770253
ADRBK1	11	67033904	67054029
ADRM1	20	60877951	60883918
ADSL	22	40742503	40762575
ADSSL1	14	105190533	105213647
AFG3L1P	16	90038987	90063028
AFG3L2	18	12328942	12377275
AGAP2	12	58118075	58132029
AGAP2-AS1	12	58120022	58122139
AGBL2	11	47681142	47736928
AGBL5	2	27274490	27293490
AGBL5-AS1	2	27272550	27273132
AGER	6	32148744	32152099
AGFG2	7	100136833	100165843
AGO2	8	141541263	141645646
AGPAT1	6	32135982	32143916
AGPAT2	9	139567594	139581911
AGPAT3	21	45345278	45407475
AGRP	16	67516473	67517716
AGXT	2	241808161	241818536
AHCY	20	32868070	32899608
AHNAK	11	62201013	62314332
AHNAK2	14	105403590	105444694
AIF1	6	31583032	31584798
AIF1L	9	133971862	133998539
AIFM2	10	71872022	71892690
AIP	11	67250499	67258579
AIRE	21	45705720	45718102
AJUBA	14	23440382	23446432
AK1	9	130628758	130640022
AK8	9	135600964	135754198
AKT1	14	105235686	105262080
AKT1S1	19	50372289	50380644
ALAS1	3	52232098	52248343
ALDH16A1	19	49956472	49974305
ALDH2	12	112204690	112247789
ALDH3B2	11	67429632	67448685
ALDH6A1	14	74524367	74551196
ALDOA	16	30075599	30081741
ALKBH4	7	102096666	102105321
ALPI	2	233320821	233325455
ALPK2	18	56148481	56296189
ALPK3	15	85359910	85416713
ALPP	2	233243243	233247599
ALPPL2	2	233271551	233275424
ALS2CL	3	46710484	46718899
AMBRA1	11	46417961	46615619
AMDHD2	16	2570362	2580955
AMHR2	12	53817638	53825318
AMICA1	11	118064441	118095809
AMIGO3	3	49754266	49757238
AMN	14	103388992	103397179
AMT	3	49454210	49460111
AMZ1	7	2719155	2755070
ANAPC15	11	71820632	71823318
ANAPC16	10	73975757	73995618
ANAPC2	9	140069235	140083057
ANAPC5	12	121746047	121790265
ANAPC7	12	110810704	110841535
ANGPT4	20	853296	896960
ANGPTL2	9	129849627	129885044
ANKDD1A	15	65204100	65251041
ANKMY1	2	241418838	241497438
ANKRD11	16	89334028	89556969
ANKRD12	18	9137560	9285983
ANKRD13A	12	110437234	110477235
ANKRD13D	11	67056761	67069955
ANKRD18DP	3	197784403	197807542
ANKRD2	10	99332197	99343641
ANKRD23	2	97503650	97509758
ANKRD29	18	21178889	21242849
ANKRD34C	15	79575145	79590581
ANKRD34C-AS1	15	79484048	79576287
ANKRD39	2	97513723	97523756
ANKRD52	12	56631590	56652143
ANKRD63	15	40573644	40574787
ANKRD9	14	102973197	102976128
ANKS1A	6	34857037	35059190
ANKS3	16	4746510	4784378
ANKS4B	16	21245015	21263750
ANO1	11	69924407	70035652
ANO1-AS2	11	69918539	69921454
ANO7	2	242127923	242164791
ANO9	11	417929	442011
ANP32AP1	15	35529526	35530264
ANP32B	9	100745488	100778224
ANP32E	1	150190716	150207026
ANPEP	15	90328125	90358072
ANXA7	10	75135188	75173841
ANXA9	1	150954498	150968114
AP1G1	16	71762904	71842976
AP1G2	14	24028771	24036733
AP1S1	7	100797685	100804557
AP2A1	19	50270179	50310369
AP2A2	11	925808	1012245
AP2M1	3	183892633	183901879
AP3S2	15	90373830	90437617
AP4M1	7	99699129	99704803
AP5B1	11	65541368	65548062
AP5S1	20	3801170	3805954
APBA2	15	29213839	29410516
APEH	3	49711434	49720934
APH1A	1	150237798	150241609
APH1B	15	63569748	63601325
APITD1	1	10490803	10502872
APITD1-CORT	1	10490158	10512060
APOA1	11	116706468	116708338
APOA1-AS	11	116706832	116726445
APOA1BP	1	156561557	156564091
APOBEC3A	22	39353526	39359188
APOBEC3A_B	22	39353526	39388783
APOBEC3B	22	39378403	39388784
APOBEC3B-AS1	22	39387563	39394225
APOBEC3C	22	39410264	39414825
APOBEC3D	22	39417117	39429256
APOBEC3F	22	39436672	39451975
APOBEC3G	22	39473009	39483748
APOBEC3H	22	39493228	39500072
APOBR	16	28505969	28510291
APOC3	11	116700623	116703787
APOF	12	56754354	56756583
APOLD1	12	12878850	12944399
APOM	6	31620186	31625987
APOPT1	14	104029293	104057236
APRT	16	88875876	88878342
AQP10	1	154293591	154297801
AQP12A	2	241631261	241637900
AQP12B	2	241615834	241622317
AQP2	12	50344523	50352664
AQP3	9	33441151	33447631
AQP5	12	50355278	50359465
AQP6	12	50366619	50370922
AQP7	9	33384947	33402517
AQP8	16	25228284	25240253
AQR	15	35148551	35261995
ARAP1	11	72396113	72433403
ARC	8	143692404	143695833
ARCN1	11	118443101	118473747
AREL1	14	75127954	75179807
ARF3	12	49329991	49351252
ARFGAP1	20	61904136	61921142
ARFGAP2	11	47185848	47198676
ARFGAP3	22	43192531	43253408
ARFGEF2	20	47538274	47653230
ARFRP1	20	62329994	62339365
ARG2	14	68086578	68118436
ARHGAP1	11	46698624	46722215
ARHGAP11A	15	32907690	32928382
ARHGAP11B	15	30918878	30931013
ARHGAP17	16	24930704	25026699
ARHGAP39	8	145754562	145911197
ARHGAP40	20	37230576	37279295
ARHGAP9	12	57866037	57873424
ARHGDIG	16	330605	333003
ARHGEF17	11	73019662	73080425
ARHGEF2	1	155916629	155948336
ARHGEF25	12	58005217	58011028
ARHGEF39	9	35659340	35665278
ARHGEF40	14	21538418	21558406
ARID3B	15	74833517	74890472
ARID3C	9	34621454	34628011
ARID5A	2	97202463	97218371
ARIH1	15	72766666	72878896
ARIH2	3	48956280	49022971
ARIH2OS	3	48955220	48956818
ARL10	5	175792501	175800503
ARL2	11	64781584	64789657
ARL2BP	16	57279037	57287545
ARL2-SNX15	11	64781584	64808044
ARL3	10	104433483	104474190
ARL6IP4	12	123464606	123467460
ARMC12	6	35704808	35716690
ARMC5	16	31470316	31478488
ARNT	1	150782180	150849244
ARPC1A	7	98923495	98963885
ARPC1B	7	98972297	98992404
ARPC2	2	219082119	219119071
ARPC3	12	110872694	110888216
ARPC5L	9	127631483	127639696
ARRB1	11	74971165	75062875
ARRDC1	9	140500095	140509812
ARRDC1-AS1	9	140509783	140512981
ARTN	1	44398991	44402912
AS3MT	10	104629209	104661655
ASB2	14	94400498	94443076
ASB6	9	132396882	132404448
ASCC1	10	73855789	73976199
ASCL2	11	2289727	2292182
ASH1L	1	155305051	155532324
ASH1L-AS1	1	155531771	155533735
ASIC1	12	50451419	50477405
ASIP	20	32848170	32857148
ASPG	14	104552022	104579046
ASPHD1	16	29912146	29917377
ASRGL1	11	62104773	62160887
ASS1	9	133320093	133376661
ASTL	2	96789588	96804175
ASXL1	20	30946146	30960352
ATAT1	6	30594612	30612448
ATF1	12	51157788	51214943
ATF4	22	39916568	39918691
ATF5	19	50431958	50437193
ATF6B	6	32083044	32096017
ATF7	12	53905842	54020199
ATF7IP2	16	10479911	10577495
ATG101	12	52463757	52471279
ATG13	11	46638825	46697568
ATG16L1	2	234160216	234204320
ATG16L2	11	72525450	72540680
ATG2A	11	64662003	64684722
ATG4B	2	242577026	242613271
ATHL1	11	289137	295688
ATL3	11	63391553	63439202
ATN1	12	7037479	7051484
ATP2A1	16	28889808	28915830
ATP2A1-AS1	16	28890277	28891242
ATP2A2	12	110719031	110788897
ATP5B	12	57031958	57039852
ATP5G2	12	54058943	54070109
ATP5J2	7	99055783	99063824
ATP5J2-PTCD1	7	99014361	99063824
ATP5L	11	118272103	118280562
ATP5L2	22	43035808	43036607
ATP6V0A2	12	124196864	124246301
ATP6V0B	1	44440319	44443972
ATP6V0C	16	2563726	2570224
ATP6V0CP3	6	42695313	42695932
ATP6V0D1	16	67471916	67515089
ATP6V1G2	6	31512227	31514625
ATP6V1G2-DDX39B	6	31497995	31514625
ATP8B2	1	154300275	154323780
ATRAID	2	27435218	27440046
ATRIP	3	48488113	48507054
ATRN	20	3451664	3631769
ATXN1L	16	71879893	71891236
ATXN2	12	111890017	112037477
ATXN2L	16	28834368	28848558
AUP1	2	74753774	74757024
AVEN	15	34158427	34331303
AVIL	12	58191159	58209852
AVP	20	3063201	3065370
AVPI1	10	99437180	99447015
AXIN1	16	337439	402676
B3GALT4	6	33244916	33246602
B3GAT3	11	62382767	62389647
B3GNT4	12	122688227	122692084
B3GNT9	16	67182004	67184902
B4GALNT1	12	58019677	58027022
B4GALNT3	12	569542	671058
B4GALNT4	11	369794	382117
B4GALT1	9	33110638	33167356
B4GALT1-AS1	9	33166945	33179981
B4GALT2	1	44446176	44456843
B4GALT5	20	48249482	48330421
B4GAT1	11	66112842	66115161
BACE1	11	117156401	117186972
BACE1-AS	11	117162061	117162886
BACH1	21	30671115	30718469
BAD	11	64037299	64052176
BAG1	9	33252469	33264759
BAG5	14	104022880	104028655
BAG6	6	31606804	31620477
BAHD1	15	40731919	40760441
BAIAP3	16	1384504	1399442
BAK1	6	33540322	33548070
BANF1	11	65769549	65771617
BANP	16	87993476	88110924
BAP1	3	52435019	52444121
BARHL1	9	135457992	135465640
BATF	14	75988783	76013334
BATF2	11	64755416	64757749
BAX	19	49458116	49464519
BAZ1B	7	72854727	72936615
BAZ2A	12	56989379	57030163
BBS1	11	66278118	66301084
BCAN	1	156611739	156629324
BCAR4	16	11913690	11922689
BCAS4	20	49411430	49493714
BCAT2	19	49298318	49314320
BCDIN3D	12	50229825	50236912
BCDIN3D-AS1	12	50222325	50234937
BCKDK	16	31119614	31124112
BCL2A1	15	80253231	80263643
BCL2L1	20	30252260	30310656
BCL2L12	19	50168398	50177173
BCL2L2	14	23776068	23780968
BCL2L2-PABPN1	14	23775970	23795394
BCL7A	12	122459791	122499950
BCL7B	7	72950682	72972065
BCL7C	16	30845361	30905623
BCL9L	11	118766850	118781613
BEST1	11	61717355	61731935
BEST4	1	45249256	45253426
BET1L	11	202923	207422
BFAR	16	14726667	14763093
BGLAP	1	156211752	156213123
BHLHA9	17	1173857	1174565
BHLHE23	20	61637330	61638387
BIK	22	43506753	43525718
BIN2	12	51674821	51717982
BIN3	8	22477946	22526661
BIN3-IT1	8	22497883	22499722
BIRC7	20	61867234	61871859
BLCAP	20	36145818	36152953
BLK	8	11351520	11422108
BLM	15	91260557	91358692
BLOC1S4	4	6717841	6719387
BMF	15	40380090	40401085
BNIPL	1	151009028	151020076
BOK	2	242498145	242513553
BOK-AS1	2	242483800	242498558
BOLA1	1	149871154	149872348
BOLA2	16	29464913	29466285
BOLA2B	16	29464913	29466285
BOP1	8	145486001	145515120
BORCS7	10	104613966	104624718
BORCS7-ASMT	10	104613966	104661655
BPI	20	36932551	36965905
BPIFA1	20	31823801	31831115
BPIFA2	20	31755959	31769223
BPIFA3	20	31805115	31815612
BPIFA4P	20	31781410	31798268
BPIFB1	20	31870940	31897684
BPIFB2	20	31595383	31611515
BRAP	12	112079949	112123800
BRAT1	7	2577443	2595392
BRD2	6	32938664	32949282
BRD3	9	136895445	136933141
BRD8	5	137475458	137514358
BREA2	8	144779284	144780583
BRF1	14	105675622	105781914
BRICD5	16	2259253	2261069
BRMS1	11	66104803	66112582
BRPF3	6	36164549	36200567
BSCL2	11	62457733	62475179
BSN	3	49591921	49708982
BSN-AS2	3	49586738	49591799
BTBD19	1	45274153	45279801
BTBD6	14	105714878	105717430
BTBD7	14	93703895	93799438
BTN1A1	6	26501494	26510652
BTN2A1	6	26458131	26476849
BTN2A2	6	26383438	26395100
BTN2A3P	6	26421618	26430816
BTN3A1	6	26402464	26415444
BTN3A2	6	26368405	26378548
BTN3A3	6	26440699	26453643
BTNL3	5	180415844	180433727
BTNL9	5	180467224	180488523
BTRC	10	103113789	103317078
BUB1B	15	40453209	40513337
BUD31	7	99006600	99017239
BYSL	6	41888964	41900784
C10orf105	10	73471457	73497581
C10orf2	10	102747292	102754158
C10orf54	10	73507313	73533337
C10orf55	10	75669726	75682535
C10orf62	10	99349449	99350691
C10orf76	10	103605355	103815932
C10orf95	10	104209593	104211300
C11orf21	11	2317506	2323143
C11orf24	11	68028802	68039469
C11orf49	11	46958239	47185931
C11orf68	11	65684282	65686531
C11orf72	11	67370350	67374177
C11orf80	11	66512206	66610987
C11orf84	11	63580845	63595190
C11orf85	11	64705701	64739563
C11orf86	11	66742753	66744479
C11orf94	11	45928085	45928833
C11orf95	11	63527363	63536113
C11orf98	11	62430288	62432688
C12orf10	12	53693469	53700965
C12orf43	12	121440224	121454305
C12orf57	12	7052979	7055166
C12orf65	12	123718290	123742506
C12orf76	12	110478981	110505500
C12orf80	12	52599364	52604639
C14orf1	14	76117232	76127538
C14orf119	14	23564682	23569665
C14orf142	14	93669236	93673459
C14orf159	14	91580356	91691740
C14orf169	14	73957638	73960105
C14orf180	14	105046020	105056184
C14orf2	14	104378624	104387903
C14orf79	14	105452615	105461855
C14orf80	14	105956191	105965585
C14orf93	14	23456109	23479410
C15orf27	15	76352298	76497304
C15orf38-AP3S2	15	90373830	90456222
C15orf39	15	75494220	75504510
C15orf41	15	36887069	37102461
C15orf52	15	40623652	40633168
C15orf53	15	38988798	38992239
C15orf54	15	39542869	39547043
C15orf56	15	40542865	40545110
C15orf57	15	40823539	40857256
C15orf59	15	74027771	74043816
C15orf59-AS1	15	74060426	74062143
C15orf61	15	67813521	67819641
C15orf62	15	41062158	41064648
C16orf13	16	684426	686366
C16orf45	16	15596122	15682116
C16orf54	16	29753785	29757340
C16orf59	16	2510114	2514964
C16orf70	16	67143914	67182442
C16orf71	16	4784288	4799397
C16orf72	16	9185536	9213555
C16orf74	16	85741123	85784689
C16orf86	16	67700716	67702661
C16orf89	16	5094122	5116146
C16orf90	16	3543483	3545421
C16orf91	16	1469744	1470801
C16orf92	16	30034654	30036023
C16orf93	16	30771357	30773565
C16orf95	16	87336403	87351026
C16orf96	16	4606490	4650318
C18orf25	18	43753987	43846955
C18orf8	18	21083433	21111771
C19orf68	19	48673948	48700877
C19orf73	19	49621653	49622397
C1orf189	1	154171561	154178841
C1orf210	1	43747556	43751288
C1orf228	1	45140393	45191263
C1orf43	1	154179176	154193273
C1orf50	1	43232915	43241413
C1orf54	1	150245182	150253335
C1orf56	1	151020258	151023871
C1orf61	1	156374054	156399184
C1QL4	12	49726199	49730971
C1QTNF4	11	47611215	47615961
C1QTNF5	11	119209643	119211593
C1QTNF8	16	1138225	1146244
C1R	12	7187514	7245043
C1S	12	7167979	7178335
C2	6	31895253	31913451
C20orf141	20	2795632	2796476
C20orf144	20	32250091	32251721
C20orf173	20	34114798	34117481
C20orf194	20	3229947	3388309
C20orf195	20	62184372	62188035
C20orf196	20	5731032	5845053
C20orf202	20	1184097	1188918
C20orf203	20	31219426	31239783
C20orf24	20	35234136	35240960
C20orf27	20	3734145	3748452
C20orf96	20	251503	271419
C21orf140	21	35772409	35773370
C21orf2	21	45748826	45758221
C21orf33	21	45553493	45565605
C21orf58	21	47720343	47740739
C22orf46	22	42086546	42094140
C2CD2	21	43305218	43373999
C2CD2L	11	118978059	118987834
C2CD3	11	73745476	73882064
C2CD4D	1	151810338	151813033
C2orf16	2	27799388	27805589
C2orf42	2	70377016	70418151
C2orf54	2	241825464	241831455
C2orf57	2	232457574	232458994
C2orf70	2	26785480	26802395
C2orf82	2	233734993	233741107
C3AR1	12	8210918	8218955
C3orf18	3	50595455	50605223
C3orf62	3	49306029	49314508
C3orf84	3	49215068	49229291
C4B	6	31982571	32003195
C4B_2	6	31982571	32003195
C4orf48	4	2043776	2045697
C5orf45	5	179264265	179285840
C5orf60	5	179068544	179072047
C6orf1	6	34214156	34216885
C6orf106	6	34555056	34664627
C6orf136	6	30614815	30620987
C6orf15	6	31078999	31080332
C6orf222	6	36283534	36304662
C6orf223	6	43968336	43973694
C6orf226	6	42858002	42858554
C6orf25	6	31691120	31694485
C6orf47	6	31626074	31628549
C6orf48	6	31802691	31807543
C6orf89	6	36853639	36896740
C7orf43	7	99752042	99756344
C7orf50	7	1036622	1177893
C7orf61	7	100054237	100061894
C8G	9	139839697	139841426
C8orf31	8	144120625	144135720
C8orf33	8	146277823	146281416
C8orf58	8	22457113	22461662
C8orf82	8	145751602	145754458
C9orf106	9	132083294	132084882
C9orf114	9	131581929	131592100
C9orf116	9	138387025	138391761
C9orf117	9	130469270	130476303
C9orf139	9	139921915	139931234
C9orf142	9	139886869	139888428
C9orf16	9	130922538	130926207
C9orf163	9	139377946	139380519
C9orf171	9	135285582	135448706
C9orf172	9	139738866	139741797
C9orf173	9	140145712	140147935
C9orf173-AS1	9	140144670	140147949
C9orf24	9	34379016	34381598
C9orf50	9	132374503	132383055
C9orf62	9	138235094	138238404
C9orf69	9	139006426	139010731
C9orf78	9	132589563	132597572
C9orf89	9	95858449	95875565
C9orf9	9	135754289	135765418
CA11	19	49141271	49149451
CA12	15	63615729	63674309
CA14	1	150230137	150237480
CA5A	16	87921624	87970112
CA6	1	9005892	9034503
CA7	16	66878840	66888049
CA9	9	35673914	35681154
CABLES1	18	20715726	20840434
CABP1	12	121078421	121105127
CABP2	11	67286417	67290899
CABP4	11	67222817	67229245
CABP5	19	48532639	48547311
CACFD1	9	136325086	136335909
CACNA1B	9	140772240	141019076
CACNA1C	12	2162415	2807115
CACNA1C-AS1	12	2785166	2800323
CACNA1C-AS2	12	2777665	2781386
CACNA1C-AS4	12	2329702	2332647
CACNA1C-IT2	12	2157517	2158628
CACNA1C-IT3	12	2378941	2397911
CACNA1D	3	53529075	53846492
CACNA1I	22	39966757	40085740
CACNA2D2	3	50400043	50541028
CACNA2D4	12	1901122	2027870
CACNB3	12	49209356	49222726
CAD	2	27440257	27466660
CALCOCO1	12	54104902	54121307
CALHM1	10	105213143	105218648
CALHM2	10	105206542	105212162
CALHM3	10	105232560	105238997
CAMK2G	10	75572258	75634349
CAMKK2	12	121675494	121736111
CAMKV	3	49895421	49907369
CAMP	3	48264836	48266981
CAMSAP1	9	138700332	138799005
CAMTA1	1	6845383	7829766
CANX	5	179125929	179158639
CAPN1	11	64949303	64979477
CAPN10	2	241526132	241538526
CAPN10-AS1	2	241522166	241525733
CAPN11	6	44126547	44152139
CAPN15	16	577855	604636
CAPN3	15	42651697	42704515
CARD8	19	48741517	48759203
CARD8-AS1	19	48758931	48761450
CARD9	9	139258407	139268133
CARHSP1	16	8946798	8962869
CARNS1	11	67183148	67193078
CARS	11	3022151	3078681
CASC4	15	44580908	44707959
CASC5	15	40886446	40954881
CASKIN1	16	2227183	2246465
CASP16P	16	3194291	3199947
CASZ1	1	10696665	10856733
CATIP	2	219221578	219232817
CATIP-AS1	2	219231387	219232625
CATIP-AS2	2	219190963	219222689
CATSPER1	11	65784222	65793988
CATSPER2P1	15	44028145	44038496
CBFA2T2	20	32077927	32237837
CBFA2T3	16	88941262	89007608
CBFB	16	67063049	67134958
CBL	11	119076985	119178859
CBLN3	14	24895739	24898731
CBR1	21	37442221	37445475
CBR3	21	37507262	37518860
CBR3-AS1	21	37513693	37528606
CBS	21	44473300	44496472
CBX5	12	54624730	54673915
CBX6	22	39257431	39268339
CBX7	22	39526778	39548538
CBY1	22	39052657	39069855
CBY3	5	179105558	179107975
CCAR2	8	22462144	22477983
CCBL1	9	131595391	131644354
CCDC102A	16	57546089	57570477
CCDC107	9	35658286	35661500
CCDC114	19	48799708	48823332
CCDC12	3	46963219	47023500
CCDC134	22	42196625	42222303
CCDC142	2	74699958	74710357
CCDC153	11	119060962	119066584
CCDC154	16	1484388	1494490
CCDC155	19	49891474	49921256
CCDC166	8	144788863	144790279
CCDC167	6	37450696	37467700
CCDC176	14	74486058	74532796
CCDC177	14	70036530	70041600
CCDC183	9	139690789	139702193
CCDC183-AS1	9	139698378	139703300
CCDC24	1	44457279	44462198
CCDC25	8	27590832	27630170
CCDC30	1	43000559	43120335
CCDC33	15	74528629	74628482
CCDC36	3	49235860	49295537
CCDC42B	12	113587662	113597081
CCDC51	3	48473579	48481529
CCDC62	12	123259055	123311927
CCDC63	12	111284763	111345339
CCDC64	12	120427647	120532299
CCDC64B	16	3077867	3085542
CCDC65	12	49297892	49315359
CCDC71	3	49199967	49203785
CCDC77	12	498515	551806
CCDC78	16	772581	776473
CCDC79	16	66788878	66835523
CCDC84	11	118868842	118886502
CCDC85B	11	65657874	65659106
CCDC86	11	60609428	60618561
CCDC87	11	66357639	66360554
CCDC88B	11	64107689	64125006
CCDC88C	14	91737666	91884188
CCDC92	12	124420955	124457532
CCDC96	4	7042575	7044728
CCHCR1	6	31110215	31125566
CCIN	9	36169388	36171331
CCL17	16	57438678	57449974
CCL19	9	34689566	34691274
CCL22	16	57392694	57400102
CCL27	9	34661879	34662689
CCM2L	20	30598244	30619984
CCND3	6	41902670	42016632
CCNDBP1	15	43477465	43489375
CCNF	16	2479394	2508859
CCNT1	12	49082240	49110781
CCS	11	66360689	66373490
CCT3	1	156278751	156308206
CD151	11	832951	838835
CD19	16	28943259	28950668
CD248	11	66081957	66084515
CD27	12	6554050	6560884
CD276	15	73976621	74006859
CD27-AS1	12	6548166	6560683
CD2BP2	16	30362086	30366255
CD37	19	49838676	49843861
CD3D	11	118209788	118213459
CD3G	11	118215058	118224497
CD4	12	6898637	6929976
CD40	20	44746892	44758384
CD44	11	35160416	35253949
CD5	11	60869929	60895323
CD6	11	60739112	60787848
CD72	9	35609975	35618424
CD81	11	2398546	2418649
CD81-AS1	11	2349978	2399222
CD9	12	6309481	6347437
CDAN1	15	43015759	43029417
CDC20	1	43824625	43828873
CDC23	5	137523336	137549032
CDC25A	3	48198667	48229801
CDC25B	20	3776385	3786768
CDC25C	5	137620953	137667566
CDC42BPB	14	103398715	103523742
CDC42BPG	11	64591661	64612041
CDC42EP2	11	65082288	65089900
CDC42P3	8	144077244	144079080
CDC42SE1	1	151023446	151032125
CDCA3	12	6957971	6961230
CDCA4	14	105475909	105487425
CDCA5	11	64844926	64851615
CDH1	16	68771194	68869444
CDH16	16	66942024	66952887
CDH22	20	44802371	44937137
CDH23	10	73156690	73492481
CDH24	14	23516269	23526747
CDH3	16	68678150	68732957
CDHR2	5	175976342	176022769
CDHR4	3	49828166	49837268
CDHR5	11	616564	625067
CDIP1	16	4560676	4588816
CDIPT	16	29869676	29874609
CDIPT-AS1	16	29875003	29879374
CDK10	16	89753075	89762772
CDK2	12	56360552	56366573
CDK2AP1	12	123745516	123756687
CDK2AP2	11	67273960	67276199
CDK4	12	58141509	58146230
CDK5RAP1	20	31946644	31989375
CDK9	9	130548304	130553052
CDKN1A	6	36646455	36655116
CDKN1B	12	12870203	12875316
CDR2	16	22357256	22385938
CDS2	20	5107406	5178533
CDSN	6	31082864	31088252
CDT1	16	88870185	88875666
CEBPB	20	48807119	48809227
CEBPB-AS1	20	48801139	48808606
CEBPE	14	23586514	23588820
CEL	9	135937364	135947250
CELA1	12	51722226	51740463
CELF1	11	47487488	47516073
CELF3	1	151672533	151689296
CELF6	15	72577067	72598656
CELP	9	135957925	135962478
CELSR3	3	48673895	48700348
CELSR3-AS1	3	48701200	48706603
CEMP1	16	2580035	2581409
CEND1	11	787109	790126
CENPB	20	3764497	3767337
CENPBD1	16	90036182	90039240
CENPM	22	42334724	42343168
CENPT	16	67862059	67881361
CEP164	11	117192493	117283982
CEP170B	14	105331649	105363107
CEP19	3	196433147	196439165
CEP250	20	34043222	34099803
CEP76	18	12672625	12702776
CERCAM	9	131181438	131199630
CERS2	1	150937648	150947479
CERS5	12	50523088	50561316
CES2	16	66968346	66978994
CES3	16	66995131	67009052
CES4A	16	67022491	67043659
CETP	16	56995834	57017756
CFAP57	1	43638000	43720029
CFAP70	10	75013515	75118617
CFAP99	4	2420671	2464690
CFL1	11	65622284	65625804
CGB	19	49526125	49527632
CGB1	19	49538825	49540191
CGB2	19	49535129	49536495
CGB5	19	49547101	49548568
CGB7	19	49557530	49558997
CGB8	19	49550894	49552368
CGN	1	151483861	151511167
CGREF1	2	27323461	27341773
CHAC1	15	41245635	41248717
CHADL	22	41625513	41636935
CHAF1B	21	37757688	37789125
CHCHD1	10	75541807	75543406
CHD4	12	6679247	6716599
CHD5	1	6161846	6240194
CHD8	14	21853352	21905457
CHD9	16	53189837	53361414
CHDH	3	53850323	53880420
CHID1	11	867858	910874
CHKA	11	67820325	67888858
CHMP1A	16	89710838	89724193
CHMP4A	14	24678786	24683036
CHMP4B	20	32399109	32442173
CHMP5	9	33264876	33282067
CHP1	15	41523436	41574083
CHP2	16	23765947	23770272
CHRAC1	8	141521396	141527252
CHRDL2	11	74407472	74442430
CHRFAM7A	15	30653442	30685864
CHRM1	11	62676150	62689012
CHRM4	11	46406341	46408158
CHRM5	15	34261088	34357287
CHRNA2	8	27317277	27336813
CHRNA3	15	78887646	78913637
CHRNA4	20	61974661	61992748
CHRNA5	15	78857861	78887611
CHRNA7	15	32322685	32462384
CHRNB4	15	78916635	78933587
CHRND	2	233390869	233401375
CHRNG	2	233404436	233411038
CHST12	7	2443194	2474216
CHST14	15	40763159	40765357
CHSY1	15	101715927	101792137
CHTF18	16	838621	848074
CHTF8	16	69151911	69166493
CIAO1	2	96931883	96939900
CIAPIN1	16	57462080	57481440
CIART	1	150254942	150259504
CIB1	15	90773476	90777279
CIB2	15	78396947	78423877
CIB4	2	26804072	26864211
CIDEB	14	24774392	24780576
CIITA	16	10971054	11018840
CILP	15	65488336	65503840
CINP	14	102814618	102829253
CIPC	14	77564577	77583630
CIRH1A	16	69166498	69202937
CISH	3	50643884	50649262
CISTR	12	54144230	54145619
CIZ1	9	130928343	130966662
CKAP5	11	46765083	46867859
CKB	14	103985994	103989196
CKS1B	1	154947117	154951725
CLCF1	11	67131638	67141206
CLCN7	16	1494933	1525085
CLDN14	21	37832919	37915117
CLDN15	7	100875372	100881227
CLDN19	1	43198763	43205925
CLDN3	7	73183326	73184600
CLDN6	16	3064712	3068188
CLDN9	16	3062456	3064506
CLEC16A	16	11038344	11220201
CLEC4A	12	8276227	8291203
CLIC1	6	31698357	31704341
CLIC3	9	139889059	139891024
CLIC6	21	36041687	36090519
CLIP1	12	122755980	122907116
CLIP1-AS1	12	122880088	122884491
CLIP2	7	73703804	73820273
CLK2	1	155232658	155243320
CLK3	15	74900712	74922542
CLMN	14	95648275	95786245
CLN3	16	28488599	28503623
CLPB	11	72003469	72145728
CLPS	6	35762758	35765121
CLPSL1	6	35748830	35755841
CLPSL2	6	35744370	35747329
CLPX	15	65442783	65477563
CLSTN1	1	9789078	9884584
CLTA	9	36190852	36212059
CLTB	5	175819455	175843570
CLU	8	27454433	27472328
CLUAP1	16	3550944	3589051
CLUH	17	2592679	2614927
CMIP	16	81528953	81745367
CMTM5	14	23846016	23848981
CMTR1	6	37400906	37449284
CNBD2	20	34556502	34618622
CNBP	3	128886657	128902810
CNIH2	11	66045671	66051685
CNNM2	10	104678074	104838344
CNNM3	2	97481990	97501121
CNNM4	2	97426638	97477628
CNOT6	5	179921398	180005405
CNPY2	12	56708257	56710128
CNPY3	6	42896859	42907008
CNPY4	7	99717264	99723128
CNTFR	9	34551429	34589735
CNTFR-AS1	9	34568009	34583070
COA4	11	73583712	73587890
COG7	16	23399813	23464512
COG8	16	69362523	69373526
COL11A2	6	33154221	33160245
COL18A1	21	46825051	46933634
COL18A1-AS1	21	46839630	46844955
COL18A1-AS2	21	46827300	46829980
COL20A1	20	61924537	61962285
COL26A1	7	101006100	101202304
COL5A1	9	137533650	137736688
COL7A1	3	48601505	48632593
COL9A3	20	61448413	61472511
COMMD4	15	75628424	75632618
COMMD5	8	146075550	146078452
COMMD7	20	31290492	31331814
COPG1	3	128968452	128996616
COPS6	7	99686582	99689822
COPS7A	12	6833149	6841041
COPS7B	2	232646380	232673963
COPZ1	12	54718873	54745635
COQ10A	12	56661066	56664750
COQ4	9	131084786	131096351
COQ5	12	120941081	120966964
COQ6	14	74416636	74429813
COQ9	16	57481336	57495187
CORO1A	16	30194730	30200397
CORO1B	11	67205517	67211292
CORO1C	12	109038884	109096774
CORO2A	9	100883256	100954956
CORO7	16	4404542	4466962
CORO7-PAM16	16	4390251	4466962
CORT	1	10509775	10512060
COTL1	16	84599203	84651702
COX14	12	50505763	50514240
COX19	7	1004485	1015235
COX4I1	16	85833172	85840607
COX4I2	20	30225690	30232800
COX5A	15	75212616	75230495
COX6A1	12	120875892	120878545
COX6A2	16	31439051	31439749
COX8A	11	63742078	63744015
CPLX3	15	75118950	75124136
CPNE1	20	34213952	34241831
CPNE2	16	57126454	57181878
CPNE5	6	36708554	36807220
CPNE6	14	24540045	24547309
CPNE7	16	89642175	89663654
CPPED1	16	12753655	12897744
CPSF1	8	145618445	145634733
CPSF4	7	99036562	99054996
CPSF7	11	61170119	61197464
CPT1A	11	68522087	68609399
CPT1C	19	50194364	50216988
CPXM1	20	2774714	2781292
CRABP1	15	78632665	78640572
CRABP2	1	156669399	156675459
CRACR2A	12	3724493	3862366
CRACR2B	11	828259	831991
CRAMP1	16	1664640	1727909
CRAT	9	131857072	131873070
CRAT37	15	92006568	92038080
CRB2	9	126118445	126141034
CREB3	9	35732316	35737005
CREB3L1	11	46299188	46342972
CREBBP	16	3775055	3930121
CRIP1	14	105953256	105955124
CRIP2	14	105941111	105946507
CRIP3	6	43273210	43276530
CRISPLD2	16	84853586	84943116
CRK	17	1324646	1359561
CRTC3	15	91073117	91188577
CRTC3-AS1	15	91163240	91260371
CRY2	11	45868956	45904799
CRYAA	21	44589117	44592920
CRYM	16	21269838	21314457
CRYZL1	21	34961647	35014160
CS	12	56665482	56694175
CSAD	12	53551446	53574430
CSDC2	22	41957013	41972670
CSE1L	20	47662782	47713497
CSE1L-AS1	20	47656999	47662593
CSK	15	75074424	75095539
CSNK1A1P1	15	37091300	37110707
CSNK1G1	15	64457715	64648442
CSNK2A1	20	463337	524482
CSNK2B	6	31633656	31637847
CSPG4	15	75966662	76005189
CSPG5	3	47603727	47621730
CSRNP2	12	51454987	51477454
CST6	11	65779461	65780976
CSTB	21	45193545	45196256
CTC-338M12.4	5	180673540	180684587
CTCF	16	67596309	67673088
CTCFL	20	56081797	56100163
CTDSP1	2	219263060	219270664
CTDSP2	12	58213709	58240747
CTDSPL2	15	44719578	44819429
CTF1	16	30907927	30914881
CTIF	18	46065426	46389586
CTNNA1	5	138089084	138270723
CTNNBIP1	1	9908333	9970316
CTNNBL1	20	36322356	36500531
CTRL	16	67963472	67965778
CTSA	20	44519590	44527458
CTSD	11	1773981	1785222
CTSF	11	66330934	66336047
CTSH	15	79214091	79237420
CTSK	1	150768683	150780917
CTSS	1	150702671	150738433
CTSW	11	65647283	65651212
CTSZ	20	57570241	57582309
CTTN	11	70244611	70282690
CTU2	16	88772890	88781786
CUEDC2	10	104183001	104192423
CUL7	6	43005354	43021683
CUL9	6	43149921	43192325
CUTA	6	33384318	33386065
CUX2	12	111471827	111788358
CX3CL1	16	57406372	57418960
CXCR5	11	118754474	118766980
CXXC5	5	139028300	139062680
CYB561A3	11	61116219	61129755
CYB561D2	3	50388125	50391496
CYB5B	16	69458497	69500167
CYB5R3	22	43013845	43045405
CYBA	16	88709696	88717492
CYC1	8	145149937	145152430
CYHR1	8	145689199	145691031
CYP11A1	15	74630102	74658553
CYP11B1	8	143953772	143961236
CYP11B2	8	143991974	143999259
CYP17A1	10	104590287	104597290
CYP1A1	15	75011882	75017877
CYP1A2	15	75041183	75048941
CYP21A2	6	32006092	32009447
CYP27B1	12	58156116	58160976
CYP2D6	22	42522500	42526883
CYP2D7	22	42536213	42540576
CYP2W1	7	1022834	1029276
CYSRT1	9	140119086	140120763
CYTH2	19	48972464	48985571
D2HGDH	2	242673993	242708231
DAD1	14	23033806	23058143
DAG1	3	49507564	49573051
DAGLA	11	61447904	61514474
DALRD3	3	49052920	49056041
DAP3	1	155658881	155708800
DAPK2	15	64199234	64338521
DAXX	6	33286334	33290793
DAZAP2	12	51632507	51637717
DBH	9	136501484	136524466
DBH-AS1	9	136519708	136522530
DBIL5P	17	655572	658576
DBN1	5	176883613	176900694
DBNDD1	16	90071272	90085963
DBNDD2	20	44034820	44039250
DBP	19	49133816	49140807
DCAF11	14	24584491	24594451
DCAF12	9	34086380	34126771
DCAF4	14	73393039	73426357
DCHS1	11	6642554	6677080
DCP1A	3	53317444	53381654
DCP1B	12	2055213	2113677
DCST1	1	155006281	155023406
DCST2	1	154991002	155006257
DCTN2	12	57923832	57941114
DCTN3	9	34613541	34620520
DCTN5	16	23652686	23685068
DCTPP1	16	30435018	30441373
DCUN1D3	16	20869395	20911561
DDAH2	6	31694813	31697278
DDB1	11	61066918	61100684
DDB2	11	47236492	47260769
DDIT3	12	57910370	57914300
DDIT4	10	74033676	74035797
DDN	12	49388932	49393088
DDR1	6	30850389	30867933
DDRGK1	20	3171011	3185295
DDX17	22	38879442	38902345
DDX21	10	70715878	70744825
DDX23	12	49223538	49245957
DDX27	20	47835831	47860614
DDX28	16	68055176	68057770
DDX31	9	135513249	135545788
DDX39B	6	31497995	31510252
DDX41	5	176938577	176943967
DDX50	10	70661033	70706603
DDX54	12	113594977	113623284
DDX55	12	124086671	124105482
DDX6	11	118618472	118661657
DEAF1	11	644219	695754
DECR2	16	451857	462487
DEF6	6	35265594	35289548
DEF8	16	90015138	90034468
DEFB129	20	207898	210527
DEFB132	20	238376	241736
DEGS2	14	100612752	100626012
DENND1A	9	126163869	126692417
DENND3	8	142138719	142205900
DENND4A	15	65952956	66084631
DENND5A	11	9160374	9286873
DENR	12	123237367	123255611
DESI1	22	41994031	42017061
DEXI	16	11022747	11036257
DFFA	1	10520602	10532613
DGAT1	8	145538245	145550582
DGAT2	11	75479777	75512581
DGKA	12	56325811	56347807
DGKD	2	234296799	234380743
DGKZ	11	46368955	46402104
DHCR7	11	71145456	71159477
DHDH	19	49436938	49448226
DHH	12	49483205	49488602
DHRS1	14	24759803	24769039
DHRS4L1	14	24505620	24520586
DHX16	6	30620895	30640830
DHX30	3	47844398	47891686
DHX35	20	37590980	37668366
DIABLO	12	122692208	122711115
DIDO1	20	61536349	61569304
DIP2A	21	47878861	47989926
DIP2A-IT1	21	47882383	47889218
DIP2B	12	50898767	51142450
DIS3L	15	66585919	66626236
DIS3L2	2	232826292	232995592
DISP2	15	40650433	40663256
DKFZP434A062	9	139216997	139221779
DKFZP434K028	11	61521500	61525136
DKFZP434L187	15	30488238	30506743
DKKL1	19	49866986	49878373
DLG1	3	196769430	197026143
DLGAP4	20	34894244	35157040
DLGAP4-AS1	20	35136104	35201678
DLK2	6	43418089	43424370
DLL4	15	41221530	41231258
DLST	14	75348593	75370450
DMAP1	1	44679124	44686351
DMC1	22	38914953	38966201
DNAAF5	7	766337	826116
DNAH1	3	52350334	52434513
DNAH10	12	124247041	124420267
DNAI1	9	34458749	34520987
DNAJA3	16	4475805	4506775
DNAJA4	15	78556988	78574538
DNAJB12	10	74092587	74114907
DNAJB13	11	73661363	73681332
DNAJB3	2	234651395	234652661
DNAJB7	22	41255553	41258130
DNAJC11	1	6694227	6761966
DNAJC17	15	41060066	41099676
DNAJC18	5	138745891	138775214
DNAJC22	12	49740699	49747467
DNAJC28	21	34860361	34864030
DNAJC4	11	63997903	64001753
DNAJC5	20	62526454	62567384
DNAJC5G	2	27498288	27504298
DNAJC9	10	75001713	75007089
DNAJC9-AS1	10	75007124	75036742
DNAL1	14	74111577	74170431
DNAL4	22	39174512	39190161
DNASE1	16	3702939	3708096
DNASE1L2	16	2286467	2288712
DNLZ	9	139256351	139258263
DNM1	9	130965633	131017527
DNM1P41	15	85045805	85050249
DNMBP	10	101635333	101769676
DNMBP-AS1	10	101686965	101718755
DNMT3A	2	25455829	25564784
DNMT3B	20	31350190	31397162
DNMT3L	21	45666221	45682099
DNPH1	6	43193366	43197211
DNTTIP1	20	44420575	44440066
DOC2A	16	30016834	30022401
DOC2GP	11	67380994	67383135
DOK1	2	74776146	74784678
DOK3	5	176928905	176937427
DOK4	16	57505869	57520385
DOK7	4	3465032	3503200
DOLK	9	131707808	131710012
DOLPP1	9	131843382	131852717
DONSON	21	34949858	34961014
DOPEY2	21	37536838	37666572
DPAGT1	11	118967212	118972785
DPCD	10	103348088	103369410
DPCR1	6	30908776	30921998
DPEP1	16	89686999	89704839
DPEP2	16	68021292	68033421
DPEP3	16	68009565	68014452
DPF2	11	65101224	65120451
DPF3	14	73127750	73360824
DPH1	17	1933430	1946725
DPH2	1	44435652	44439043
DPH3P1	20	61475917	61477543
DPH6	15	35663169	35838404
DPH6-AS1	15	35838395	36151202
DPH7	9	140449358	140473387
DPM1	20	49551404	49575060
DPM2	9	130697373	130700763
DPM3	1	155112366	155112883
DPP3	11	66247483	66277130
DPP7	9	140004991	140009195
DPP8	15	65737997	65809609
DPYSL2	8	26435920	26515693
DQX1	2	74745257	74753408
DRAIC	15	69854058	69863779
DRAP1	11	65686727	65689048
DRD4	11	637304	640705
DSCAML1	11	117298487	117667976
DSCR3	21	38595725	38639833
DSCR9	21	38580803	38594037
DSN1	20	35380193	35402230
DSTNP2	12	6993845	6994950
DTNB	2	25600111	25896516
DTX1	12	113495661	113535833
DTX3	12	57998404	58003587
DTYMK	2	242615156	242626383
DUOX1	15	45422191	45457776
DUOX2	15	45384851	45406359
DUOXA1	15	45409563	45422059
DUOXA2	15	45406522	45410301
DUS2	16	68056846	68113226
DUSP15	20	30448869	30458011
DUSP2	2	96808907	96811179
DUSP22	6	292056	351355
DUSP28	2	241499470	241503431
DUSP4	8	29190578	29208267
DUSP7	3	52082936	52090461
DUSP8	11	1575280	1593150
DVL3	3	183873283	183891314
DYNC1H1	14	102430864	102517135
DYNLL1	12	120933858	120936298
DYNLRB1	20	33104188	33128762
E2F1	20	32263291	32274210
E2F4	16	67226067	67232821
E4F1	16	2273488	2285743
EARS2	16	23533333	23568696
EBF4	20	2673523	2740754
EBNA1BP2	1	43629844	43637986
ECD	10	74894281	74927853
ECEL1	2	233344536	233352569
ECEL1P2	2	233250459	233251754
ECI1	16	2289872	2301602
ECM1	1	150480486	150486265
ECSCR	5	138784242	138842328
EDC3	15	74922898	74988386
EDC4	16	67906925	67918417
EDEM2	20	33703159	33735161
EDF1	9	139756565	139760788
EEF1A2	20	62119364	62130668
EEF1D	8	144661866	144679845
EEF1G	11	62327072	62341460
EEF2K	16	22217591	22300066
EFEMP2	11	65633911	65640405
EFHD1	2	233498206	233547491
EFNA1	1	155100348	155107386
EFNA3	1	155051347	155060014
EFNA4	1	155036212	155042029
EFS	14	23825608	23834842
EGFL7	9	139560223	139567130
EGFL8	6	32132381	32136062
EGR1	5	137801180	137805004
EGR3	8	22545173	22550815
EHBP1L1	11	65343508	65360116
EHD1	11	64620198	64647185
EHD4	15	42191638	42264755
EHD4-AS1	15	42213614	42221484
EHMT1	9	140513443	140730578
EHMT1-IT1	9	140657473	140659224
EHMT2	6	31847535	31864983
EIF1AD	11	65764015	65769637
EIF2AK4	15	40226324	40327797
EIF2B1	12	124105569	124118323
EIF2B2	14	75469611	75476294
EIF2B3	1	45340200	45452394
EIF2B4	2	27587218	27593324
EIF2B5	3	183852809	183863099
EIF2S2	20	32676114	32700085
EIF3B	7	2394473	2420377
EIF3J	15	44829265	44855001
EIF3J-AS1	15	44826702	44829098
EIF4B	12	53400041	53435993
EIF4E1B	5	176057682	176073642
EIF4E2	2	233415296	233448355
EIF4EBP2	10	72163860	72188374
EIF4H	7	73588705	73611429
EIF5	14	103800338	103811361
EIF6	20	33866708	33872520
ELFN1	7	1748797	1787590
ELFN1-AS1	7	1778265	1781946
ELL3	15	44064797	44069502
ELMO2	20	44994689	45035271
ELMO3	16	67233027	67237927
ELMSAN1	14	74181824	74253961
ELN	7	73442118	73484236
ELOVL1	1	43829067	43833745
ELOVL3	10	103986034	103989344
ELP3	8	27950583	28048669
ELP6	3	47537129	47555199
ELSPBP1	19	48497907	48528410
EMC10	19	50979733	50986783
EMC4	15	34517197	34522366
EMC7	15	34376223	34394053
EMC8	16	85812230	85833148
EMC9	14	24608173	24610797
EME2	16	1823228	1826239
EMG1	12	7079943	7085165
EMILIN1	2	27301434	27309265
EMILIN2	18	2847027	2914090
EML3	11	62369690	62380237
EMP2	16	10622278	10674573
EMP3	19	48828628	48833810
ENDOG	9	131580778	131584955
ENG	9	130577290	130617052
ENHO	9	34521039	34523037
ENKD1	16	67696849	67700628
ENO1	1	8921058	8939151
ENO1-AS1	1	8938893	8939943
ENO2	12	7023613	7032859
ENSA	1	150594598	150602098
ENTHD1	22	40139048	40289794
ENTPD2	9	139942550	139948503
ENTPD5	14	74433180	74486026
ENTPD8	9	140328815	140335901
EP300	22	41488613	41576081
EP300-AS1	22	41581218	41593505
EPB41L1	20	34680631	34820721
EPB42	15	43489425	43513323
EPHB4	7	100400186	100425143
EPHX2	8	27348518	27402439
EPO	7	100318422	100321323
EPPK1	8	144939491	144952632
EPS8L2	11	706119	727727
ERC1	12	1100373	1605099
ERCC4	16	14014013	14046205
ERGIC3	20	34129777	34145405
ERH	14	69846839	69865021
ERI2	16	20791514	20817795
ERI3	1	44686741	44820951
ERI3-IT1	1	44688266	44709955
ERMAP	1	43291248	43310660
ERN2	16	23701625	23724821
ERRFI1	1	8071778	8086393
ERVH48-1	21	44337360	44345708
ERVK13-1	16	2708389	2723440
ESCO1	18	19109261	19180693
ESCO2	8	27632057	27662424
ESPL1	12	53662082	53687427
ESPN	1	6484847	6521004
ESRP2	16	68262449	68270136
ESRRA	11	64072999	64084212
ESYT1	12	56521985	56538460
ETF1	5	137841781	137878989
ETV7	6	36333970	36355577
EVL	14	100531750	100610573
EXD1	15	41474930	41522955
EXD3	9	140201345	140317714
EXOC2	6	485137	693141
EXOC3L1	16	67218281	67224107
EXOC3L4	14	103566480	103576894
EXOSC1	10	99195665	99205768
EXOSC2	9	133569146	133580281
EXOSC4	8	145133521	145135551
EYA2	20	45523262	45817492
F12	5	176829138	176836577
F2	11	46740715	46761058
FADD	11	70049268	70053508
FADS1	11	61567096	61584529
FADS2	11	61595504	61634826
FADS3	11	61640994	61659017
FAF2	5	175875355	175937075
FAHD1	16	1877224	1890203
FAIM2	12	50260678	50297760
FALEC	1	150488232	150490508
FAM102A	9	130702860	130742812
FAM109A	12	111798454	111806925
FAM109B	22	42470254	42475442
FAM110A	20	814339	826922
FAM129B	9	130267616	130331396
FAM13B	5	137273641	137368802
FAM149B1	10	74927876	75001939
FAM157C	16	90168671	90244014
FAM161B	14	74399694	74417117
FAM166A	9	140138034	140142244
FAM166B	9	35561826	35563896
FAM167A	8	11278972	11324276
FAM168A	11	73111522	73309234
FAM173A	16	771141	772590
FAM178B	2	97541618	97652301
FAM180B	11	47608229	47610746
FAM181A	14	94385239	94395954
FAM181A-AS1	14	94371075	94392718
FAM183A	1	43613593	43622067
FAM186A	12	50721094	50790405
FAM186B	12	49981287	49999433
FAM189A1	15	29412454	29862927
FAM189B	1	155216995	155225274
FAM192A	16	57186377	57219976
FAM193A	4	2627158	2734302
FAM193B	5	176946789	176981548
FAM195A	16	691848	698474
FAM207A	21	46359954	46396888
FAM208B	10	5726800	5805703
FAM212A	3	49840686	49842463
FAM216A	12	110906231	110928192
FAM219A	9	34398181	34458568
FAM219B	15	75192327	75199462
FAM221B	9	35817013	35828744
FAM222A	12	110152186	110208312
FAM222A-AS1	12	110172013	110211292
FAM227A	22	38974124	39052634
FAM234A	16	284544	316124
FAM3B	21	42688660	42729654
FAM53A	4	1641607	1685718
FAM53C	5	137673223	137685418
FAM57A	17	635846	646075
FAM57B	16	30035747	30042186
FAM63A	1	150969300	150979273
FAM65A	16	67562716	67580691
FAM65C	20	49202644	49308067
FAM69B	9	139607023	139619170
FAM71E1	19	50970041	50980003
FAM73B	9	131799252	131834351
FAM78A	9	134133464	134151906
FAM83C	20	33873533	33880225
FAM83C-AS1	20	33873053	33873575
FAM83D	20	37554954	37581703
FAM83E	19	49103856	49116694
FAM83F	22	40390952	40426043
FAM83H	8	144806102	144815914
FAM83H-AS1	8	144816309	144828507
FAM89B	11	65339819	65341669
FAM92B	16	85131957	85146114
FAM96A	15	64364757	64386207
FAM96B	16	66965957	66968326
FAM98B	15	38746327	38779911
FAM99A	11	1686828	1689086
FAM99B	11	1704499	1706859
FAN1	15	31196075	31235310
FANCA	16	89803958	89883065
FANCE	6	35420137	35434881
FANCI	15	89787193	89860362
FARP2	2	242295663	242405451
FASTKD5	20	3127164	3140532
FAU	11	64888098	64889672
FBRS	16	30670839	30682131
FBXL14	12	1675158	1703331
FBXL15	10	104179570	104182893
FBXL16	16	742499	755825
FBXL18	7	5515427	5553399
FBXL19	16	30935895	30960104
FBXL19-AS1	16	30930639	30934590
FBXL22	15	63889551	63894620
FBXL6	8	145579087	145582183
FBXL8	16	67193890	67198077
FBXO10	9	37510888	37576250
FBXO16	8	28285925	28347835
FBXO22	15	76196199	76223208
FBXO24	7	100187195	100198740
FBXO31	16	87360592	87425713
FBXO45	3	196295724	196315930
FBXW12	3	48413708	48436190
FBXW4	10	103370420	103454743
FBXW5	9	139834884	139839206
FCF1	14	75179849	75203390
FCGRT	19	50015535	50029685
FCHSD2	11	72547789	72853143
FCN1	9	137801430	137809806
FCN2	9	137772657	137779366
FDPS	1	155278704	155290457
FEN1	11	61560108	61564714
FER1L4	20	34146506	34195484
FER1L5	2	97308473	97370622
FERMT3	11	63974151	63991363
FES	15	91427664	91439006
FGD2	6	36973422	36996845
FGF21	19	49259343	49261582
FGF8	10	103529886	103535759
FGFR3	4	1795038	1810599
FGFR4	5	176513872	176525143
FHOD1	16	67263291	67281425
FIBCD1	9	133777824	133814455
FIBP	11	65651210	65656010
FICD	12	108909050	108913380
FIS1	7	100882892	100888371
FITM1	14	24600674	24602058
FITM2	20	42935196	42939889
FKBP11	12	49316908	49319330
FKBP1A	20	1349620	1373816
FKBP1A-SDCBP2	20	1290554	1373816
FKBP2	11	64008603	64011607
FKBP4	12	2904107	2914587
FKBP5	6	35541361	35696360
FKBPL	6	32096483	32098067
FLAD1	1	154955769	154965587
FLJ16779	20	61885329	61892967
FLJ21408	16	27279525	27301789
FLJ26850	19	50553936	50570052
FLJ36777	4	7099150	7105103
FLJ42102	11	71116791	71134400
FLOT1	6	30695510	30710453
FLRT1	11	63871361	63886645
FLT3LG	19	49977465	49989488
FLT4	5	180034752	180076624
FLVCR2	14	76044939	76114512
FLYWCH1	16	2961979	3001209
FLYWCH2	16	2933195	2949383
FMN1	15	33057744	33360233
FMNL3	12	50031723	50101197
FNBP1	9	132649465	132805473
FNBP4	11	47738068	47788993
FNDC4	2	27714749	27718126
FOLR1	11	71903172	71907367
FOLR2	11	71927818	71932994
FOLR3	11	71846770	71850934
FOPNL	16	15959575	15982506
FOS	14	75745480	75748937
FOSL1	11	65659606	65667997
FOXH1	8	145699114	145701718
FOXJ2	12	8185358	8208118
FOXM1	12	2966846	2986321
FOXR1	11	118842416	118851995
FOXS1	20	30432102	30433420
FPGS	9	130565136	130576360
FRMD5	15	44162958	44487492
FRMD8	11	65154040	65180995
FRS3	6	41737913	41747643
FSIP1	15	39892231	40075039
FTH1	11	61731756	61735132
FTH1P3	2	27615489	27616443
FTL	19	49468565	49470136
FTSJ2	7	2273925	2281833
FUBP3	9	133454959	133513739
FURIN	15	91414768	91426688
FUS	16	31191430	31206192
FUT1	19	49251267	49258647
FUT11	10	75532048	75535976
FUT2	19	49199227	49209191
FUT7	9	139924625	139927292
FUZ	19	50310123	50316567
FXYD2	11	117690789	117695459
FXYD6	11	117707690	117747746
FXYD6-FXYD2	11	117690789	117747746
FYTTD1	3	197477260	197511317
GABARAPL3	15	90889762	90892679
GABBR1	6	29570004	29600962
GABPB2	1	151043079	151091007
GABRA5	15	27112272	27194357
GABRB3	15	26788693	27018223
GABRG3	15	27216428	27778373
GABRG3-AS1	15	27402881	27406466
GAL	11	68451942	68458643
GAL3ST2	2	242716239	242743702
GAL3ST3	11	65808235	65816651
GAL3ST4	7	99756864	99766373
GALNS	16	88880141	88923374
GALNT16	14	69726680	69821190
GALNT6	12	51745832	51785200
GALT	9	34646585	34650595
GANAB	11	62392297	62414198
GANC	15	42565855	42607031
GAPDH	12	6643570	6647541
GAPVD1	9	128024072	128127290
GAREML	2	26403584	26412532
GARNL3	9	130026755	130155828
GART	21	34876237	34915198
GAS8	16	90086036	90111379
GAS8-AS1	16	90095315	90096309
GATC	12	120884240	120901556
GATS	7	99798277	99869855
GBA	1	155204238	155214653
GBA2	9	35736862	35749225
GBAP1	1	155183615	155197325
GBAT2	1	151319485	151320367
GBF1	10	104005254	104142656
GBGT1	9	136028334	136039332
GCHFR	15	41056284	41059911
GCKR	2	27719705	27746550
GCN1	12	120565013	120632513
GDAP1L1	20	42875897	42909557
GDF5	20	34021144	34025970
GDI2	10	5807185	5855512
GDPD3	16	30116130	30124878
GDPD5	11	75145684	75236599
GDPGP1	15	90777486	90785312
GEMIN4	17	647660	655501
GET4	7	916190	936071
GFER	16	2034149	2037750
GFI1B	9	135854097	135867084
GFOD2	16	67708435	67753273
GFRA3	5	137588068	137610253
GFRA4	20	3639938	3644046
GFY	19	49929687	49932075
GGA2	16	23474862	23521815
GGNBP1	6	33551475	33556803
GGT7	20	33432522	33460661
GHRH	20	35879489	35885299
GID8	20	61569440	61579827
GIGYF1	7	100277129	100286870
GIGYF2	2	233562014	233601358
GINS2	16	85711279	85722588
GIT2	12	110367606	110434194
GJD2	15	35044641	35046782
GLDC	9	6532463	6645692
GLE1	9	131266970	131302156
GLI1	12	57853917	57866047
GLI4	8	144349606	144359101
GLIPR2	9	36136532	36163910
GLIS2	16	4382224	4389598
GLIS2-AS1	16	4374648	4378341
GLMP	1	156262477	156265480
GLOD4	17	662548	685571
GLS2	12	56864727	56882198
GLT6D1	9	138515501	138531386
GLT8D1	3	52728499	52740099
GLTP	12	110288747	110318293
GLTSCR1L	6	42788793	42836296
GLYCTK	3	52321835	52327021
GLYCTK-AS1	3	52322595	52323749
GLYR1	16	4853203	4897303
GMEB2	20	62218954	62258381
GML	8	143916216	143928262
GMPPB	3	49758908	49761407
GMPR2	14	24702077	24708447
GNA12	7	2767740	2883959
GNAI2	3	50284325	50296786
GNAT1	3	50229042	50235129
GNB2	7	100271362	100276792
GNB2L1	5	180663927	180670906
GNB3	12	6950017	6956559
GNE	9	36214438	36277053
GNG13	16	848040	850733
GNG3	11	62475065	62476678
GNL1	6	30509154	30525371
GNL3	3	52719935	52728510
GNMT	6	42928499	42931618
GNPTG	16	1401899	1413352
GNRH2	20	3024267	3026391
GOLGA1	9	127640572	127703386
GOLGA2	9	131018107	131038268
GOLGA5	14	93260575	93306306
GOLGA6L4	15	84904524	84914120
GOLGA6L5P	15	85049398	85060078
GOLGA6L7P	15	29090106	29093821
GOLGA8A	15	34671269	34729667
GOLGA8B	15	34817483	34875771
GOLGA8F	15	28623783	28636412
GOLGA8G	15	28623783	28637171
GOLGA8H	15	30896232	30910029
GOLGA8J	15	30375157	30388904
GOLGA8K	15	32681785	32695493
GOLGA8M	15	28943840	28957567
GOLGA8N	15	32885656	32899511
GOLGA8O	15	32734114	32747835
GOLGA8R	15	30692764	30706463
GOLGA8T	15	30427989	30439395
GOLPH3L	1	150618700	150669672
GON4L	1	155719448	155829191
GPAA1	8	145137523	145141119
GPANK1	6	31629005	31633179
GPATCH4	1	156564099	156571279
GPBAR1	2	219125737	219128582
GPC1	2	241375114	241407495
GPC2	7	99767228	99775049
GPD1	12	50497601	50505103
GPER1	7	1126442	1133451
GPHA2	11	64701942	64703360
GPIHBP1	8	144295067	144299044
GPN3	12	110890290	110906089
GPR107	9	132815984	132902448
GPR132	14	105515725	105531887
GPR137	11	64053581	64056972
GPR146	7	1094910	1098905
GPR152	11	67218771	67220200
GPR153	1	6307405	6321035
GPR157	1	9164475	9189229
GPR162	12	6930962	6936583
GPR176	15	40091222	40121477
GPR182	12	57388354	57390469
GPR19	12	12813994	12849121
GPR20	8	142366586	142377365
GPR35	2	241544824	241570676
GPR62	3	51989329	51991520
GPR68	14	91698875	91710852
GPR84	12	54756228	54758270
GPRIN1	5	176022802	176037131
GPSM1	9	139247508	139254057
GPSM3	6	32158542	32163300
GPT	8	145729464	145732555
GPX1	3	49394608	49395791
GRAP2	22	40297085	40369346
GRASP	12	52404275	52409673
GREB1L	18	18822202	19102791
GREM1	15	33010204	33026870
GRHPR	9	37422706	37436986
GRIFIN	7	2514771	2516017
GRIK4	11	120435144	120833687
GRIN1	9	140033608	140063214
GRIN2A	16	9847261	10275924
GRIN2D	19	48898131	48948188
GRINA	8	145064225	145067583
GRK4	4	2965342	3042474
GRK6	5	176853686	176869850
GRM2	3	51741080	51752625
GRM4	6	33986419	34113914
GRPEL1	4	7061779	7069800
GRWD1	19	48949029	48957164
GSDMD	8	144640476	144645231
GSE1	16	85646841	85709812
GSG1L	16	27798849	28074830
GSPT1	16	11961984	12010519
GSS	20	33516235	33543601
GSTP1	11	67351065	67354124
GTF2H3	12	124118285	124147151
GTF2H4	6	30875976	30881880
GTF2I	7	74071990	74175022
GTF2IRD1	7	73868119	74016920
GTF3C1	16	27471933	27561251
GTF3C2	2	27548715	27579901
GTF3C2-AS1	2	27558408	27560670
GTF3C4	9	135545727	135565470
GTF3C5	9	135906061	135933890
GTPBP1	22	39101806	39129592
GTPBP2	6	43588217	43596983
GTSF1L	20	42354800	42355642
GUCY2EP	11	76391209	76432833
GYLTL1B	11	45943171	45950647
GYS1	19	49471381	49496610
H2AFX	11	118964584	118966177
H2AFY2	10	71812356	71872040
H6PD	1	9294862	9331394
HACD3	15	65822826	65870693
HADHA	2	26413503	26467594
HADHB	2	26467615	26513333
HAGH	16	1859103	1877195
HAGHL	16	777245	779715
HAPLN2	1	156589085	156595517
HAR1A	20	61732643	61735737
HAR1B	20	61726844	61733671
HARBI1	11	46624855	46638777
HAS3	16	69139466	69151570
HAUS1	18	43684297	43708299
HAUS2	15	42841010	42862190
HAUS3	4	2233562	2243891
HAUS4	14	23415436	23426351
HAX1	1	154245038	154248355
HBA1	16	226649	227521
HBA2	16	222845	223709
HBM	16	215972	216767
HBQ1	16	230332	231178
HBZ	16	202853	204504
HCAR1	12	123212152	123215129
HCAR2	12	123185839	123187904
HCAR3	12	123199302	123201439
HCFC1R1	16	3072620	3074287
HCG11	6	26521933	26527612
HCG17	6	30201815	30293911
HCG18	6	30255173	30294933
HCG22	6	31021226	31027655
HCG25	6	33217312	33222667
HCG26	6	31439005	31440185
HCG27	6	31165536	31171745
HCG4	6	29758807	29760850
HCK	20	30639990	30689657
HCN3	1	155247217	155259639
HCN4	15	73612199	73661605
HCP5	6	31430956	31433586
HDAC4	2	239969863	240322643
HDDC3	15	91474147	91475799
HDGF	1	156711898	156722024
HDLBP	2	242166681	242255115
HEATR4	14	73945188	74025651
HECTD3	1	45468219	45477027
HECTD4	12	112597991	112819896
HEIH	5	180256953	180258618
HELZ2	20	62189438	62205592
HEMGN	9	100689072	100707197
HEMK1	3	50606908	50622421
HERC1	15	63900816	64126147
HERC2	15	28356182	28567298
HERC2P10	15	31110238	31119986
HERC2P9	15	28899587	28930410
HERPUD1	16	56966001	56977793
HES2	1	6475293	6479979
HES3	1	6304251	6305638
HEXA	15	72635777	72668520
HEXA-AS1	15	72668453	72671129
HFE	6	26087508	26095469
HGH1	8	145192671	145195746
HIC1	17	1958392	1962981
HIGD2A	5	175815783	175816751
HINFP	11	118992232	119005765
HINT2	9	35812956	35815042
HIP1R	12	123319261	123342447
HIRIP3	16	30003641	30007417
HIST1H1A	6	26017259	26018040
HIST1H1C	6	26055967	26056699
HIST1H1D	6	26234439	26235216
HIST1H1E	6	26156558	26157343
HIST1H1T	6	26107639	26108364
HIST1H2AB	6	26033319	26033796
HIST1H2AC	6	26124372	26124918
HIST1H2AD	6	26199011	26199521
HIST1H2AE	6	26217147	26217711
HIST1H2BB	6	26043454	26043885
HIST1H2BC	6	26123694	26124132
HIST1H2BD	6	26158348	26158835
HIST1H2BE	6	26184023	26184458
HIST1H2BF	6	26199786	26200216
HIST1H2BG	6	26216427	26216872
HIST1H2BH	6	26251878	26252303
HIST1H2BI	6	26273203	26273640
HIST1H3A	6	26020717	26021186
HIST1H3B	6	26031816	26032288
HIST1H3C	6	26045638	26046097
HIST1H3D	6	26197011	26199521
HIST1H3E	6	26225382	26225844
HIST1H3F	6	26250369	26250835
HIST1H3G	6	26271145	26271612
HIST1H4A	6	26021906	26022278
HIST1H4B	6	26027123	26027480
HIST1H4C	6	26104175	26104565
HIST1H4D	6	26188937	26189304
HIST1H4E	6	26204872	26205249
HIST1H4F	6	26240653	26241021
HIST1H4G	6	26246838	26247205
HIST1H4H	6	26285353	26285727
HIST2H2AA3	1	149813784	149814318
HIST2H2AA4	1	149813784	149814318
HIST2H2AB	1	149859018	149859466
HIST2H2AC	1	149858524	149858961
HIST2H2BC	1	149821758	149822340
HIST2H2BE	1	149856009	149858232
HIST2H3A	1	149812258	149812765
HIST2H3C	1	149812258	149812765
HIST2H4A	1	149804220	149804616
HIST2H4B	1	149804220	149804616
HJURP	2	234745346	234763212
HK3	5	176307869	176326333
HLA-B	6	31321648	31324989
HLA-DMA	6	32916390	32920899
HLA-DMB	6	32902405	32908847
HLA-DOA	6	32971959	32977389
HLA-DPA1	6	33032345	33041454
HLA-DPB1	6	33043702	33057473
HLA-DPB2	6	33080292	33096890
HLA-E	6	30457182	30461982
HLA-F	6	29691116	29695073
HLA-F-AS1	6	29694377	29716826
HLA-G	6	29794755	29798899
HLA-L	6	30227338	30234728
HLCS	21	38123188	38362545
HM13	20	30102212	30157370
HM13-AS1	20	30155509	30161066
HMBS	11	118955586	118964259
HMCES	3	128997683	129024135
HMCN2	9	133028157	133309510
HMG20A	15	77712992	77777946
HMGA1	6	34204576	34214008
HMGB3P1	20	33421377	33422265
HMGN4	6	26538571	26547164
HMOX2	16	4526340	4560348
HN1L	16	1728277	1752073
HNF1A	12	121416370	121440314
HNF1A-AS1	12	121407640	121410095
HNF4A	20	42984440	43061485
HNRNPA0	5	137087072	137090039
HNRNPA1	12	54674487	54679030
HNRNPA1P10	12	54674532	54678663
HNRNPC	14	21677295	21737638
HNRNPH1	5	179041178	179050722
HNRNPUL2	11	62480096	62494857
HNRNPUL2-BSCL2	11	62457733	62494856
HOGA1	10	99344101	99372555
HOMEZ	14	23742843	23755309
HORMAD1	1	150670534	150693364
HPD	12	122277432	122326517
HPS6	10	103825123	103827795
HRAS	11	532241	535550
HRASLS2	11	63320241	63330855
HRAT92	7	560027	564869
HRC	19	49654455	49658681
HRH3	20	60790016	60795323
HS3ST6	16	1961464	1968324
HSD11B2	16	67465035	67471454
HSD17B14	19	49316273	49339934
HSD17B6	12	57157001	57181574
HSD17B8	6	33172413	33174608
HSD3B7	16	30996518	31000473
HSF1	8	145515269	145538385
HSF2BP	21	44949071	45079374
HSF4	16	67197287	67203848
HSP90AA1	14	102547074	102606086
HSP90AB1	6	44214694	44221625
HSPA12B	20	3713316	3733758
HSPA1A	6	31783290	31785719
HSPA1B	6	31795511	31798031
HSPA1L	6	31777395	31782835
HSPA5	9	127997126	128003666
HSPA9	5	137890570	137911318
HSPB1	7	75931874	75933614
HTR3E	3	183817966	183824783
HTRA2	2	74756531	74760683
HTT	4	3076236	3245687
HTT-AS	4	3064972	3076241
HVCN1	12	111086490	111126962
HYAL1	3	50337319	50341032
HYAL2	3	50355220	50360281
HYAL3	3	50330258	50336899
HYI	1	43916673	43919660
HYKK	15	78799905	78829715
HYOU1	11	118914895	118927957
HYPK	15	44092618	44094769
ICMT	1	6281252	6296044
ICOSLG	21	45646709	45660887
ID1	20	30193085	30194317
IDH2	15	90627210	90645786
IDH3A	15	78441718	78462884
IDH3B	20	2639660	2644865
IER3	6	30710975	30712327
IER5L	9	131937830	131940540
IFFO1	12	6648693	6665249
IFITM1	11	313990	315272
IFITM10	11	1753639	1771824
IFITM2	11	308106	309410
IFITM3	11	319672	320914
IFITM4P	6	29718583	29718925
IFITM5	11	298200	299526
IFNAR1	21	34697213	34732128
IFNAR2	21	34602199	34636818
IFNGR2	21	34775201	34809828
IFRD2	3	50325162	50330026
IFT140	16	1560427	1662109
IFT172	2	27667239	27712678
IFT22	7	100956647	100965104
IFT46	11	118415242	118436791
IFT52	20	42219252	42275862
IFT81	12	110562139	110656600
IGDCC3	15	65619464	65670378
IGDCC4	15	65673824	65715410
IGF2	11	2150341	2160204
IGF2-AS	11	2161757	2169896
IGFALS	16	1840413	1843734
IGFBP6	12	53491435	53496128
IGHMBP2	11	68671318	68708069
IGSF6	16	21652604	21663987
IKBKB	8	42128819	42190171
IL10RA	11	117857105	117872199
IL10RB	21	34638664	34669539
IL10RB-AS1	21	34637936	34638565
IL11RA	9	34652181	34661898
IL17C	16	88705000	88706882
IL17RB	3	53880576	53899827
IL18BP	11	71709957	71713574
IL21R	16	27438578	27463363
IL21R-AS1	16	27458990	27464714
IL23A	12	56732662	56734194
IL25	14	23842017	23845612
IL27	16	28510682	28518155
IL2RA	10	6052656	6104333
IL31	12	122656576	122658746
IL32	16	3115784	3119668
IL4I1	19	50392912	50432796
IL4R	16	27325229	27376099
IL6R	1	154377668	154441926
ILK	11	6624937	6632105
IMP3	15	75931425	75932664
IMPDH2	3	49061761	49066875
INA	10	105036919	105050108
INAFM2	15	40616256	40618916
INCENP	11	61891444	61920635
INF2	14	105155942	105185947
ING4	12	6759703	6772308
ING5	2	242641455	242668896
INHBC	12	57828467	57845845
INHBE	12	57849095	57851791
INO80	15	41271078	41408444
[truncated: 3,515 more rows]

## Sheet: Table S4
		Table S4. Genes residing within chrX:20,500,001-21,900,000 (degree 304) and connected regions.
		Gene symbol	Chr	Start pos	End pos
23	206	A1BG	19	58858171	58864865
23	206	A1BG-AS1	19	58863335	58866549
23	206	AAAS	12	53701239	53715412
23	206	AAGAB	15	67493012	67547074
23	206	AANAT	17	74463629	74466199
23	206	AAR2	20	34824338	34844863
23	206	AARSD1	17	41102542	41116515
23	206	AATBC	21	45225638	45232448
23	206	AATF	17	35306174	35414171
23	206	AATK	17	79091095	79139872
23	206	ABALON	20	30309309	30311212
23	206	ABCA11P	4	419223	467998
23	206	ABCA17P	16	2390922	2476700
23	206	ABCA2	9	139901685	139922740
23	206	ABCA3	16	2325878	2390747
23	206	ABCA7	19	1040101	1065570
23	206	ABCB9	12	123413538	123451056
23	206	ABCC1	16	16043433	16236930
23	206	ABCC10	6	43395291	43418163
23	206	ABCC3	17	48712217	48769063
23	206	ABCC6	16	16243421	16317328
23	206	ABCD4	14	74751979	74769767
23	206	ABCF1	6	30539169	30559309
23	206	ABCG1	21	43619798	43717354
23	206	ABCG4	11	119020298	119033374
23	206	ABHD1	2	27346656	27353680
23	206	ABHD11	7	73150424	73153184
23	206	ABHD11-AS1	7	73149398	73150330
23	206	ABHD14A	3	52009041	52015216
23	206	ABHD14A-ACY1	3	52009041	52023218
23	206	ABHD14B	3	52002525	52008646
23	206	ABHD15	17	27887688	27894042
23	206	ABHD16A	6	31654725	31670850
23	206	ABHD16B	20	62492565	62494341
23	206	ABHD17A	19	1876974	1885518
23	206	ABHD2	15	89631380	89745591
23	206	ABHD4	14	23067146	23081265
23	206	ABHD8	19	17402939	17414282
23	206	ABI3	17	47287588	47300587
23	206	ABL1	9	133589267	133763062
23	206	ABO	9	136130562	136150630
23	206	ABR	17	906757	1090616
23	206	ABTB1	3	127391780	127399769
23	206	ACACA	17	35441926	35656692
23	206	ACAD10	12	112123856	112194911
23	206	ACADS	12	121163540	121177811
23	206	ACADVL	17	7123149	7128586
23	206	ACAP1	17	7239847	7254793
23	206	ACBD4	17	43213013	43220326
23	206	ACD	16	67691414	67694718
23	206	ACER1	19	6306509	6333640
23	206	ACHE	7	100487614	100493541
23	206	ACIN1	14	23527773	23564823
23	206	ACLY	17	40023169	40075275
23	206	ACOT7	1	6324331	6453826
23	206	ACOT8	20	44470359	44486048
23	206	ACOX1	17	73937588	73975515
23	206	ACP2	11	47260852	47270398
23	206	ACP5	19	11685474	11689592
23	206	ACRBP	12	6747241	6756580
23	206	ACSBG1	15	78463186	78527049
23	206	ACSBG2	19	6135643	6193114
23	206	ACSF2	17	48503518	48552206
23	206	ACSF3	16	89160216	89222254
23	206	ACSS2	20	33462765	33515769
23	206	ACTC1	15	35080296	35087927
23	206	ACTG1	17	79476996	79479892
23	206	ACTG1P20	1	27650364	27653016
23	206	ACTL10	20	32254303	32256331
23	206	ACTL6B	7	100240725	100254084
23	206	ACTN3	11	66314311	66330800
23	206	ACTN4	19	39138266	39221171
23	206	ACTR1A	10	104238985	104262512
23	206	ACTR5	20	37377096	37401089
23	206	ACTR8	3	53901093	53916229
23	206	ACVR1B	12	52345450	52390863
23	206	ACVRL1	12	52306112	52317145
23	206	ACY1	3	52017299	52023218
23	206	ACY3	11	67410025	67418130
23	206	ACYP1	14	75519927	75530752
23	206	ADA	20	43248162	43280376
23	206	ADAL	15	43622553	43641615
23	206	ADAM11	17	42836567	42859214
23	206	ADAM15	1	155023747	155035252
23	206	ADAM33	20	3648619	3662778
23	206	ADAMTS13	9	136287119	136324525
23	206	ADAMTS7	15	79051544	79103773
23	206	ADAMTSL2	9	136399974	136440641
23	206	ADAMTSL4	1	150521844	150533412
23	206	ADAMTSL4-AS1	1	150533370	150547028
23	206	ADAMTSL5	19	1505016	1513188
23	206	ADAP2	17	29248753	29286211
23	206	ADARB1	21	46494492	46646478
23	206	ADAT3	19	1905370	1913446
23	206	ADCK4	19	41197433	41222790
23	206	ADCK5	8	145597703	145618453
23	206	ADCY4	14	24787554	24804277
23	206	ADCY6	12	49159973	49182879
23	206	ADCY9	16	4012649	4166186
23	206	ADD1	4	2845583	2931802
23	206	ADGRB1	8	143545376	143626368
23	206	ADGRB2	1	32192705	32229664
23	206	ADGRE1	19	6887559	6940464
23	206	ADGRE2	19	14843508	14887739
23	206	ADGRE3	19	14729928	14785730
23	206	ADGRE5	19	14491955	14519537
23	206	ADGRG1	16	57653604	57698951
23	206	ADGRG5	16	57576600	57611100
23	206	ADGRL1	19	14258548	14316997
23	206	ADIG	20	37209837	37217106
23	206	ADIPOR2	12	1800246	1897845
23	206	ADM5	19	50191941	50194247
23	206	ADNP	20	49505454	49547527
23	206	ADNP-AS1	20	49547520	49561671
23	206	ADORA2B	17	15848230	15879210
23	206	ADPRHL2	1	36554452	36559533
23	206	ADRA1A	8	26605666	26722922
23	206	ADRBK1	11	67033904	67054029
23	206	ADRM1	20	60877951	60883918
23	206	ADSSL1	14	105190533	105213647
23	206	AEBP1	7	44143959	44154164
23	206	AES	19	3052907	3062371
23	206	AFG3L1P	16	90038987	90063028
23	206	AFG3L2	18	12328942	12377275
23	206	AFMID	17	76183397	76193641
23	206	AGAP2	12	58118075	58132029
23	206	AGAP2-AS1	12	58120022	58122139
23	206	AGBL2	11	47681142	47736928
23	206	AGBL5	2	27274490	27293490
23	206	AGBL5-AS1	2	27272550	27273132
23	206	AGER	6	32148744	32152099
23	206	AGFG2	7	100136833	100165843
23	206	AGMAT	1	15898193	15911605
23	206	AGO1	1	36348809	36389899
23	206	AGO3	1	36396682	36522063
23	206	AGO4	1	36273827	36323490
23	206	AGPAT1	6	32135982	32143916
23	206	AGPAT2	9	139567594	139581911
23	206	AGPAT3	21	45345278	45407475
23	206	AGRP	16	67516473	67517716
23	206	AGTRAP	1	11796141	11810828
23	206	AGXT	2	241808161	241818536
23	206	AHCY	20	32868070	32899608
23	206	AHDC1	1	27860755	27930005
23	206	AHNAK	11	62201013	62314332
23	206	AHNAK2	14	105403590	105444694
23	206	AIF1	6	31583032	31584798
23	206	AIF1L	9	133971862	133998539
23	206	AIM1L	1	26648349	26680621
23	206	AIP	11	67250499	67258579
23	206	AIPL1	17	6327056	6338519
23	206	AIRE	21	45705720	45718102
23	206	AJUBA	14	23440382	23446432
23	206	AK1	9	130628758	130640022
23	206	AK8	9	135600964	135754198
23	206	AKAP1	17	55162552	55198710
23	206	AKAP10	17	19807764	19881169
23	206	AKAP3	12	4724673	4758213
23	206	AKAP8	19	15464331	15490612
23	206	AKAP8L	19	15490858	15529932
23	206	AKR7A2	1	19629201	19638640
23	206	AKR7A3	1	19609056	19615280
23	206	AKR7L	1	19592475	19600568
23	206	AKT1	14	105235686	105262080
23	206	AKT1S1	19	50372289	50380644
23	206	AKT2	19	40736223	40791302
23	206	ALAS1	3	52232098	52248343
23	206	ALDH16A1	19	49956472	49974305
23	206	ALDH2	12	112204690	112247789
23	206	ALDH3A1	17	19641297	19648772
23	206	ALDH3A2	17	19552063	19580904
23	206	ALDH3B2	11	67429632	67448685
23	206	ALDH6A1	14	74524367	74551196
23	206	ALDOA	16	30075599	30081741
23	206	ALDOC	17	26900132	26903951
23	206	ALKBH5	17	18086866	18113267
23	206	ALKBH6	19	36500022	36505141
23	206	ALKBH7	19	6372443	6375261
23	206	ALOX12	17	6899383	6914055
23	206	ALOX12-AS1	17	6888441	6915653
23	206	ALOX12B	17	7975953	7991021
23	206	ALOX12P2	17	6797095	6803668
23	206	ALOX15	17	4534213	4544960
23	206	ALOX15B	17	7942357	7952451
23	206	ALOX15P1	17	6561037	6564701
23	206	ALOXE3	17	7999217	8022234
23	206	ALPK3	15	85359910	85416713
23	206	ALYREF	17	79845710	79849462
23	206	AMBRA1	11	46417961	46615619
23	206	AMDHD2	16	2570362	2580955
23	206	AMH	19	2249112	2252072
23	206	AMHR2	12	53817638	53825318
23	206	AMICA1	11	118064441	118095809
23	206	AMIGO3	3	49754266	49757238
23	206	AMN	14	103388992	103397179
23	206	AMT	3	49454210	49460111
23	206	ANAPC11	17	79849588	79858409
23	206	ANAPC15	11	71820632	71823318
23	206	ANAPC16	10	73975757	73995618
23	206	ANAPC2	9	140069235	140083057
23	206	ANAPC5	12	121746047	121790265
23	206	ANAPC7	12	110810704	110841535
23	206	ANGPT4	20	853296	896960
23	206	ANGPTL2	9	129849627	129885044
23	206	ANGPTL4	19	8429010	8439259
23	206	ANGPTL6	19	10203012	10213425
23	206	ANKDD1A	15	65204100	65251041
23	206	ANKFY1	17	4066664	4167274
23	206	ANKLE1	19	17392453	17398455
23	206	ANKMY1	2	241418838	241497438
23	206	ANKRD11	16	89334028	89556969
23	206	ANKRD13B	17	27920526	27941779
23	206	ANKRD13D	11	67056761	67069955
23	206	ANKRD2	10	99332197	99343641
23	206	ANKRD23	2	97503650	97509758
23	206	ANKRD24	19	4183350	4224811
23	206	ANKRD27	19	33087906	33166102
23	206	ANKRD34C	15	79575145	79590581
23	206	ANKRD34C-AS1	15	79484048	79576287
23	206	ANKRD39	2	97513723	97523756
23	206	ANKRD40	17	48770550	48785270
23	206	ANKRD52	12	56631590	56652143
23	206	ANKRD63	15	40573644	40574787
23	206	ANKRD9	14	102973197	102976128
23	206	ANKS1A	6	34857037	35059190
23	206	ANKS3	16	4746510	4784378
23	206	ANO1	11	69924407	70035652
23	206	ANO1-AS2	11	69918539	69921454
23	206	ANO7	2	242127923	242164791
23	206	ANO8	19	17434031	17445638
23	206	ANO9	11	417929	442011
23	206	ANP32AP1	15	35529526	35530264
23	206	ANP32B	9	100745488	100778224
23	206	ANP32E	1	150190716	150207026
23	206	ANXA7	10	75135188	75173841
23	206	ANXA9	1	150954498	150968114
23	206	AOC2	17	40996608	41002724
23	206	AOC3	17	41005259	41010147
23	206	AOC4P	17	41019161	41021234
23	206	AP1G2	14	24028771	24036733
23	206	AP1M1	19	16308664	16346156
23	206	AP1M2	19	10683346	10697991
23	206	AP1S1	7	100797685	100804557
23	206	AP2A1	19	50270179	50310369
23	206	AP2A2	11	925808	1012245
23	206	AP2B1	17	33914281	34053436
23	206	AP2S1	19	47341414	47353547
23	206	AP3D1	19	2100986	2151556
23	206	AP5B1	11	65541368	65548062
23	206	AP5S1	20	3801170	3805954
23	206	APBA2	15	29213839	29410516
23	206	APBA3	19	3750770	3761673
23	206	APC2	19	1450147	1473243
23	206	APEH	3	49711434	49720934
23	206	APH1A	1	150237798	150241609
23	206	APH1B	15	63569748	63601325
23	206	APLNR	11	57001051	57004927
23	206	APLP1	19	36359400	36370699
23	206	APOA1	11	116706468	116708338
23	206	APOA1-AS	11	116706832	116726445
23	206	APOA1BP	1	156561557	156564091
23	206	APOBR	16	28505969	28510291
23	206	APOC1	19	45417920	45422606
23	206	APOC1P1	19	45430059	45434643
23	206	APOC2	19	45449238	45452822
23	206	APOC3	11	116700623	116703787
23	206	APOC4	19	45445494	45448753
23	206	APOC4-APOC2	19	45445494	45452822
23	206	APOE	19	45409005	45412652
23	206	APOF	12	56754354	56756583
23	206	APOM	6	31620186	31625987
23	206	APOPT1	14	104029293	104057236
23	206	APPBP2	17	58520509	58603601
23	206	APRT	16	88875876	88878342
23	206	AQP12A	2	241631261	241637900
23	206	AQP12B	2	241615834	241622317
23	206	AQP2	12	50344523	50352664
23	206	AQP5	12	50355278	50359465
23	206	AQP6	12	50366619	50370922
23	206	AQP8	16	25228284	25240253
23	206	AQR	15	35148551	35261995
23	206	ARAP1	11	72396113	72433403
23	206	ARC	8	143692404	143695833
23	206	ARCN1	11	118443101	118473747
23	206	AREL1	14	75127954	75179807
23	206	ARF3	12	49329991	49351252
23	206	ARF6	14	50359735	50363772
23	206	ARFGAP1	20	61904136	61921142
23	206	ARFGAP2	11	47185848	47198676
23	206	ARFGEF2	20	47538274	47653230
23	206	ARFRP1	20	62329994	62339365
23	206	ARG2	14	68086578	68118436
23	206	ARGFXP2	17	30477386	30478590
23	206	ARHGAP1	11	46698624	46722215
23	206	ARHGAP11A	15	32907690	32928382
23	206	ARHGAP11B	15	30918878	30931013
23	206	ARHGAP17	16	24930704	25026699
23	206	ARHGAP23	17	36584719	36668628
23	206	ARHGAP27	17	43471267	43507663
23	206	ARHGAP33	19	36266416	36279724
23	206	ARHGAP35	19	47421932	47508333
23	206	ARHGAP39	8	145754562	145911197
23	206	ARHGAP40	20	37230576	37279295
23	206	ARHGAP9	12	57866037	57873424
		ARHGDIA	17	79825594	79828850
		ARHGDIG	16	330605	333003
		ARHGEF1	19	42387266	42411604
		ARHGEF15	17	8213555	8225834
		ARHGEF17	11	73019662	73080425
		ARHGEF18	19	7459998	7537371
		ARHGEF19	1	16524598	16539104
		ARHGEF2	1	155916629	155948336
		ARHGEF25	12	58005217	58011028
		ARHGEF39	9	35659340	35665278
		ARHGEF40	14	21538418	21558406
		ARID1A	1	27022521	27108601
		ARID3A	19	926036	972803
		ARID3B	15	74833517	74890472
		ARID3C	9	34621454	34628011
		ARID5A	2	97202463	97218371
		ARIH2	3	48956280	49022971
		ARIH2OS	3	48955220	48956818
		ARL16	17	79648223	79650954
		ARL2	11	64781584	64789657
		ARL2BP	16	57279037	57287545
		ARL2-SNX15	11	64781584	64808044
		ARL3	10	104433483	104474190
		ARL4D	17	41476352	41478504
		ARL5C	17	37313146	37322414
		ARL6IP4	12	123464606	123467460
		ARMC12	6	35704808	35716690
		ARMC5	16	31470316	31478488
		ARMC6	19	19144386	19168987
		ARMC7	17	73106046	73110924
		ARNT	1	150782180	150849244
		ARPC3	12	110872694	110888216
		ARPC5L	9	127631483	127639696
		ARRB1	11	74971165	75062875
		ARRB2	17	4613788	4624795
		ARRDC1	9	140500095	140509812
		ARRDC1-AS1	9	140509783	140512981
		ARRDC2	19	18118976	18124911
		ARRDC5	19	4890448	4902879
		ARTN	1	44398991	44402912
		AS3MT	10	104629209	104661655
		ASAP3	1	23755055	23810750
		ASB16	17	42248073	42256451
		ASB16-AS1	17	42253341	42264085
		ASB6	9	132396882	132404448
		ASCC1	10	73855789	73976199
		ASCL2	11	2289727	2292182
		ASF1B	19	14230320	14247440
		ASGR1	17	7076750	7082883
		ASGR2	17	7004640	7017629
		ASH1L	1	155305051	155532324
		ASH1L-AS1	1	155531771	155533735
		ASIC1	12	50451419	50477405
		ASIP	20	32848170	32857148
		ASNA1	19	12848305	12859137
		ASPA	17	3379295	3402700
		ASPG	14	104552022	104579046
		ASPHD1	16	29912146	29917377
		ASPSCR1	17	79935425	79975282
		ASRGL1	11	62104773	62160887
		ASS1	9	133320093	133376661
		ASTL	2	96789588	96804175
		ASXL1	20	30946146	30960352
		ATAD5	17	29158987	29222883
		ATAT1	6	30594612	30612448
		ATCAY	19	3880617	3928080
		ATF5	19	50431958	50437193
		ATF6B	6	32083044	32096017
		ATF7	12	53905842	54020199
		ATF7IP2	16	10479911	10577495
		ATG101	12	52463757	52471279
		ATG13	11	46638825	46697568
		ATG16L2	11	72525450	72540680
		ATG2A	11	64662003	64684722
		ATG4B	2	242577026	242613271
		ATG4D	19	10654569	10664099
		ATHL1	11	289137	295688
		ATL3	11	63391553	63439202
		ATN1	12	7037479	7051484
		ATP13A1	19	19756009	19774503
		ATP1A3	19	42470733	42497619
		ATP1B2	17	7554207	7561089
		ATP2A1	16	28889808	28915830
		ATP2A1-AS1	16	28890277	28891242
		ATP2A2	12	110719031	110788897
		ATP2A3	17	3827162	3867758
		ATP4A	19	36041094	36054560
		ATP5B	12	57031958	57039852
		ATP5D	19	1241748	1244824
		ATP5G1	17	46970147	46973232
		ATP5G2	12	54058943	54070109
		ATP5H	17	73034954	73043074
		ATP5I	4	666224	668127
		ATP5L	11	118272103	118280562
		ATP5SL	19	41937222	41945843
		ATP6V0A1	17	40610861	40674597
		ATP6V0A2	12	124196864	124246301
		ATP6V0B	1	44440319	44443972
		ATP6V0C	16	2563726	2570224
		ATP6V0CP3	6	42695313	42695932
		ATP6V0D1	16	67471916	67515089
		ATP6V1G2	6	31512227	31514625
		ATP6V1G2-DDX39B	6	31497995	31514625
		ATP8B3	19	1782073	1812236
		ATPAF2	17	17921333	17942480
		ATPIF1	1	28562601	28564616
		ATRAID	2	27435218	27440046
		ATRIP	3	48488113	48507054
		ATRN	20	3451664	3631769
		ATXN2	12	111890017	112037477
		ATXN2L	16	28834368	28848558
		ATXN7L3	17	42269172	42275529
		AUNIP	1	26160496	26185949
		AURKB	17	8108048	8113944
		AURKC	19	57742376	57746916
		AVEN	15	34158427	34331303
		AVIL	12	58191159	58209852
		AVP	20	3063201	3065370
		AVPI1	10	99437180	99447015
		AXIN1	16	337439	402676
		AXL	19	41725103	41767672
		AZU1	19	827830	832017
		B3GALT4	6	33244916	33246602
		B3GAT3	11	62382767	62389647
		B3GNT3	19	17905918	17924385
		B3GNT4	12	122688227	122692084
		B3GNT8	19	41931263	41934635
		B3GNT9	16	67182004	67184902
		B3GNTL1	17	80901666	81009686
		B4GALNT1	12	58019677	58027022
		B4GALNT2	17	47209821	47247351
		B4GALNT3	12	569542	671058
		B4GALNT4	11	369794	382117
		B4GALT2	1	44446176	44456843
		B4GALT5	20	48249482	48330421
		B4GAT1	11	66112842	66115161
		B9D1	17	19240866	19281495
		B9D2	19	41860321	41870078
		BABAM1	19	17378184	17390162
		BACE1	11	117156401	117186972
		BACE1-AS	11	117162061	117162886
		BAD	11	64037299	64052176
		BAG5	14	104022880	104028655
		BAG6	6	31606804	31620477
		BAHCC1	17	79373520	79433358
		BAHD1	15	40731919	40760441
		BAIAP2	17	79008946	79091232
		BAIAP2-AS1	17	79002932	79008519
		BAIAP3	16	1384504	1399442
		BAK1	6	33540322	33548070
		BANF1	11	65769549	65771617
		BANP	16	87993476	88110924
		BAP1	3	52435019	52444121
		BARHL1	9	135457992	135465640
		BATF	14	75988783	76013334
		BATF2	11	64755416	64757749
		BAX	19	49458116	49464519
		BAZ2A	12	56989379	57030163
		BBC3	19	47724078	47734451
		BBS1	11	66278118	66301084
		BCAM	19	45312315	45324678
		BCAN	1	156611739	156629324
		BCAR4	16	11913690	11922689
		BCAS3	17	58755171	59470199
		BCAS4	20	49411430	49493714
		BCAT2	19	49298318	49314320
		BCDIN3D	12	50229825	50236912
		BCDIN3D-AS1	12	50222325	50234937
		BCKDHA	19	41903693	41930910
		BCKDK	16	31119614	31124112
		BCL2A1	15	80253231	80263643
		BCL2L1	20	30252260	30310656
		BCL2L12	19	50168398	50177173
		BCL2L2	14	23776068	23780968
		BCL2L2-PABPN1	14	23775970	23795394
		BCL3	19	45251977	45263301
		BCL6B	17	6926368	6932961
		BCL7A	12	122459791	122499950
		BCL7C	16	30845361	30905623
		BCL9L	11	118766850	118781613
		BECN1	17	40962149	40976310
		BEST1	11	61717355	61731935
		BEST2	19	12863406	12869271
		BEST4	1	45249256	45253426
		BET1L	11	202923	207422
		BFAR	16	14726667	14763093
		BGLAP	1	156211752	156213123
		BHLHA9	17	1173857	1174565
		BHLHE23	20	61637330	61638387
		BHMG1	19	46236508	46267797
		BIN2	12	51674821	51717982
		BIN3	8	22477946	22526661
		BIN3-IT1	8	22497883	22499722
		BIRC5	17	76210276	76221716
		BIRC7	20	61867234	61871859
		BISPR	19	17516494	17526545
		BLCAP	20	36145818	36152953
		BLM	15	91260557	91358692
		BLMH	17	28575212	28619184
		BLOC1S3	19	45682002	45685059
		BLOC1S4	4	6717841	6719387
		BLVRB	19	40953690	40971725
		BMF	15	40380090	40401085
		BNIPL	1	151009028	151020076
		BOK	2	242498145	242513553
		BOK-AS1	2	242483800	242498558
		BOLA1	1	149871154	149872348
		BOLA2	16	29464913	29466285
		BOLA2B	16	29464913	29466285
		BOP1	8	145486001	145515120
		BORCS6	17	8091650	8093564
		BORCS7	10	104613966	104624718
		BORCS7-ASMT	10	104613966	104661655
		BORCS8	19	19287712	19303400
		BPI	20	36932551	36965905
		BPIFA1	20	31823801	31831115
		BPIFA2	20	31755959	31769223
		BPIFA3	20	31805115	31815612
		BPIFA4P	20	31781410	31798268
		BPIFB1	20	31870940	31897684
		BPIFB2	20	31595383	31611515
		BRAP	12	112079949	112123800
		BRCA1	17	41196311	41277468
		BRD2	6	32938664	32949282
		BRD3	9	136895445	136933141
		BRD4	19	15357846	15391262
		BREA2	8	144779284	144780583
		BRF1	14	105675622	105781914
		BRICD5	16	2259253	2261069
		BRMS1	11	66104803	66112582
		BRPF3	6	36164549	36200567
		BRWD1	21	40557403	40685712
		BRWD1-AS1	21	40687632	40695144
		BRWD1-IT2	21	40685832	40686841
		BSCL2	11	62457733	62475179
		BSDC1	1	32830233	32860062
		BSG	19	571276	583493
		BSN	3	49591921	49708982
		BSN-AS2	3	49586738	49591799
		BST2	19	17513747	17516457
		BTBD17	17	72352554	72357958
		BTBD18	11	57510985	57519253
		BTBD19	1	45274153	45279801
		BTBD2	19	1985446	2015702
		BTBD6	14	105714878	105717430
		BTNL3	5	180415844	180433727
		BTNL9	5	180467224	180488523
		BTRC	10	103113789	103317078
		BUB1B	15	40453209	40513337
		BYSL	6	41888964	41900784
		BZRAP1	17	56378587	56406152
		BZRAP1-AS1	17	56414562	56431088
		C10orf2	10	102747292	102754158
		C10orf55	10	75669726	75682535
		C10orf62	10	99349449	99350691
		C10orf76	10	103605355	103815932
		C10orf95	10	104209593	104211300
		C11orf21	11	2317506	2323143
		C11orf24	11	68028802	68039469
		C11orf31	11	57508721	57510883
		C11orf49	11	46958239	47185931
		C11orf68	11	65684282	65686531
		C11orf72	11	67370350	67374177
		C11orf80	11	66512206	66610987
		C11orf84	11	63580845	63595190
		C11orf85	11	64705701	64739563
		C11orf86	11	66742753	66744479
		C11orf94	11	45928085	45928833
		C11orf95	11	63527363	63536113
		C11orf98	11	62430288	62432688
		C12orf10	12	53693469	53700965
		C12orf43	12	121440224	121454305
		C12orf57	12	7052979	7055166
		C12orf65	12	123718290	123742506
		C14orf1	14	76117232	76127538
		C14orf119	14	23564682	23569665
		C14orf180	14	105046020	105056184
		C14orf2	14	104378624	104387903
		C14orf79	14	105452615	105461855
		C14orf80	14	105956191	105965585
		C14orf93	14	23456109	23479410
		C15orf39	15	75494220	75504510
		C15orf41	15	36887069	37102461
		C15orf52	15	40623652	40633168
		C15orf53	15	38988798	38992239
		C15orf54	15	39542869	39547043
		C15orf56	15	40542865	40545110
		C15orf57	15	40823539	40857256
		C15orf59	15	74027771	74043816
		C15orf59-AS1	15	74060426	74062143
		C15orf62	15	41062158	41064648
		C16orf13	16	684426	686366
		C16orf45	16	15596122	15682116
		C16orf54	16	29753785	29757340
		C16orf59	16	2510114	2514964
		C16orf70	16	67143914	67182442
		C16orf71	16	4784288	4799397
		C16orf72	16	9185536	9213555
		C16orf74	16	85741123	85784689
		C16orf86	16	67700716	67702661
		C16orf89	16	5094122	5116146
		C16orf90	16	3543483	3545421
		C16orf91	16	1469744	1470801
		C16orf92	16	30034654	30036023
		C16orf93	16	30771357	30773565
		C16orf96	16	4606490	4650318
		C17orf100	17	6555058	6556617
		C17orf102	17	32901141	32906388
		C17orf104	17	42733761	42753165
		C17orf105	17	41857802	41862054
		C17orf107	17	4802947	4806227
		C17orf47	17	56618947	56621733
		C17orf49	17	6918055	6920843
		C17orf50	17	34087915	34092098
		C17orf53	17	42219273	42239844
		C17orf62	17	80407590	80408707
		C17orf67	17	54869273	54911256
		C17orf74	17	7328934	7330886
		C17orf75	17	30655459	30669228
		C17orf77	17	72581056	72590348
		C17orf78	17	35732984	35749662
		C17orf80	17	71228760	71245095
		C17orf85	17	3710044	3749545
		C17orf89	17	79213110	79215098
		C17orf96	17	36827958	36831187
		C17orf97	17	260117	264457
		C17orf98	17	36991340	36997642
		C17orf99	17	76142433	76162364
		C19orf12	19	30189792	30206696
		C19orf24	19	1275519	1279243
		C19orf25	19	1473199	1479228
		C19orf33	19	38794803	38795646
		C19orf35	19	2274630	2282181
		C19orf38	19	10959105	10980360
		C19orf43	19	12841453	12845529
		C19orf44	19	16607121	16629263
		C19orf45	19	7562444	7573336
		C19orf47	19	40826966	40854316
		C19orf48	19	51300949	51308110
		C19orf52	19	11039423	11040916
		C19orf53	19	13885256	13889586
		C19orf54	19	41246760	41255828
		C19orf57	19	13993167	14016909
		C19orf60	19	18699494	18703147
		C19orf66	19	10196794	10203928
		C19orf67	19	14192443	14196607
		C19orf68	19	48673948	48700877
		C19orf70	19	5678424	5680907
		C19orf71	19	3539154	3544028
		C19orf73	19	49621653	49622397
		C19orf80	19	11350294	11352619
		C19orf84	19	51891542	51893828
		C1orf127	1	11006529	11042094
		C1orf167	1	11822249	11849642
		C1orf210	1	43747556	43751288
		C1orf216	1	36179476	36184790
		C1orf228	1	45140393	45191263
		C1orf50	1	43232915	43241413
		C1orf54	1	150245182	150253335
		C1orf56	1	151020258	151023871
		C1orf61	1	156374054	156399184
		C1QBP	17	5336098	5342471
		C1QL1	17	43037060	43045644
		C1QL4	12	49726199	49730971
		C1QTNF1	17	77020157	77045870	SEPT2
		C1QTNF1-AS1	17	77015290	77023737
		C1QTNF4	11	47611215	47615961
		C1QTNF5	11	119209643	119211593
		C1QTNF8	16	1138225	1146244
		C1R	12	7187514	7245043
		C1S	12	7167979	7178335
		C2	6	31895253	31913451
		C20orf141	20	2795632	2796476
		C20orf144	20	32250091	32251721
		C20orf173	20	34114798	34117481
		C20orf194	20	3229947	3388309
		C20orf195	20	62184372	62188035
		C20orf202	20	1184097	1188918
		C20orf203	20	31219426	31239783
		C20orf24	20	35234136	35240960
		C20orf27	20	3734145	3748452
		C20orf96	20	251503	271419
		C21orf2	21	45748826	45758221
		C21orf33	21	45553493	45565605
		C21orf58	21	47720343	47740739
		C2CD2	21	43305218	43373999
		C2CD2L	11	118978059	118987834
		C2CD3	11	73745476	73882064
		C2CD4D	1	151810338	151813033
		C2orf16	2	27799388	27805589
		C2orf54	2	241825464	241831455
		C2orf70	2	26785480	26802395
		C3	19	6677845	6720693
		C3AR1	12	8210918	8218955
		C3orf18	3	50595455	50605223
		C3orf62	3	49306029	49314508
		C3orf84	3	49215068	49229291
		C3P1	19	10152031	10184813
		C4B	6	31982571	32003195
		C4B_2	6	31982571	32003195
		C4orf48	4	2043776	2045697
		C5AR1	19	47813103	47825327
		C5AR2	19	47835403	47845272
		C6orf1	6	34214156	34216885
		C6orf106	6	34555056	34664627
		C6orf136	6	30614815	30620987
		C6orf15	6	31078999	31080332
		C6orf222	6	36283534	36304662
		C6orf223	6	43968336	43973694
		C6orf226	6	42858002	42858554
		C6orf25	6	31691120	31694485
		C6orf47	6	31626074	31628549
		C6orf48	6	31802691	31807543
		C6orf89	6	36853639	36896740
		C7orf61	7	100054237	100061894
		C8G	9	139839697	139841426
		C8orf31	8	144120625	144135720
		C8orf33	8	146277823	146281416
		C8orf58	8	22457113	22461662
		C8orf82	8	145751602	145754458
		C9orf106	9	132083294	132084882
		C9orf114	9	131581929	131592100
		C9orf116	9	138387025	138391761
		C9orf117	9	130469270	130476303
		C9orf131	9	35042468	35045988
		C9orf139	9	139921915	139931234
		C9orf142	9	139886869	139888428
		C9orf16	9	130922538	130926207
		C9orf163	9	139377946	139380519
		C9orf171	9	135285582	135448706
		C9orf172	9	139738866	139741797
		C9orf173	9	140145712	140147935
		C9orf173-AS1	9	140144670	140147949
		C9orf24	9	34379016	34381598
		C9orf50	9	132374503	132383055
		C9orf62	9	138235094	138238404
		C9orf69	9	139006426	139010731
		C9orf78	9	132589563	132597572
		C9orf89	9	95858449	95875565
		C9orf9	9	135754289	135765418
		CA11	19	49141271	49149451
		CA12	15	63615729	63674309
		CA14	1	150230137	150237480
		CA5A	16	87921624	87970112
		CA6	1	9005892	9034503
		CA7	16	66878840	66888049
		CA9	9	35673914	35681154
		CABP1	12	121078421	121105127
		CABP2	11	67286417	67290899
		CABP4	11	67222817	67229245
		CABP5	19	48532639	48547311
		CACFD1	9	136325086	136335909
		CACNA1A	19	13317255	13617274
		CACNA1B	9	140772240	141019076
		CACNA1C	12	2162415	2807115
		CACNA1C-AS1	12	2785166	2800323
		CACNA1C-AS2	12	2777665	2781386
		CACNA1C-AS4	12	2329702	2332647
		CACNA1C-IT2	12	2157517	2158628
		CACNA1C-IT3	12	2378941	2397911
		CACNA1D	3	53529075	53846492
		CACNA1G	17	48638428	48704832
		CACNA1G-AS1	17	48633567	48639469
		CACNA2D2	3	50400043	50541028
		CACNA2D4	12	1901122	2027870
		CACNB1	17	37333388	37353956
		CACNB3	12	49209356	49222726
		CACTIN	19	3610626	3626813
		CACTIN-AS1	19	3607244	3613928
		CAD	2	27440257	27466660
		CADM4	19	44126521	44143991
		CALCOCO1	12	54104902	54121307
		CALCOCO2	17	46908349	46942607
		CALHM1	10	105213143	105218648
		CALHM2	10	105206542	105212162
		CALHM3	10	105232560	105238997
		CALM3	19	47104511	47114039
		CALR	19	13049413	13055304
		CALR3	19	16589867	16607003
		CAMK2G	10	75572258	75634349
		CAMKK1	17	3768450	3796337
		CAMKK2	12	121675494	121736111
		CAMKV	3	49895421	49907369
		CAMP	3	48264836	48266981
		CAMSAP1	9	138700332	138799005
		CAMSAP3	19	7660787	7683196
		CAMTA1	1	6845383	7829766
		CAMTA2	17	4871286	4890960
		CANT1	17	76987797	77005899
		CAPN1	11	64949303	64979477
		CAPN10	2	241526132	241538526
		CAPN10-AS1	2	241522166	241525733
		CAPN12	19	39220831	39235114
		CAPN15	16	577855	604636
		CAPN3	15	42651697	42704515
		CAPS	19	5913654	5916222
		CAPZB	1	19665266	19812135
		CARD14	17	78161598	78172723
		CARD8	19	48741517	48759203
		CARD8-AS1	19	48758931	48761450
		CARD9	9	139258407	139268133
		CARHSP1	16	8946798	8962869
		CARM1	19	10982252	11033448
		CARNS1	11	67183148	67193078
		CARS	11	3022151	3078681
		CASC3	17	38296506	38328431
		CASC4	15	44580908	44707959
		CASC5	15	40886446	40954881
		CASKIN1	16	2227183	2246465
		CASKIN2	17	73496340	73511664
		CASP14	19	15160290	15169103
		CASP16P	16	3194291	3199947
		CASP9	1	15817895	15850940
		CASZ1	1	10707262	10856733
		CATSPER1	11	65784222	65793988
		CATSPER2P1	15	44028145	44038496
		CATSPER4	1	26517118	26529033
		CATSPERD	19	5720687	5778742
		CATSPERG	19	38826442	38861589
		CBARP	19	1229946	1237990
		CBFA2T2	20	32077927	32237837
		CBFA2T3	16	88941262	89007608
		CBFB	16	67063049	67134958
		CBL	11	119076985	119178859
		CBLC	19	45281125	45303903
		CBLN3	14	24895739	24898731
		CBR1	21	37442221	37445475
		CBR3	21	37507262	37518860
		CBR3-AS1	21	37513693	37528606
		CBS	21	44473300	44496472
		CBX1	17	46147413	46178883
		CBX2	17	77751976	77756331
		CBX4	17	77806954	77813213
		CBX5	12	54624730	54673915
		CBX8	17	77768175	77770915
		CC2D1A	19	14016955	14041693
		CCAR2	8	22462144	22477983
		CCBL1	9	131595391	131644354
		CCDC102A	16	57546089	57570477
		CCDC103	17	42977079	42981047
		CCDC105	19	15121538	15134083
		CCDC107	9	35658286	35661500
		CCDC114	19	48799708	48823332
		CCDC12	3	46963219	47023500
		CCDC124	19	18043823	18054794
		CCDC130	19	13858752	13874106
		CCDC137	17	79633760	79640936
		CCDC144A	17	16593638	16678313
		CCDC144B	17	18441114	18528930
		CCDC151	19	11531271	11545980
		CCDC153	11	119060962	119066584
		CCDC154	16	1484388	1494490
		CCDC155	19	49891474	49921256
		CCDC159	19	11457180	11465620
		CCDC166	8	144788863	144790279
		CCDC176	14	74486058	74532796
		CCDC177	14	70036530	70041600
		CCDC183	9	139690789	139702193
		CCDC183-AS1	9	139698378	139703300
		CCDC24	1	44457279	44462198
		CCDC25	8	27590832	27630170
		CCDC28B	1	32665986	32670991
		CCDC30	1	43000559	43120335
		CCDC33	15	74528629	74628482
		CCDC36	3	49235860	49295537
		CCDC40	17	78010430	78074412
		CCDC42	17	8633245	8648154
		CCDC42B	12	113587662	113597081
		CCDC43	17	42754804	42767165
		CCDC47	17	61822609	61851088
		CCDC51	3	48473579	48481529
		CCDC57	17	80059345	80170689
		CCDC61	19	46498718	46521874
		CCDC62	12	123259055	123311927
		CCDC63	12	111284763	111345339
		CCDC64	12	120427647	120532299
		CCDC64B	16	3077867	3085542
		CCDC65	12	49297892	49315359
		CCDC71	3	49199967	49203785
		CCDC77	12	498515	551806
		CCDC78	16	772581	776473
		CCDC79	16	66788878	66835523
		CCDC8	19	46913585	46916919
		CCDC84	11	118868842	118886502
		CCDC85B	11	65657874	65659106
		CCDC86	11	60609428	60618561
		CCDC87	11	66357639	66360554
		CCDC88B	11	64107689	64125006
		CCDC9	19	47759730	47775210
		CCDC92	12	124420955	124457532
		CCDC94	19	4247110	4269085
		CCDC96	4	7042575	7044728
		CCDC97	19	41816093	41830788
		CCER2	19	39399619	39402798
		CCHCR1	6	31110215	31125566
		CCIN	9	36169388	36171331
		CCL14	17	34310691	34313764
		CCL15	17	34324617	34329084
		CCL15-CCL14	17	34310691	34329084
		CCL16	17	34303528	34308532
		CCL17	16	57438678	57449974
		CCL18	17	34391631	34398841
		CCL19	9	34689566	34691274
		CCL22	16	57392694	57400102
		CCL23	17	34340095	34345005
		CCL25	19	8117645	8127547
		CCL27	9	34661879	34662689
		CCL3	17	34415602	34417506
		CCL4	17	34431219	34433014
		CCL5	17	34198495	34207377
		CCM2L	20	30598244	30619984
		CCND3	6	41902670	42016632
		CCNDBP1	15	43477465	43489375
		CCNE1	19	30302900	30315215
		CCNF	16	2479394	2508859
		CCNT1	12	49082240	49110781
		CCR10	17	40831419	40833845
		CCR7	17	38710021	38721736
		CCS	11	66360689	66373490
		CCT3	1	156278751	156308206
		CCT6B	17	33254877	33288528
		CD151	11	832951	838835
		CD164L2	1	27705589	27709823
		CD19	16	28943259	28950668
		CD209	19	7804880	7812464
		CD22	19	35820068	35838260
		CD248	11	66081957	66084515
		CD27	12	6554050	6560884
		CD276	15	73976621	74006859
		CD27-AS1	12	6548166	6560683
		CD2BP2	16	30362086	30366255
		CD300A	17	72462521	72480937
		CD300C	17	72537204	72542310
		CD300E	17	72606021	72619897
		CD300LB	17	72517312	72527613
		CD300LD	17	72576110	72588370
		CD300LF	17	72690446	72709139
		CD300LG	17	41924515	41935128
		CD320	19	8367010	8373240
		CD33	19	51728334	51743274
		CD37	19	49838676	49843861
		CD3D	11	118209788	118213459
		CD3EAP	19	45909466	45914024
		CD3G	11	118215058	118224497
		CD4	12	6898637	6929976
		CD40	20	44746892	44758384
		CD5	11	60869929	60895323
		CD52	1	26644410	26647014
		CD6	11	60739112	60787848
		CD68	17	7482804	7485429
		CD7	17	80272745	80275480
		CD70	19	6585849	6591163
		CD72	9	35609975	35618424
		CD79A	19	42381189	42385439
		CD79B	17	62006097	62009704
		CD81	11	2398546	2418649
		CD81-AS1	11	2349978	2399222
		CD9	12	6309481	6347437
		CDAN1	15	43015759	43029417
		CDC20	1	43824625	43828873
		CDC25A	3	48198667	48229801
		CDC25B	20	3776385	3786768
		CDC27	17	45195062	45266678
		CDC34	19	531732	542087
		CDC37	19	10501808	10514271
		CDC42BPB	14	103398715	103523742
		CDC42BPG	11	64591661	64612041
		CDC42EP2	11	65082288	65089900
		CDC42EP4	17	71279762	71308143
		CDC42P3	8	144077244	144079080
		CDC42SE1	1	151023446	151032125
		CDC6	17	38444145	38459413
		CDCA3	12	6957971	6961230
		CDCA4	14	105475909	105487425
		CDCA5	11	64844926	64851615
		CDH1	16	68771194	68869444
		CDH16	16	66942024	66952887
		CDH22	20	44802371	44937137
		CDH24	14	23516269	23526747
		CDH3	16	68678150	68732957
		CDHR4	3	49828166	49837268
		CDHR5	11	616564	625067
		CDIP1	16	4560676	4588816
		CDIPT	16	29869676	29874609
		CDIPT-AS1	16	29875003	29879374
		CDK10	16	89753075	89762772
		CDK12	17	37617763	37690818
		CDK2AP1	12	123745516	123756687
		CDK2AP2	11	67273960	67276199
		CDK3	17	73996986	74002080
		CDK4	12	58141509	58146230
		CDK5R1	17	30814104	30818271
		CDK5RAP1	20	31946644	31989375
		CDK5RAP3	17	46047893	46059152
		CDK9	9	130548304	130553052
		CDKN1A	6	36646455	36655116
		CDKN2D	19	10677137	10679631
		CDR2	16	22357256	22385938
		CDR2L	17	72983726	73001892
		CDS2	20	5107406	5178533
		CDSN	6	31082864	31088252
		CDT1	16	88870185	88875666
		CEACAM1	19	43011457	43032661
		CEACAM16	19	45202420	45213986
		CEACAM21	19	42055885	42093197
		CEACAM3	19	42300521	42315591
		CEACAM4	19	42125343	42133442
		CEACAM5	19	42212503	42234341
		CEACAM6	19	42259427	42276113
		CEACAM7	19	42177234	42192206
		CEACAM8	19	43084394	43099082
		CEBPA	19	33790839	33793470
		CEBPA-AS1	19	33793762	33795963
		CEBPB	20	48807119	48809227
		CEBPB-AS1	20	48801139	48808606
		CEBPE	14	23586514	23588820
		CEL	9	135937364	135947250
		CELA1	12	51722226	51740463
		CELA2A	1	15783222	15798586
		CELA2B	1	15802595	15817895
		CELF1	11	47487488	47516073
		CELF3	1	151672533	151689296
		CELF5	19	3224701	3297073
		CELF6	15	72577067	72598656
		CELP	9	135957925	135962478
		CELSR3	3	48673895	48700348
		CELSR3-AS1	3	48701200	48706603
		CEMP1	16	2580035	2581409
		CEND1	11	787109	790126
		CENPB	20	3764497	3767337
		CENPBD1	16	90036182	90039240
		CENPBD1P1	19	59086765	59095762
		CENPT	16	67862059	67881361
		CENPV	17	16245847	16256812
		CEP164	11	117192493	117283982
		CEP170B	14	105331649	105363107
		CEP250	20	34043222	34099803
		CEP295NL	17	76886661	76899299
		CEP85	1	26560643	26605529
		CERCAM	9	131181438	131199630
		CERS1	19	18979354	19006953
		CERS2	1	150937648	150947479
		CERS4	19	8274216	8327304
		CERS5	12	50523088	50561316
		CES2	16	66968346	66978994
		CES3	16	66995131	67009052
		CES4A	16	67022491	67043659
		CETP	16	56995834	57017756
		CFAP57	1	43638000	43720029
		CFAP70	10	75013515	75118617
		CFAP99	4	2420671	2464690
		CFD	19	859664	863610
		CFL1	11	65622284	65625804
		CGB	19	49526125	49527632
		CGB1	19	49538825	49540191
		CGB2	19	49535129	49536495
		CGB5	19	49547101	49548568
		CGB7	19	49557530	49558997
		CGB8	19	49550894	49552368
		CGN	1	151483861	151511167
		CGREF1	2	27323461	27341773
		CHAC1	15	41245635	41248717
		CHAD	17	48541852	48546227
		CHAF1A	19	4402659	4443394
		CHAF1B	21	37757688	37789125
		CHCHD1	10	75541807	75543406
		CHD3	17	7788122	7816075
		CHD4	12	6679247	6716599
		CHD5	1	6161846	6240194
		CHD8	14	21853352	21905457
		CHDH	3	53850323	53880420
		CHERP	19	16628699	16653263
		CHID1	11	867858	910874
		CHKA	11	67820325	67888858
		CHMP1A	16	89710838	89724193
		CHMP2A	19	59062932	59066491
		CHMP4A	14	24678786	24683036
		CHMP4B	20	32399109	32442173
		CHMP6	17	78965640	78973933
		CHP1	15	41523436	41574083
		CHP2	16	23765947	23770272
		CHRFAM7A	15	30653442	30685864
		CHRM1	11	62676150	62689012
		CHRM4	11	46406341	46408158
		CHRM5	15	34261088	34357287
		CHRNA2	8	27317277	27336813
		CHRNA3	15	78887646	78913637
		CHRNA4	20	61974661	61992748
		CHRNA5	15	78857861	78887611
		CHRNA7	15	32322685	32462384
		CHRNB1	17	7348405	7360932
		CHRNB4	15	78916635	78933587
		CHRNE	17	4801063	4806369
		CHST14	15	40763159	40765357
		CHTF18	16	838621	848074
		CHTF8	16	69151911	69166493
		CHTOP	1	153606457	153618782
		CIAO1	2	96931883	96939900
		CIAPIN1	16	57462080	57481440
		CIART	1	150254942	150259504
		CIB1	15	90773476	90777279
		CIB2	15	78396947	78423877
		CIB3	19	16272178	16284336
		CIB4	2	26804072	26864211
		CIC	19	42788816	42799948
		CIDEB	14	24774392	24780576
		CIITA	16	10971054	11018840
		CILP	15	65488336	65503840
		CILP2	19	19649073	19657468
		CINP	14	102814618	102829253
		CIPC	14	77564577	77583630
		CIRBP	19	1269264	1274808
		CIRBP-AS1	19	1267469	1270259
		CIRH1A	16	69166498	69202937
		CISD3	17	36886509	36891858
		CISH	3	50643884	50649262
		CISTR	12	54144230	54145619
		CITED4	1	41326727	41328018
		CIZ1	9	130928343	130966662
		CKAP5	11	46765083	46867859
		CKB	14	103985994	103989196
		CKM	19	45809670	45826235
		CKS1B	1	154947117	154951725
		CLASRP	19	45542297	45574214
		CLCF1	11	67131638	67141206
		CLCN6	1	11866152	11903201
		CLCN7	16	1494933	1525085
		CLDN14	21	37832919	37915117
		CLDN15	7	100875372	100881227
		CLDN19	1	43198763	43205925
		CLDN3	7	73183326	73184600
		CLDN6	16	3064712	3068188
		CLDN7	17	7163221	7166264
		CLDN9	16	3062456	3064506
		CLDND2	19	51870351	51872257
		CLEC10A	17	6977855	6983600
		CLEC16A	16	11038344	11220201
		CLEC17A	19	14693895	14721956
		CLEC4A	12	8276227	8291203
		CLEC4G	19	7793842	7797057
		CLEC4GP1	19	7852369	7855898
		CLEC4M	19	7828034	7834491
		CLIC1	6	31698357	31704341
		CLIC3	9	139889059	139891024
		CLIP1	12	122755980	122907116
		CLIP1-AS1	12	122880088	122884491
		CLIP2	7	73703804	73820273
		CLIP3	19	36505561	36523573
		CLK2	1	155232658	155243320
		CLK3	15	74900712	74922542
		CLN3	16	28488599	28503623
		CLP1	11	57425215	57429337
		CLPB	11	72003469	72145728
		CLPP	19	6361462	6368915
		CLPS	6	35762758	35765121
		CLPSL1	6	35748830	35755841
		CLPSL2	6	35744370	35747329
		CLPTM1	19	45457841	45496604
		CLPX	15	65442783	65477563
		CLSPN	1	36197712	36235551
		CLSTN1	1	9789078	9884584
		CLTA	9	36190852	36212059
		CLTC	17	57697049	57774317
		CLU	8	27454433	27472328
		CLUAP1	16	3550944	3589051
		CLUH	17	2592679	2614927
		CMTM5	14	23846016	23848981
		CNBD2	20	34556502	34618622
		CNFN	19	42891170	42894444
		CNIH2	11	66045671	66051685
		CNKSR1	1	26503980	26516376
		CNN1	19	11649531	11661138
		CNN2	19	1026273	1039067
		CNNM2	10	104678074	104838344
		CNNM3	2	97481990	97501121
		CNNM4	2	97426638	97477628
		CNP	17	40118758	40129754
		CNPY2	12	56708257	56710128
		CNPY3	6	42896859	42907008
		CNTD1	17	40950853	40963605
		CNTD2	19	40728114	40732597
		CNTF	11	58390145	58393205
		CNTFR	9	34551429	34589735
		CNTFR-AS1	9	34568009	34583070
		CNTNAP1	17	40834631	40852011
		CNTROB	17	7835441	7853237
		COA3	17	40949635	40950743
		COA4	11	73583712	73587890
		COASY	17	40714091	40718299
		COG1	17	71189172	71204645
		COG7	16	23399813	23464512
		COG8	16	69362523	69373526
		COIL	17	55015560	55038411
		COL11A2	6	33154221	33160245
		COL16A1	1	32117847	32169768
		COL18A1	21	46825051	46933634
		COL18A1-AS1	21	46839630	46844955
		COL18A1-AS2	21	46827300	46829980
		COL1A1	17	48261456	48279000
		COL20A1	20	61924537	61962285
		COL26A1	7	101006100	101202304
		COL5A1	9	137533650	137736688
		COL5A3	19	10070236	10121147
		COL7A1	3	48601505	48632593
		COL8A2	1	36560836	36590685
		COL9A3	20	61448413	61472511
		COLGALT1	19	17666510	17693965
		COMMD4	15	75628424	75632618
		COMMD5	8	146075550	146078452
		COMMD7	20	31290492	31331814
		COMP	19	18893582	18902114
		COPE	19	19010322	19030199
		COPRS	17	30178883	30186326
		COPS3	17	17149937	17184012
		COPS7A	12	6833149	6841041
		COPZ1	12	54718873	54745635
		COPZ2	17	46103532	46115168
		COQ10A	12	56661066	56664750
		COQ4	9	131084786	131096351
		COQ5	12	120941081	120966964
		COQ6	14	74416636	74429813
		COQ9	16	57481336	57495187
		CORO1A	16	30194730	30200397
		CORO1B	11	67205517	67211292
		CORO2A	9	100883256	100954956
		CORO6	17	27941773	27948441
		CORO7	16	4404542	4466962
		CORO7-PAM16	16	4390251	4466962
		COTL1	16	84599203	84651702
		COX14	12	50505763	50514240
		COX4I1	16	85833172	85840607
		COX4I2	20	30225690	30232800
		COX5A	15	75212616	75230495
		COX6A1	12	120875892	120878545
		COX6A2	16	31439051	31439749
		COX6B1	19	36139124	36149686
		COX8A	11	63742078	63744015
		CPAMD8	19	17003761	17137625
		CPD	17	28705941	28796675
		CPLX1	4	778744	819945
		CPLX3	15	75118950	75124136
		CPNE1	20	34213952	34241831
		CPNE2	16	57126454	57181878
		CPNE5	6	36708554	36807220
		CPNE6	14	24540045	24547309
		CPNE7	16	89642175	89663654
		CPPED1	16	12753655	12897744
		CPSF1	8	145618445	145634733
		CPSF4L	17	71244587	71258019
		CPSF7	11	61170119	61197464
		CPT1A	11	68522087	68609399
		CPT1C	19	50194364	50216988
		CPXM1	20	2774714	2781292
		CRABP1	15	78632665	78640572
		CRABP2	1	156669399	156675459
		CRACR2B	11	828259	831991
		CRAMP1	16	1664640	1727909
		CRAT	9	131857072	131873070
		CRAT37	15	92006568	92038080
		CRB2	9	126118445	126141034
		CRB3	19	6464259	6467230
		CREB3	9	35732316	35737005
		CREB3L1	11	46299188	46342972
		CREB3L3	19	4153597	4173051
		CREB3L4	1	153940314	153946840
		CREBBP	16	3775055	3930121
		CRHR1	17	43861645	43913194
		CRHR1-IT1	17	43716340	43723595
		CRIP1	14	105953256	105955124
		CRIP2	14	105941111	105946507
		CRIP3	6	43273210	43276530
		CRISPLD2	16	84853586	84943116
		CRK	17	1324646	1359561
		CRLF1	19	18704034	18717660
		CRLF3	17	29109701	29151778
		CROCCP2	1	16944750	16957401
		CROCCP3	1	16793930	16819196
		CRTC1	19	18794424	18893143
		CRTC2	1	153920147	153931132
		CRTC3	15	91073117	91188577
		CRTC3-AS1	15	91163240	91260371
		CRX	19	48325098	48346586
		CRY2	11	45868956	45904799
		CRYAA	21	44589117	44592920
		CRYBA1	17	27573874	27581502
		CRYZL1	21	34961647	35014160
		CS	12	56665482	56694175
		CSAD	12	53551446	53574430
		CSE1L	20	47662782	47713497
		CSE1L-AS1	20	47656999	47662593
		CSF3	17	38171613	38174066
		CSF3R	1	36931643	36948915
		CSK	15	75074424	75095539
		CSNK1A1P1	15	37091300	37110707
		CSNK1D	17	80200536	80231594
		CSNK1G1	15	64457715	64648442
		CSNK1G2	19	1941160	1981336
		CSNK1G2-AS1	19	1952525	1954548
		CSNK2A1	20	463337	524482
		CSNK2B	6	31633656	31637847
		CSPG4	15	75966662	76005189
		CSPG5	3	47603727	47621730
		CSRNP2	12	51454987	51477454
		CST6	11	65779461	65780976
		CSTB	21	45193545	45196256
		CTC1	17	8128138	8151413
		CTC-338M12.4	5	180673540	180684587
		CTCF	16	67596309	67673088
		CTDNEP1	17	7146905	7155259
		CTDSP2	12	58213709	58240747
		CTDSPL2	15	44719578	44819429
		CTF1	16	30907927	30914881
		CTIF	18	46065426	46389586
		CTNNBIP1	1	9908333	9970316
		CTNNBL1	20	36322356	36500531
		CTNND1	11	57529233	57586652
		CTNS	17	3539761	3566397
		CTRC	1	15764937	15773153
		CTRL	16	67963472	67965778
		CTSA	20	44519590	44527458
		CTSD	11	1773981	1785222
		CTSF	11	66330934	66336047
		CTSH	15	79214091	79237420
		CTSK	1	150768683	150780917
		CTSS	1	150702671	150738433
		CTSW	11	65647283	65651212
		CTSZ	20	57570241	57582309
		CTTN	11	70244611	70282690
		CTU2	16	88772890	88781786
		CTXN1	19	7989380	7991051
		CUEDC1	17	55938603	56032684
		CUEDC2	10	104183001	104192423
		CUL7	6	43005354	43021683
		CUL9	6	43149921	43192325
		CUTA	6	33384318	33386065
		CUX2	12	111471827	111788358
		CWC25	17	36956686	36981603
		CX3CL1	16	57406372	57418960
		CXCL16	17	4636823	4643223
		CXCL17	19	42932694	42947136
		CXCR5	11	118754474	118766980
		CYB561A3	11	61116219	61129755
		CYB561D2	3	50388125	50391496
		CYB5B	16	69458497	69500167
		CYB5D1	17	7761063	7765600
		CYB5D2	17	4046461	4060995
		CYBA	16	88709696	88717492
		CYC1	8	145149937	145152430
		CYGB	17	74523429	74533987
		CYHR1	8	145689199	145691031
		CYP11A1	15	74630102	74658553
		CYP11B1	8	143953772	143961236
		CYP11B2	8	143991974	143999259
		CYP17A1	10	104590287	104597290
		CYP1A1	15	75011882	75017877
		CYP1A2	15	75041183	75048941
		CYP21A2	6	32006092	32009447
		CYP27B1	12	58156116	58160976
		CYP2S1	19	41699111	41713444
		CYP4F2	19	15988833	16008930
		CYSRT1	9	140119086	140120763
		CYTH1	17	76670128	76778424
		CYTH2	19	48972464	48985571
		D2HGDH	2	242673993	242708231
		DACT3	19	47150868	47164395
		DACT3-AS1	19	47163620	47180713
		DAD1	14	23033806	23058143
		DAG1	3	49507564	49573051
		DAGLA	11	61447904	61514474
		DALRD3	3	49052920	49056041
		DAND5	19	13080431	13085567
		DAP3	1	155658881	155708800
		DAPK2	15	64199234	64338521
		DAPK3	19	3958450	3971121
		DAXX	6	33286334	33290793
		DAZAP1	19	1407567	1435686
		DAZAP2	12	51632507	51637717
		DBF4B	17	42785975	42827917
		DBH	9	136501484	136524466
		DBH-AS1	9	136519708	136522530
		DBIL5P	17	655572	658576
		DBN1	5	176883613	176900694
		DBNDD1	16	90071272	90085963
		DBNDD2	20	44034820	44039250
		DBNL	7	44084238	44101315
		DBP	19	49133816	49140807
		DCAF11	14	24584491	24594451
		DCAF12	9	34086380	34126771
		DCAF15	19	14063318	14072256
		DCAF7	17	61627795	61671642
		DCAKD	17	43100705	43138477
		DCDC2B	1	32674694	32681797
		DCHS1	11	6642554	6677080
		DCP1A	3	53317444	53381654
		DCP1B	12	2055213	2113677
		DCST1	1	155006281	155023406
		DCST2	1	154991002	155006257
		DCTN2	12	57923832	57941114
		DCTN3	9	34613541	34620520
		DCTN5	16	23652686	23685068
		DCTPP1	16	30435018	30441373
		DCXR	17	79993756	79995573
		DDA1	19	17420336	17434106
		DDAH2	6	31694813	31697278
		DDB1	11	61066918	61100684
		DDB2	11	47236492	47260769
		DDI2	1	15943952	15987552
		DDIT3	12	57910370	57914300
		DDIT4	10	74033676	74035797
		DDN	12	49388932	49393088
		DDR1	6	30850389	30867933
		DDRGK1	20	3171011	3185295
		DDX23	12	49223538	49245957
		DDX27	20	47835831	47860614
		DDX28	16	68055176	68057770
		DDX31	9	135513249	135545788
		DDX39A	19	14519609	14530195
		DDX39B	6	31497995	31510252
		DDX41	5	176938577	176943967
		DDX42	17	61851548	61896677
		DDX49	19	19030483	19039442
		DDX52	17	35969789	36003493
		DDX54	12	113594977	113623284
		DDX55	12	124086671	124105482
		DDX6	11	118618472	118661657
		DEAF1	11	644219	695754
		DECR2	16	451857	462487
		DEDD2	19	42702744	42721944
		DEF6	6	35265594	35289548
		DEF8	16	90015138	90034468
		DEFB129	20	207898	210527
		DEFB132	20	238376	241736
		DEGS2	14	100612752	100626012
		DENND1A	9	126163869	126692417
		DENND1C	19	6467214	6481819
		DENND4A	15	65952956	66084631
		DENND4B	1	153901976	153919154
		DENR	12	123237367	123255611
		DERL2	17	5374570	5389550
		DEXI	16	11022747	11036257
		DGAT1	8	145538245	145550582
		DGAT2	11	75479777	75512581
		DGKE	17	54911459	54946036
		DGKQ	4	952671	967348
		DGKZ	11	46368955	46402104
		DHDDS	1	26758772	26797795
		DHDH	19	49436938	49448226
		DHH	12	49483205	49488602
		DHPS	19	12786530	12792025
		DHRS1	14	24759803	24769039
		DHRS11	17	34948225	34957233
		DHRS13	17	27224798	27230089
		DHRS4L1	14	24505620	24520586
		DHRS7B	17	21030240	21095285
		DHX16	6	30620895	30640830
		DHX30	3	47844398	47891686
		DHX33	17	5344231	5372380
		DHX34	19	47852537	47885961
		DHX35	20	37590980	37668366
		DHX58	17	40253421	40264751
		DHX8	17	41561284	41604164
		DIABLO	12	122692208	122711115
		DIDO1	20	61536349	61569304
		DIP2A	21	47878861	47989926
		DIP2A-IT1	21	47882383	47889218
		DIP2B	12	50898767	51142450
		DIRAS1	19	2714564	2721390
		DIS3L	15	66585919	66626236
		DISP2	15	40650433	40663256
		DKFZP434A062	9	139216997	139221779
		DKFZp434J0226	19	46713498	46718094
		DKFZP434K028	11	61521500	61525136
		DKFZP434L187	15	30488238	30506743
		DKKL1	19	49866986	49878373
		DLG4	17	7093209	7120928
		DLGAP4	20	34894244	35157040
		DLGAP4-AS1	20	35136104	35201678
		DLK2	6	43418089	43424370
		DLL3	19	39989556	39999121
		DLL4	15	41221530	41231258
		DLST	14	75348593	75370450
		DLX3	17	48067368	48072588
		DLX4	17	48046561	48052323
		DMAP1	1	44679124	44686351
		DMKN	19	35994205	36004560
		DMPK	19	46272966	46285815
		DMRTC2	19	42349085	42356397
		DMWD	19	46286263	46296060
		DNAH1	3	52350334	52434513
		DNAH10	12	124247041	124420267
		DNAH17	17	76419777	76573476
		DNAH17-AS1	17	76480991	76499138
		DNAH2	17	7620671	7737062
		DNAI1	9	34458749	34520987
		DNAI2	17	72270385	72311023
		DNAJA3	16	4475805	4506775
		DNAJA4	15	78556988	78574538
		DNAJB1	19	14625575	14629371
		DNAJB12	10	74092587	74114907
		DNAJB13	11	73661363	73681332
		DNAJC11	1	6694227	6761966
		DNAJC16	1	15853307	15898228
		DNAJC17	15	41060066	41099676
		DNAJC22	12	49740699	49747467
		DNAJC28	21	34860361	34864030
		DNAJC4	11	63997903	64001753
		DNAJC5	20	62526454	62567384
		DNAJC5G	2	27498288	27504298
		DNAJC7	17	40128438	40169715
		DNAJC8	1	28526789	28559542
		DNAJC9	10	75001713	75007089
		DNAJC9-AS1	10	75007124	75036742
		DNAL1	14	74111577	74170431
		DNALI1	1	38022519	38032458
		DNASE1	16	3702939	3708096
		DNASE1L2	16	2286467	2288712
		DNASE2	19	12986024	12992335
		DNLZ	9	139256351	139258263
		DNM1	9	130965633	131017527
		DNM1P41	15	85045805	85050249
		DNM2	19	10828728	10942586
		DNMT1	19	10244021	10305755
		DNMT3B	20	31350190	31397162
		DNMT3L	21	45666221	45682099
		DNPH1	6	43193366	43197211
		DNTTIP1	20	44420575	44440066
		DOC2A	16	30016834	30022401
		DOC2B	17	6010	31421
		DOC2GP	11	67380994	67383135
		DOCK6	19	11309968	11373168
		DOHH	19	3490818	3500938
		DOK3	5	176928905	176937427
		DOK4	16	57505869	57520385
		DOLK	9	131707808	131710012
		DOLPP1	9	131843382	131852717
		DONSON	21	34949858	34961014
		DOPEY2	21	37536838	37666572
		DOT1L	19	2164147	2232577
		DPAGT1	11	118967212	118972785
		DPCD	10	103348088	103369410
		DPCR1	6	30908776	30921998
		DPEP1	16	89686999	89704839
		DPEP2	16	68021292	68033421
		DPEP3	16	68009565	68014452
		DPF1	19	38701645	38714890
		DPF2	11	65101224	65120451
		DPH1	17	1933430	1946725
		DPH2	1	44435652	44439043
		DPH3P1	20	61475917	61477543
		DPH6	15	35663169	35838404
		DPH6-AS1	15	35838395	36151202
		DPH7	9	140449358	140473387
		DPM1	20	49551404	49575060
		DPM2	9	130697373	130700763
		DPM3	1	155112366	155112883
		DPP3	11	66247483	66277130
		DPP7	9	140004991	140009195
		DPP8	15	65737997	65809609
		DPP9	19	4675243	4723855
		DPP9-AS1	19	4679293	4685960
		DPY19L3	19	32896654	32976799
		DPYSL2	8	26435920	26515693
		DRAP1	11	65686727	65689048
		DRAXIN	1	11751780	11780336
		DRD4	11	637304	640705
		DRG2	17	17991180	18011299
		DSCAML1	11	117298487	117667976
		DSCR3	21	38595725	38639833
		DSCR9	21	38580803	38594037
		DSN1	20	35380193	35402230
		DSTNP2	12	6993845	6994950
		DTD1	20	18568555	18744560
		DTX1	12	113495661	113535833
		DTX3	12	57998404	58003587
		DTX4	11	58939811	58976060
		DTYMK	2	242615156	242626383
		DUOX1	15	45422191	45457776
		DUOX2	15	45384851	45406359
		DUOXA1	15	45409563	45422059
		DUOXA2	15	45406522	45410301
		DUS1L	17	80015747	80023697
		DUS2	16	68056846	68113226
		DUS3L	19	5785152	5791249
		DUSP14	17	35849950	35873588
		DUSP15	20	30448869	30458011
		DUSP2	2	96808907	96811179
		DUSP22	6	292056	351355
		DUSP28	2	241499470	241503431
		DUSP3	17	41843488	41856368
		DUSP7	3	52082936	52090461
		DUSP8	11	1575280	1593150
		DVL2	17	7128660	7137863
		DYNC1H1	14	102430864	102517135
		DYNLL1	12	120933858	120936298
		DYNLRB1	20	33104188	33128762
		DYRK1A	21	38792600	38887679
		DYRK1B	19	40315986	40324873
		DYRK4	12	4714028	4723054
		E2F1	20	32263291	32274210
		E2F2	1	23832919	23857712
		E2F4	16	67226067	67232821
		E4F1	16	2273488	2285743
		EARS2	16	23533333	23568696
		EBF4	20	2673523	2740754
		EBI3	19	4229539	4237524
		EBLN3	9	37079892	37090398
		EBNA1BP2	1	43629844	43637986
		ECD	10	74894281	74927853
		ECE1	1	21543739	21672034
		ECH1	19	39306061	39322497
		ECI1	16	2289872	2301602
		ECM1	1	150480486	150486265
		ECSIT	19	11616730	11639987
		EDC3	15	74922898	74988386
		EDC4	16	67906925	67918417
		EDEM2	20	33703159	33735161
		EDF1	9	139756565	139760788
		EEF1A2	20	62119364	62130668
		EEF1D	8	144661866	144679845
		EEF1G	11	62327072	62341460
		EEF2	19	3976053	3985461
		EEF2K	16	22217591	22300066
		EFCAB5	17	28256873	28401643
		EFEMP2	11	65633911	65640405
		EFHD2	1	15736390	15756839
		EFNA1	1	155100348	155107386
		EFNA2	19	1286152	1301429
		EFNA3	1	155051347	155060014
		EFNA4	1	155036212	155042029
		EFNB3	17	7608519	7614693
		EFS	14	23825608	23834842
		EFTUD2	17	42927654	42976993
		EGFL7	9	139560223	139567130
		EGFL8	6	32132381	32136062
		EGR3	8	22545173	22550815
		EHBP1L1	11	65343508	65360116
		EHD1	11	64620198	64647185
		EHD2	19	48216600	48246391
		EHD4	15	42191638	42264755
		EHD4-AS1	15	42213614	42221484
		EHMT1	9	140513443	140730578
		EHMT1-IT1	9	140657473	140659224
		EHMT2	6	31847535	31864983
		EIF1	17	39845126	39847898
		EIF1AD	11	65764015	65769637
		EIF2AK4	15	40226324	40327797
		EIF2B1	12	124105569	124118323
		EIF2B2	14	75469611	75476294
		EIF2B4	2	27587218	27593324
		EIF2S2	20	32676114	32700085
		EIF3G	19	10225689	10230599
		EIF3I	1	32687970	32697205
		EIF3J	15	44829265	44855001
		EIF3J-AS1	15	44826702	44829098
		EIF3K	19	39109713	39127599
		EIF4A1	17	7476023	7482324
		EIF4A3	17	78109012	78120982
		EIF4B	12	53400041	53435993
		EIF4H	7	73588705	73611429
		EIF5	14	103800338	103811361
		EIF5A	17	7211693	7215782
		EIF6	20	33866708	33872520
		ELANE	19	852290	856246
		ELAVL1	19	8023456	8070529
		ELAVL3	19	11562142	11591803
		ELL	19	18553472	18632937
		ELL3	15	44064797	44069502
		ELMO2	20	44994689	45035271
		ELMO3	16	67233027	67237927
		ELMSAN1	14	74181824	74253961
		ELN	7	73442118	73484236
		ELOF1	19	11663857	11670051
		ELOVL1	1	43829067	43833745
		ELOVL3	10	103986034	103989344
		ELP3	8	27950583	28048669
		ELP5	17	7155371	7163259
		ELP6	3	47537129	47555199
		ELSPBP1	19	48497907	48528410
		EMC1	1	19542157	19578053
		EMC10	19	50979733	50986783
		EMC4	15	34517197	34522366
		EMC6	17	3572016	3572963
		EMC7	15	34376223	34394053
		EMC8	16	85812230	85833148
		EMC9	14	24608173	24610797
		EME1	17	48450580	48458820
		EME2	16	1823228	1826239
		EMG1	12	7079943	7085165
		EMILIN1	2	27301434	27309265
		EML2	19	46112657	46142675
		EML2-AS1	19	46144751	46146092
		EML3	11	62369690	62380237
		EMP2	16	10622278	10674573
		EMP3	19	48828628	48833810
		ENDOG	9	131580778	131584955
		ENDOV	17	78388966	78411884
		ENG	9	130577290	130617052
		ENGASE	17	77071018	77084685
		ENHO	9	34521039	34523037
		ENKD1	16	67696849	67700628
		ENO1	1	8921058	8939151
		ENO1-AS1	1	8938893	8939943
		ENO2	12	7023613	7032859
		ENO3	17	4854383	4860426
		ENPP7	17	77704864	77716021
		ENSA	1	150594598	150602098
		ENTHD2	17	79202076	79212891
		ENTPD2	9	139942550	139948503
		ENTPD5	14	74433180	74486026
		ENTPD8	9	140328815	140335901
		EPB41L1	20	34680631	34820721
		EPB42	15	43489425	43513323
		EPHB4	7	100400186	100425143
		EPHX2	8	27348518	27402439
		EPHX3	19	15337729	15343231
		EPN2	17	19140689	19240028
		EPN2-AS1	17	19199908	19209574
		EPN2-IT1	17	19174705	19177701
		EPN3	17	48610047	48621111
		EPO	7	100318422	100321323
		EPOR	19	11487880	11495018
		EPPK1	8	144939491	144952632
		EPS15L1	19	16466054	16582823
		EPS8L2	11	706119	727727
		ERAL1	17	27182042	27188072
		ERBB2	17	37856230	37884915
		ERC1	12	1100373	1605099
		ERCC1	19	45910590	45927177
		ERCC2	19	45854648	45873845
		ERCC4	16	14014013	14046205
		ERF	19	42751712	42759316
		ERGIC1	5	172261222	172379688
		ERGIC3	20	34129777	34145405
		ERH	14	69846839	69865021
		ERI3	1	44686741	44820951
		ERI3-IT1	1	44688266	44709955
		ERICH4	19	41949062	41950670
		ERMAP	1	43291248	43310660
		ERN1	17	62120389	62207502
		ERN2	16	23701625	23724821
		ERRFI1	1	8071778	8086393
		ERVH48-1	21	44337360	44345708
		ERVK13-1	16	2708389	2723440
		ESCO2	8	27632057	27662424
		ESPL1	12	53662082	53687427
		ESPN	1	6484847	6521004
		ESRP2	16	68262449	68270136
		ESRRA	11	64072999	64084212
		ESYT1	12	56521985	56538460
		ETFB	19	51848408	51869672
		ETHE1	19	44010870	44031396
		ETV2	19	36132638	36135773
		ETV4	17	41605210	41623800
		ETV7	6	36333970	36355577
		EVA1B	1	36787630	36789755
		EVI2A	17	29643427	29648767
		EVI2B	17	29630787	29641130
		EVI5L	19	7911385	7929862
		EVL	14	100531750	100610573
		EVPL	17	74002926	74023507
		EVPLL	17	18281078	18292960
		EXD1	15	41474930	41522955
		EXD3	9	140201345	140317714
		EXOC2	6	485137	693141
		EXOC3L1	16	67218281	67224107
		EXOC3L2	19	45715878	45737469
		EXOC3L4	14	103566480	103576894
		EXOC7	17	74077073	74099868
		EXOSC1	10	99195665	99205768
		EXOSC10	1	11126669	11159967
		EXOSC2	9	133569146	133580281
		EXOSC4	8	145133521	145135551
		EXOSC5	19	41892275	41903256
		EXTL1	1	26348270	26362954
		EYA2	20	45523262	45817492
		EYA3	1	28296854	28415148
		EZH1	17	40852292	40897071
		F12	5	176829138	176836577
		F2	11	46740715	46761058
		F2RL3	19	16999825	17002830
		FAAP100	17	79506910	79519429
		FABP3	1	31838099	31845923
		FADD	11	70049268	70053508
		FADS1	11	61567096	61584529
		FADS2	11	61595504	61634826
		FADS3	11	61640994	61659017
		FADS6	17	72873441	72889909
		FAHD1	16	1877224	1890203
		FAIM2	12	50260678	50297760
		FALEC	1	150488232	150490508
		FAM101B	17	289770	295731
		FAM102A	9	130702860	130742812
		FAM104A	17	71203491	71228533
		FAM106A	17	18427879	18430160
		FAM106CP	17	16692056	16693815
		FAM109A	12	111798454	111806925
		FAM110A	20	814339	826922
		FAM110D	1	26485510	26489119
		FAM111A	11	58912251	58922511
		FAM111B	11	58874657	58894888
		FAM117A	17	47787686	47841518
		FAM129B	9	130267616	130331396
		FAM129C	19	17634109	17664648
		FAM134C	17	40731525	40761445
		FAM149B1	10	74927876	75001939
		FAM157C	16	90168671	90244014
		FAM161B	14	74399694	74417117
		FAM166A	9	140138034	140142244
		FAM166B	9	35561826	35563896
		FAM167B	1	32712817	32714461
		FAM168A	11	73111522	73309234
		FAM171A2	17	42431100	42441235
		FAM173A	16	771141	772590
		FAM178B	2	97541618	97652301
		FAM180B	11	47608229	47610746
		FAM183A	1	43613593	43622067
		FAM186A	12	50721094	50790405
		FAM186B	12	49981287	49999433
		FAM187B	19	35715703	35719628
		FAM189A1	15	29412454	29862927
		FAM189B	1	155216995	155225274
		FAM192A	16	57186377	57219976
		FAM193A	4	2627158	2734302
		FAM193B	5	176946789	176981548
		FAM195A	16	691848	698474
		FAM207A	21	46359954	46396888
		FAM212A	3	49840686	49842463
		FAM214B	9	35104117	35115893
		FAM215A	17	41994575	41995355
		FAM216A	12	110906231	110928192
		FAM219A	9	34398181	34458568
		FAM219B	15	75192327	75199462
		FAM221B	9	35817013	35828744
		FAM222B	17	27082995	27169857
		FAM229A	1	32826870	32827844
		FAM231A	1	16999497	17000007
		FAM231C	1	16999497	17000152
		FAM234A	16	284544	316124
		FAM32A	19	16296211	16302857
		FAM3B	21	42688660	42729654
		FAM46B	1	27331510	27339333
		FAM53A	4	1641607	1685718
		FAM57A	17	635846	646075
		FAM57B	16	30035747	30042186
		FAM63A	1	150969300	150979273
		FAM64A	17	6347734	6354385
		FAM65A	16	67562716	67580691
		FAM65C	20	49202644	49308067
		FAM69B	9	139607023	139619170
		FAM71E1	19	50970041	50980003
		FAM73B	9	131799252	131834351
		FAM76A	1	28052489	28089423
		FAM78A	9	134133464	134151906
		FAM83C	20	33873533	33880225
		FAM83C-AS1	20	33873053	33873575
		FAM83D	20	37554954	37581703
		FAM83E	19	49103856	49116694
		FAM83G	17	18874380	18908060
		FAM83H	8	144806102	144815914
		FAM83H-AS1	8	144816309	144828507
		FAM89B	11	65339819	65341669
		FAM92B	16	85131957	85146114
		FAM96A	15	64364757	64386207
		FAM96B	16	66965957	66968326
		FAM98B	15	38746327	38779911
		FAM98C	19	38893774	38899728
		FAM99A	11	1686828	1689086
		FAM99B	11	1704499	1706859
		FAN1	15	31196075	31235310
		FANCA	16	89803958	89883065
		FANCE	6	35420137	35434881
		FANCG	9	35073834	35080013
		FANCI	15	89787193	89860362
		FARP2	2	242295663	242405451
		FARSA	19	13033283	13044558
		FASN	17	80036213	80056106
		FASTKD5	20	3127164	3140532
		FAU	11	64888098	64889672
		FBF1	17	73906617	73937119
		FBL	19	40325092	40337054
		FBLIM1	1	16085254	16113084
		FBN3	19	8130286	8212385
		FBRS	16	30670839	30682131
		FBXL14	12	1675158	1703331
		FBXL15	10	104179570	104182893
		FBXL16	16	742499	755825
		FBXL19	16	30935895	30960104
		FBXL19-AS1	16	30930639	30934590
		FBXL20	17	37408896	37557909
		FBXL22	15	63889551	63894620
		FBXL6	8	145579087	145582183
		FBXL8	16	67193890	67198077
		FBXO16	8	28285925	28347835
		FBXO17	19	39432040	39466453
		FBXO2	1	11708417	11714888
		FBXO24	7	100187195	100198740
		FBXO27	19	39514662	39523236
		FBXO39	17	6679551	6690965
		FBXO42	1	16573334	16678986
		FBXO44	1	11714913	11723384
		FBXO46	19	46213886	46234151
		FBXO47	17	37092684	37123655
		FBXO6	1	11724149	11734409
		FBXW10	17	18647325	18682662
		FBXW12	3	48413708	48436190
		FBXW4	10	103370420	103454743
		FBXW5	9	139834884	139839206
		FBXW9	19	12799729	12807455
		FCER2	19	7753642	7767032
		FCF1	14	75179849	75203390
		FCGBP	19	40353962	40440533
		FCGRT	19	50015535	50029685
		FCHO1	19	17858526	17899377
		FCHSD2	11	72547789	72853143
		FCN1	9	137801430	137809806
		FCN2	9	137772657	137779366
		FCN3	1	27695600	27701315
		FDPS	1	155278704	155290457
		FDX1L	19	10420886	10426691
		FDXR	17	72858618	72869156
		FEM1A	19	4791727	4795571
		FEN1	11	61560108	61564714
		FER1L4	20	34146506	34195484
		FER1L5	2	97308473	97370622
		FERMT3	11	63974151	63991363
		FES	15	91427664	91439006
		FFAR1	19	35842444	35843367
		FFAR2	19	35940616	35942669
		FFAR3	19	35849487	35851389
		FGD2	6	36973422	36996845
		FGF11	17	7342345	7348251
		FGF19	11	69513005	69519106
		FGF21	19	49259343	49261582
		FGF22	19	639894	643703
		FGF3	11	69624735	69634192
		FGF4	11	69587796	69590171
		FGF8	10	103529886	103535759
		FGFR3	4	1795038	1810599
		FGFR4	5	176513872	176525143
		FGR	1	27938800	27952751
		FHAD1	1	15573767	15724622
		FHOD1	16	67263291	67281425
		FIBCD1	9	133777824	133814455
		FIBP	11	65651210	65656010
		FIS1	7	100882892	100888371
		FITM1	14	24600674	24602058
		FKBP10	17	39968961	39979469
		FKBP11	12	49316908	49319330
		FKBP1A	20	1349620	1373816
		FKBP1A-SDCBP2	20	1290554	1373816
		FKBP2	11	64008603	64011607
		FKBP4	12	2904107	2914587
		FKBP5	6	35541361	35696360
		FKBP8	19	18642561	18654406
		FKBPL	6	32096483	32098067
		FKRP	19	47249302	47261832
		FLAD1	1	154955769	154965587
		FLCN	17	17115526	17140502
		FLII	17	18148130	18162230
		FLJ16779	20	61885329	61892967
		FLJ21408	16	27279525	27301789
		FLJ26850	19	50553936	50570052
		FLJ35934	17	18314472	18317702
		FLJ36777	4	7099150	7105103
		FLJ37453	1	16160709	16174642
		FLJ40194	17	47325604	47336027
		FLJ45079	17	75875082	75880169
		FLJ45513	17	47923271	47926199
		FLOT1	6	30695510	30710453
		FLOT2	17	27206356	27224715
		FLRT1	11	63871361	63886645
		FLT3LG	19	49977465	49989488
		FLVCR2	14	76044939	76114512
		FLYWCH1	16	2961979	3001209
		FLYWCH2	16	2933195	2949383
		FMN1	15	33057744	33360233
		FMNL1	17	43299291	43324683
		FMNL3	12	50031723	50101197
		FN3K	17	80693451	80709073
		FN3KRP	17	80674581	80685893
		FNBP1	9	132649465	132805473
		FNBP4	11	47738068	47788993
		FNDC4	2	27714749	27718126
		FNDC8	17	33448630	33457751
		FOLR1	11	71903172	71907367
		FOLR2	11	71927818	71932994
		FOLR3	11	71846770	71850934
		FOPNL	16	15959575	15982506
		FOS	14	75745480	75748937
		FOSB	19	45971252	45978437
		FOSL1	11	65659606	65667997
		FOXA3	19	46367517	46377055
		FOXH1	8	145699114	145701718
		FOXJ1	17	74132414	74137380
[truncated: 5,202 more rows]
