# Supplementary material for: Predicting novel genomic regions linked to genetic disorders using GWAS and chromosome conformation data – a case study of schizophrenia
Source: Sci Rep. 2019 Nov 29;9:17940. doi: 10.1038/s41598-019-54514-2 (PMC6884554; doi:10.1038/s41598-019-54514-2)
Supplement: Supplementary file 2 — Dataset 2 [file 41598_2019_54514_MOESM2_ESM.xlsx]

## Sheet: Info
Supplementary Table S5
Predicting novel genomic regions linked to genetic disorders using GWAS and chromosome conformation data – a case study of schizophrenia
Autors: Daniel S. Buxton, Declan J Batten, Jonathan J. Crofts and Nadia Chuzhanova

## Sheet: extended_network
Supplementary Table S5. Tabular representation of the extended network of interactions.
Node1	Node2
7:5-28	1:9-16
12:1333-1335	1:9-16
7:5-28	1:18-26
12:1333-1335	1:18-26
12:13-35	1:35-38
12:13-35	1:54-103
23:206-219	1:54-103
1:54-103	1:105-107
23:206-219	1:109-112
23:206-219	1:114-115
11:459-479	1:118-123
16:128-148	1:118-123
23:206-219	1:118-123
12:13-35	1:158-163
23:206-219	1:158-163
23:206-219	1:166-168
23:206-219	1:170-170
12:13-35	1:178-194
12:13-35	1:196-199
23:206-219	1:196-199
23:206-219	1:201-201
23:206-219	1:217-217
23:206-219	1:235-235
15:906-927	1:238-242
23:206-219	1:238-242
23:206-219	1:247-249
12:13-35	1:253-254
15:635-635	1:253-254
12:13-35	1:259-290
16:90-125	1:259-290
16:128-148	1:259-290
23:206-219	1:259-290
12:13-35	1:308-310
23:206-219	1:312-313
12:13-35	1:318-329
15:906-927	1:318-329
23:206-219	1:318-329
23:206-219	1:362-370
23:206-219	1:380-381
23:206-219	1:412-414
11:1228-1262	1:422-423
16:128-148	1:422-423
23:206-219	1:422-423
23:206-219	1:432-449
1:432-449	1:452-453
23:206-219	1:452-453
1:432-449	1:455-455
16:90-125	1:460-461
3:368-373	1:1450-1451
3:1348-1384	1:1450-1451
5:1394-1411	1:1450-1451
7:5-28	1:1450-1451
7:56-56	1:1450-1451
7:234-253	1:1450-1451
7:1307-1320	1:1450-1451
7:1325-1325	1:1450-1451
7:1384-1386	1:1450-1451
8:265-283	1:1450-1451
8:287-287	1:1450-1451
8:597-625	1:1450-1451
10:1058-1059	1:1450-1451
11:459-479	1:1450-1451
11:481-481	1:1450-1451
11:569-595	1:1450-1451
11:603-603	1:1450-1451
11:606-609	1:1450-1451
11:1113-1114	1:1450-1451
11:1122-1141	1:1450-1451
11:1228-1262	1:1450-1451
11:1298-1316	1:1450-1451
11:1329-1343	1:1450-1451
12:13-35	1:1450-1451
12:46-46	1:1450-1451
12:566-583	1:1450-1451
12:1032-1044	1:1450-1451
12:1057-1057	1:1450-1451
12:1248-1248	1:1450-1451
12:1333-1335	1:1450-1451
14:724-732	1:1450-1451
15:635-635	1:1450-1451
15:698-711	1:1450-1451
15:840-848	1:1450-1451
15:850-857	1:1450-1451
15:906-927	1:1450-1451
15:934-934	1:1450-1451
16:90-125	1:1450-1451
16:128-148	1:1450-1451
16:582-589	1:1450-1451
17:199-199	1:1450-1451
17:210-214	1:1450-1451
18:555-555	1:1450-1451
19:296-329	1:1450-1451
19:331-332	1:1450-1451
19:514-515	1:1450-1451
19:558-559	1:1450-1451
20:397-397	1:1450-1451
23:206-219	1:1450-1451
23:226-226	1:1450-1451
23:206-219	1:1499-1519
16:90-125	1:1536-1540
23:206-219	1:1536-1540
1:1499-1519	1:1548-1568
23:206-219	1:1548-1568
1:1499-1519	1:1608-1608
1:1763-1784	1:1787-1787
1:1763-1784	1:1789-1790
14:724-732	1:2045-2045
15:906-927	1:2045-2045
1:2069-2099	1:2115-2115
7:5-28	1:2422-2422
11:1329-1343	1:2492-2492
12:1333-1335	1:2492-2492
1:54-103	2:256-258
1:452-453	2:256-258
10:1034-1055	2:256-258
15:263-438	2:256-258
15:768-804	2:256-258
16:669-699	2:256-258
16:704-706	2:256-258
22:389-437	2:256-258
8:1424-1453	2:263-263
12:1215-1245	2:263-263
14:1024-1060	2:265-265
22:389-437	2:265-265
8:1424-1453	2:268-270
14:1024-1060	2:268-270
15:768-804	2:268-270
17:5-32	2:268-270
22:389-437	2:268-270
23:206-219	2:268-270
1:452-453	2:273-278
3:516-540	2:273-278
5:1790-1794	2:273-278
8:1424-1453	2:273-278
10:1034-1055	2:273-278
11:612-628	2:273-278
12:1215-1245	2:273-278
14:1024-1060	2:273-278
15:263-438	2:273-278
16:289-315	2:273-278
16:669-699	2:273-278
16:704-706	2:273-278
17:5-32	2:273-278
17:267-283	2:273-278
19:162-201	2:273-278
19:486-510	2:273-278
20:365-377	2:273-278
22:389-437	2:273-278
23:206-219	2:273-278
22:389-437	2:617-617
12:1215-1245	2:704-704
17:159-197	2:704-704
19:162-201	2:704-704
19:486-510	2:704-704
22:389-437	2:704-704
2:720-730	2:732-732
11:459-479	2:748-748
15:263-438	2:748-748
16:669-699	2:748-748
22:389-437	2:748-748
17:159-197	2:863-863
22:389-437	2:863-863
1:452-453	2:918-919
1:1499-1519	2:918-919
1:1542-1544	2:918-919
1:1548-1568	2:918-919
1:1608-1608	2:918-919
1:1763-1784	2:918-919
1:1787-1787	2:918-919
1:1789-1790	2:918-919
1:2069-2099	2:918-919
12:13-35	2:918-919
16:128-148	2:918-919
17:210-214	2:918-919
19:296-329	2:918-919
3:516-540	2:969-970
11:612-628	2:969-970
14:1024-1060	2:969-970
16:289-315	2:969-970
16:669-699	2:969-970
16:704-706	2:969-970
17:5-32	2:969-970
17:159-197	2:969-970
17:267-283	2:969-970
19:162-201	2:969-970
19:486-510	2:969-970
20:474-497	2:969-970
22:389-437	2:969-970
23:206-219	2:969-970
11:459-479	2:973-976
15:263-438	2:973-976
17:5-32	2:973-976
17:159-197	2:973-976
17:267-283	2:973-976
22:389-437	2:973-976
23:206-219	2:973-976
22:389-437	2:994-994
2:1484-1501	2:1505-1505
2:1484-1501	2:1514-1514
2:1842-1861	2:1866-1866
2:1842-1861	2:1874-1874
2:1970-2019	2:2021-2022
2:1970-2019	2:2032-2032
2:1970-2019	2:2070-2070
2:1970-2019	2:2084-2084
1:54-103	2:2192-2193
1:452-453	2:2192-2193
8:1424-1453	2:2192-2193
11:1168-1181	2:2192-2193
12:566-583	2:2192-2193
12:1215-1245	2:2192-2193
22:389-437	2:2192-2193
2:1970-2019	2:2203-2203
12:1215-1245	2:2321-2321
1:54-103	2:2325-2348
1:452-453	2:2325-2348
3:516-540	2:2325-2348
5:1370-1392	2:2325-2348
8:265-283	2:2325-2348
8:1424-1453	2:2325-2348
10:1034-1055	2:2325-2348
11:612-628	2:2325-2348
11:1168-1181	2:2325-2348
11:1228-1262	2:2325-2348
12:1215-1245	2:2325-2348
14:724-732	2:2325-2348
14:1024-1060	2:2325-2348
15:263-438	2:2325-2348
15:768-804	2:2325-2348
15:906-927	2:2325-2348
16:90-125	2:2325-2348
16:128-148	2:2325-2348
16:669-699	2:2325-2348
16:846-849	2:2325-2348
20:474-497	2:2325-2348
22:389-437	2:2325-2348
8:1424-1453	2:2383-2383
8:1424-1453	2:2387-2387
14:1024-1060	2:2387-2387
8:1424-1453	2:2390-2393
8:1424-1453	2:2395-2398
14:1024-1060	2:2395-2398
1:54-103	2:2400-2430
1:452-453	2:2400-2430
1:1499-1519	2:2400-2430
3:516-540	2:2400-2430
5:1790-1794	2:2400-2430
7:5-28	2:2400-2430
8:1424-1453	2:2400-2430
10:1034-1055	2:2400-2430
11:459-479	2:2400-2430
11:612-628	2:2400-2430
11:1168-1181	2:2400-2430
11:1329-1343	2:2400-2430
12:13-35	2:2400-2430
12:1215-1245	2:2400-2430
12:1333-1335	2:2400-2430
14:1024-1060	2:2400-2430
15:768-804	2:2400-2430
16:289-315	2:2400-2430
16:669-699	2:2400-2430
16:704-706	2:2400-2430
16:887-892	2:2400-2430
17:5-32	2:2400-2430
17:59-89	2:2400-2430
17:159-197	2:2400-2430
19:162-201	2:2400-2430
19:486-510	2:2400-2430
19:514-515	2:2400-2430
22:389-437	2:2400-2430
23:206-219	2:2400-2430
3:12-35	3:37-37
3:12-35	3:39-39
10:1034-1055	3:103-103
12:1215-1245	3:103-103
20:474-497	3:103-103
22:389-437	3:103-103
8:1424-1453	3:111-111
1:452-453	3:131-131
5:1790-1794	3:131-131
8:1424-1453	3:131-131
11:459-479	3:131-131
11:1168-1181	3:131-131
11:1228-1262	3:131-131
12:13-35	3:131-131
12:1215-1245	3:131-131
15:768-804	3:131-131
16:704-706	3:131-131
17:159-197	3:131-131
22:389-437	3:131-131
8:1424-1453	3:134-135
3:368-373	3:375-375
3:368-373	3:391-391
23:206-219	3:470-507
17:159-197	3:457-457
8:1424-1453	3:468-468
22:389-437	3:468-468
1:54-103	3:470-507
1:105-107	3:470-507
1:432-449	3:470-507
1:452-453	3:470-507
1:1499-1519	3:470-507
1:1542-1544	3:470-507
1:1548-1568	3:470-507
5:1370-1392	3:470-507
5:1790-1794	3:470-507
7:5-28	3:470-507
8:1424-1453	3:470-507
10:1034-1055	3:470-507
11:459-479	3:470-507
11:612-628	3:470-507
11:1168-1181	3:470-507
11:1228-1262	3:470-507
12:13-35	3:470-507
12:566-583	3:470-507
12:1215-1245	3:470-507
14:1024-1060	3:470-507
15:263-438	3:470-507
15:768-804	3:470-507
16:128-148	3:470-507
16:289-315	3:470-507
16:669-699	3:470-507
16:704-706	3:470-507
16:851-862	3:470-507
16:887-892	3:470-507
17:5-32	3:470-507
17:34-55	3:470-507
17:59-89	3:470-507
17:159-197	3:470-507
17:267-283	3:470-507
19:162-201	3:470-507
19:486-510	3:470-507
19:514-515	3:470-507
19:558-559	3:470-507
20:365-377	3:470-507
20:474-497	3:470-507
22:389-437	3:470-507
1:54-103	3:516-540
1:452-453	3:516-540
1:1499-1519	3:516-540
8:1424-1453	3:516-540
10:1034-1055	3:516-540
11:459-479	3:516-540
11:612-628	3:516-540
11:1168-1181	3:516-540
12:13-35	3:516-540
12:1215-1245	3:516-540
14:1024-1060	3:516-540
15:263-438	3:516-540
15:768-804	3:516-540
16:90-125	3:516-540
16:128-148	3:516-540
16:289-315	3:516-540
16:669-699	3:516-540
16:704-706	3:516-540
17:5-32	3:516-540
17:159-197	3:516-540
17:267-283	3:516-540
19:162-201	3:516-540
19:486-510	3:516-540
20:365-377	3:516-540
20:474-497	3:516-540
22:389-437	3:516-540
23:206-219	3:516-540
3:516-540	3:573-573
3:634-647	3:666-666
8:1424-1453	3:1262-1262
11:612-628	3:1274-1275
12:13-35	3:1274-1275
15:263-438	3:1274-1275
15:768-804	3:1274-1275
17:5-32	3:1274-1275
20:365-377	3:1274-1275
22:389-437	3:1274-1275
23:206-219	3:1274-1275
12:13-35	3:1278-1278
17:159-197	3:1284-1285
22:389-437	3:1284-1285
23:206-219	3:1284-1285
22:389-437	3:1289-1290
3:1348-1384	3:1598-1598
15:906-927	3:1833-1833
8:1424-1453	3:1839-1839
10:1034-1055	3:1839-1839
22:389-437	3:1839-1839
12:1215-1245	3:1952-1952
1:54-103	3:1959-1962
1:432-449	3:1959-1962
1:452-453	3:1959-1962
1:1499-1519	3:1959-1962
1:1548-1568	3:1959-1962
5:1370-1392	3:1959-1962
5:1394-1411	3:1959-1962
8:1424-1453	3:1959-1962
10:1034-1055	3:1959-1962
11:612-628	3:1959-1962
11:1168-1181	3:1959-1962
12:1215-1245	3:1959-1962
12:1333-1335	3:1959-1962
14:1024-1060	3:1959-1962
15:263-438	3:1959-1962
15:635-635	3:1959-1962
15:768-804	3:1959-1962
15:906-927	3:1959-1962
16:90-125	3:1959-1962
16:669-699	3:1959-1962
17:5-32	3:1959-1962
17:159-197	3:1959-1962
19:486-510	3:1959-1962
20:474-497	3:1959-1962
22:389-437	3:1959-1962
23:206-219	3:1959-1962
1:54-103	3:1964-1965
1:452-453	3:1964-1965
10:1034-1055	3:1964-1965
12:1215-1245	3:1964-1965
15:263-438	3:1964-1965
16:128-148	3:1964-1965
16:704-706	3:1964-1965
17:5-32	3:1964-1965
20:474-497	3:1964-1965
22:389-437	3:1964-1965
12:1215-1245	3:1967-1968
22:389-437	3:1967-1968
12:1215-1245	3:1971-1971
17:5-32	3:1971-1971
1:54-103	3:1973-1973
10:1034-1055	3:1973-1973
12:1333-1335	3:1973-1973
19:486-510	3:1973-1973
1:452-453	3:1975-1978
5:1370-1392	3:1975-1978
5:1790-1794	3:1975-1978
7:5-28	3:1975-1978
8:1424-1453	3:1975-1978
10:1034-1055	3:1975-1978
11:1329-1343	3:1975-1978
12:13-35	3:1975-1978
12:1215-1245	3:1975-1978
12:1333-1335	3:1975-1978
14:1024-1060	3:1975-1978
15:263-438	3:1975-1978
15:850-857	3:1975-1978
15:906-927	3:1975-1978
16:846-849	3:1975-1978
17:5-32	3:1975-1978
22:389-437	3:1975-1978
8:1424-1453	4:1-10
11:1329-1343	4:1-10
12:1333-1335	4:1-10
14:1024-1060	4:1-10
15:263-438	4:1-10
17:5-32	4:1-10
17:34-55	4:1-10
19:162-201	4:1-10
19:296-329	4:1-10
19:331-332	4:1-10
19:486-510	4:1-10
19:514-515	4:1-10
23:206-219	4:1-10
7:5-28	4:12-14
8:1424-1453	4:12-14
12:1333-1335	4:12-14
14:1024-1060	4:12-14
16:887-892	4:12-14
17:5-32	4:12-14
1:54-103	4:17-34
1:452-453	4:17-34
1:1499-1519	4:17-34
1:1542-1544	4:17-34
5:1790-1794	4:17-34
7:5-28	4:17-34
7:56-56	4:17-34
8:1424-1453	4:17-34
10:1034-1055	4:17-34
11:459-479	4:17-34
11:612-628	4:17-34
12:13-35	4:17-34
12:566-583	4:17-34
12:1108-1113	4:17-34
12:1215-1245	4:17-34
12:1333-1335	4:17-34
14:1024-1060	4:17-34
15:263-438	4:17-34
15:635-635	4:17-34
15:768-804	4:17-34
15:850-857	4:17-34
15:906-927	4:17-34
16:90-125	4:17-34
16:128-148	4:17-34
16:289-315	4:17-34
16:669-699	4:17-34
16:704-706	4:17-34
16:851-862	4:17-34
16:887-892	4:17-34
17:5-32	4:17-34
17:59-89	4:17-34
17:159-197	4:17-34
17:267-283	4:17-34
19:162-201	4:17-34
19:486-510	4:17-34
19:514-515	4:17-34
20:365-377	4:17-34
20:474-497	4:17-34
22:389-437	4:17-34
23:206-219	4:17-34
8:1424-1453	4:36-38
12:13-35	4:36-38
14:1024-1060	4:36-38
22:389-437	4:36-38
20:397-397	4:46-46
12:13-35	4:62-63
22:389-437	4:62-63
16:90-125	4:68-68
20:474-497	4:68-68
22:389-437	4:68-68
23:206-219	4:68-68
11:459-479	4:70-71
12:13-35	4:70-71
12:1215-1245	4:70-71
14:1024-1060	4:70-71
15:263-438	4:70-71
15:906-927	4:70-71
16:90-125	4:70-71
16:669-699	4:70-71
16:704-706	4:70-71
16:846-849	4:70-71
16:851-862	4:70-71
17:5-32	4:70-71
17:159-197	4:70-71
17:210-214	4:70-71
19:162-201	4:70-71
19:486-510	4:70-71
20:474-497	4:70-71
22:389-437	4:70-71
23:206-219	4:70-71
12:13-35	4:83-83
17:159-197	4:397-397
22:389-437	4:397-397
15:768-804	4:406-407
17:159-197	4:406-407
17:267-283	4:406-407
22:389-437	4:406-407
4:1700-1708	4:1710-1711
5:1370-1392	4:1853-1854
5:1394-1411	4:1853-1854
7:1307-1320	4:1853-1854
15:768-804	4:1853-1854
5:1519-1545	4:1907-1907
11:1329-1343	5:2-5
12:13-35	5:2-5
20:365-377	5:142-142
5:604-610	5:616-617
5:1078-1105	5:1109-1109
5:1078-1105	5:1129-1129
12:1215-1245	5:1335-1335
15:768-804	5:1335-1335
16:851-862	5:1335-1335
16:704-706	5:1339-1339
22:389-437	5:1339-1339
1:54-103	5:1370-1392
1:452-453	5:1370-1392
1:1499-1519	5:1370-1392
10:1034-1055	5:1370-1392
12:1215-1245	5:1370-1392
15:906-927	5:1370-1392
16:669-699	5:1370-1392
16:704-706	5:1370-1392
22:389-437	5:1370-1392
5:1370-1392	5:1394-1411
16:704-706	5:1498-1498
11:1228-1262	5:1692-1692
11:1228-1262	5:1698-1698
15:906-927	5:1717-1717
12:13-35	5:1723-1723
14:1024-1060	5:1723-1723
15:768-804	5:1723-1723
15:906-927	5:1723-1723
23:206-219	5:1723-1723
11:1228-1262	5:1732-1733
14:724-732	5:1732-1733
10:1034-1055	5:1759-1762
11:612-628	5:1759-1762
14:1024-1060	5:1759-1762
15:768-804	5:1759-1762
22:389-437	5:1759-1762
1:54-103	5:1764-1770
1:432-449	5:1764-1770
1:452-453	5:1764-1770
1:1499-1519	5:1764-1770
7:5-28	5:1764-1770
10:1034-1055	5:1764-1770
11:459-479	5:1764-1770
11:612-628	5:1764-1770
12:13-35	5:1764-1770
12:566-583	5:1764-1770
12:1108-1113	5:1764-1770
12:1215-1245	5:1764-1770
14:1024-1060	5:1764-1770
15:263-438	5:1764-1770
15:768-804	5:1764-1770
15:906-927	5:1764-1770
16:128-148	5:1764-1770
16:289-315	5:1764-1770
16:669-699	5:1764-1770
16:704-706	5:1764-1770
16:846-849	5:1764-1770
16:887-892	5:1764-1770
17:159-197	5:1764-1770
17:267-283	5:1764-1770
19:162-201	5:1764-1770
19:486-510	5:1764-1770
20:397-397	5:1764-1770
20:474-497	5:1764-1770
22:389-437	5:1764-1770
23:206-219	5:1764-1770
1:452-453	5:1790-1794
7:5-28	5:1790-1794
11:612-628	5:1790-1794
12:1215-1245	5:1790-1794
14:1024-1060	5:1790-1794
16:128-148	5:1790-1794
16:669-699	5:1790-1794
16:704-706	5:1790-1794
19:162-201	5:1790-1794
19:296-329	5:1790-1794
19:486-510	5:1790-1794
22:389-437	5:1790-1794
11:1329-1343	5:1796-1798
14:1024-1060	5:1796-1798
11:612-628	5:1800-1803
11:1329-1343	5:1800-1803
14:1024-1060	5:1800-1803
22:389-437	5:1800-1803
1:54-103	5:1805-1807
1:452-453	5:1805-1807
1:1548-1568	5:1805-1807
7:5-28	5:1805-1807
8:265-283	5:1805-1807
10:1034-1055	5:1805-1807
11:459-479	5:1805-1807
11:612-628	5:1805-1807
11:1228-1262	5:1805-1807
11:1329-1343	5:1805-1807
12:13-35	5:1805-1807
12:1215-1245	5:1805-1807
14:1024-1060	5:1805-1807
15:768-804	5:1805-1807
15:906-927	5:1805-1807
15:934-934	5:1805-1807
16:90-125	5:1805-1807
16:289-315	5:1805-1807
16:669-699	5:1805-1807
16:704-706	5:1805-1807
16:846-849	5:1805-1807
16:851-862	5:1805-1807
16:887-892	5:1805-1807
17:159-197	5:1805-1807
19:162-201	5:1805-1807
19:486-510	5:1805-1807
20:474-497	5:1805-1807
22:389-437	5:1805-1807
23:206-219	5:1805-1807
1:54-103	6:3-5
1:105-107	6:3-5
1:432-449	6:3-5
1:452-453	6:3-5
1:1499-1519	6:3-5
1:1542-1544	6:3-5
1:1548-1568	6:3-5
1:1608-1608	6:3-5
1:2069-2099	6:3-5
7:5-28	6:3-5
7:56-56	6:3-5
7:234-253	6:3-5
7:263-263	6:3-5
7:1046-1058	6:3-5
7:1307-1320	6:3-5
8:265-283	6:3-5
8:597-625	6:3-5
8:1424-1453	6:3-5
10:1034-1055	6:3-5
10:1058-1059	6:3-5
11:459-479	6:3-5
11:481-481	6:3-5
11:569-595	6:3-5
11:606-609	6:3-5
11:612-628	6:3-5
11:1122-1141	6:3-5
11:1168-1181	6:3-5
11:1228-1262	6:3-5
11:1298-1316	6:3-5
11:1329-1343	6:3-5
12:13-35	6:3-5
12:566-583	6:3-5
12:924-926	6:3-5
12:1215-1245	6:3-5
12:1251-1251	6:3-5
12:1333-1335	6:3-5
14:724-732	6:3-5
14:1024-1060	6:3-5
15:263-438	6:3-5
15:635-635	6:3-5
15:698-711	6:3-5
15:768-804	6:3-5
15:840-848	6:3-5
15:850-857	6:3-5
15:906-927	6:3-5
15:934-934	6:3-5
16:90-125	6:3-5
16:128-148	6:3-5
16:156-163	6:3-5
16:192-192	6:3-5
16:289-315	6:3-5
16:582-589	6:3-5
16:669-699	6:3-5
16:704-706	6:3-5
16:846-849	6:3-5
16:851-862	6:3-5
16:887-892	6:3-5
17:5-32	6:3-5
17:59-89	6:3-5
17:159-197	6:3-5
17:210-214	6:3-5
17:267-283	6:3-5
18:527-543	6:3-5
19:162-201	6:3-5
19:296-329	6:3-5
19:331-332	6:3-5
19:486-510	6:3-5
19:514-515	6:3-5
19:558-559	6:3-5
20:365-377	6:3-5
20:397-397	6:3-5
20:474-497	6:3-5
22:389-437	6:3-5
23:206-219	6:3-5
23:226-226	6:3-5
8:1424-1453	6:10-13
11:1329-1343	6:10-13
12:13-35	6:10-13
11:1329-1343	6:18-18
11:1228-1262	6:29-29
1:1499-1519	6:260-266
12:1215-1245	6:260-266
19:162-201	6:260-266
22:389-437	6:260-266
1:1499-1519	6:277-279
1:1499-1519	6:281-282
1:1499-1519	6:284-284
1:1499-1519	6:297-298
22:389-437	6:297-298
1:1499-1519	6:301-303
8:1424-1453	6:301-303
15:768-804	6:301-303
16:289-315	6:301-303
17:5-32	6:301-303
17:159-197	6:301-303
22:389-437	6:301-303
1:54-103	6:305-312
1:432-449	6:305-312
1:452-453	6:305-312
1:1499-1519	6:305-312
1:1542-1544	6:305-312
1:1548-1568	6:305-312
7:5-28	6:305-312
8:1424-1453	6:305-312
10:1034-1055	6:305-312
11:612-628	6:305-312
11:1168-1181	6:305-312
12:13-35	6:305-312
12:566-583	6:305-312
12:1215-1245	6:305-312
12:1333-1335	6:305-312
14:1024-1060	6:305-312
15:263-438	6:305-312
15:768-804	6:305-312
15:906-927	6:305-312
16:90-125	6:305-312
16:128-148	6:305-312
16:289-315	6:305-312
16:669-699	6:305-312
16:704-706	6:305-312
16:887-892	6:305-312
17:5-32	6:305-312
17:59-89	6:305-312
17:159-197	6:305-312
17:267-283	6:305-312
19:162-201	6:305-312
19:486-510	6:305-312
19:514-515	6:305-312
20:365-377	6:305-312
20:474-497	6:305-312
22:389-437	6:305-312
23:206-219	6:305-312
1:54-103	6:314-319
1:452-453	6:314-319
1:1499-1519	6:314-319
1:1548-1568	6:314-319
8:1424-1453	6:314-319
10:1034-1055	6:314-319
11:612-628	6:314-319
12:566-583	6:314-319
12:1215-1245	6:314-319
12:1333-1335	6:314-319
14:1024-1060	6:314-319
15:263-438	6:314-319
15:768-804	6:314-319
15:906-927	6:314-319
16:90-125	6:314-319
16:289-315	6:314-319
16:669-699	6:314-319
16:704-706	6:314-319
16:887-892	6:314-319
17:5-32	6:314-319
17:59-89	6:314-319
17:159-197	6:314-319
17:267-283	6:314-319
19:162-201	6:314-319
19:486-510	6:314-319
19:514-515	6:314-319
20:474-497	6:314-319
22:389-437	6:314-319
23:206-219	6:314-319
10:1034-1055	6:321-322
11:612-628	6:321-322
16:289-315	6:321-322
16:669-699	6:321-322
17:5-32	6:321-322
17:59-89	6:321-322
17:159-197	6:321-322
17:267-283	6:321-322
19:162-201	6:321-322
19:486-510	6:321-322
22:389-437	6:321-322
23:206-219	6:321-322
1:54-103	6:329-349
1:432-449	6:329-349
1:452-453	6:329-349
1:1499-1519	6:329-349
1:1542-1544	6:329-349
1:1548-1568	6:329-349
7:5-28	6:329-349
8:265-283	6:329-349
8:1424-1453	6:329-349
10:1034-1055	6:329-349
11:612-628	6:329-349
11:1228-1262	6:329-349
12:13-35	6:329-349
12:566-583	6:329-349
12:1215-1245	6:329-349
14:1024-1060	6:329-349
15:263-438	6:329-349
15:768-804	6:329-349
16:90-125	6:329-349
16:128-148	6:329-349
16:289-315	6:329-349
16:669-699	6:329-349
16:704-706	6:329-349
16:887-892	6:329-349
17:5-32	6:329-349
17:59-89	6:329-349
17:159-197	6:329-349
17:267-283	6:329-349
19:162-201	6:329-349
19:486-510	6:329-349
20:474-497	6:329-349
22:389-437	6:329-349
23:206-219	6:329-349
1:54-103	6:351-373
1:1499-1519	6:351-373
8:1424-1453	6:351-373
10:1034-1055	6:351-373
11:459-479	6:351-373
11:1168-1181	6:351-373
12:13-35	6:351-373
12:1215-1245	6:351-373
14:1024-1060	6:351-373
15:263-438	6:351-373
15:768-804	6:351-373
16:128-148	6:351-373
16:289-315	6:351-373
16:669-699	6:351-373
17:5-32	6:351-373
17:159-197	6:351-373
19:162-201	6:351-373
19:486-510	6:351-373
20:365-377	6:351-373
20:474-497	6:351-373
22:389-437	6:351-373
23:206-219	6:351-373
11:1168-1181	6:375-378
11:1228-1262	6:375-378
12:13-35	6:375-378
14:1024-1060	6:375-378
15:263-438	6:375-378
17:5-32	6:375-378
17:159-197	6:375-378
22:389-437	6:375-378
12:13-35	6:391-391
8:1424-1453	6:417-420
12:13-35	6:417-420
22:389-437	6:417-420
23:206-219	6:417-420
16:289-315	6:423-424
20:474-497	6:423-424
22:389-437	6:423-424
23:206-219	6:423-424
1:1499-1519	6:426-437
1:1548-1568	6:426-437
10:1034-1055	6:426-437
11:459-479	6:426-437
11:612-628	6:426-437
12:566-583	6:426-437
12:1215-1245	6:426-437
14:1024-1060	6:426-437
15:263-438	6:426-437
15:850-857	6:426-437
15:906-927	6:426-437
16:289-315	6:426-437
16:669-699	6:426-437
16:704-706	6:426-437
17:5-32	6:426-437
17:159-197	6:426-437
17:267-283	6:426-437
19:162-201	6:426-437
19:486-510	6:426-437
20:474-497	6:426-437
22:389-437	6:426-437
23:206-219	6:426-437
15:768-804	6:439-440
17:159-197	6:439-440
22:389-437	6:439-440
23:206-219	6:439-440
10:1034-1055	6:442-443
16:289-315	6:442-443
16:669-699	6:442-443
17:159-197	6:442-443
22:389-437	6:442-443
19:331-332	6:575-575
8:265-283	6:588-588
8:1424-1453	6:588-588
11:459-479	6:588-588
11:569-595	6:588-588
11:1122-1141	6:588-588
11:1298-1316	6:588-588
11:1329-1343	6:588-588
12:13-35	6:588-588
14:997-998	6:588-588
14:1024-1060	6:588-588
15:263-438	6:588-588
16:90-125	6:588-588
16:128-148	6:588-588
16:192-192	6:588-588
16:289-315	6:588-588
16:669-699	6:588-588
16:704-706	6:588-588
17:159-197	6:588-588
19:162-201	6:588-588
19:296-329	6:588-588
19:331-332	6:588-588
20:365-377	6:588-588
20:474-497	6:588-588
22:389-437	6:588-588
23:206-219	6:588-588
6:718-732	6:741-742
6:835-856	6:862-862
15:263-438	6:1168-1168
11:1228-1262	6:1676-1676
8:1424-1453	7:2-2
8:1424-1453	7:5-28
12:1215-1245	7:5-28
14:1024-1060	7:5-28
15:263-438	7:5-28
16:128-148	7:5-28
16:289-315	7:5-28
17:5-32	7:5-28
19:162-201	7:5-28
22:389-437	7:5-28
7:5-28	7:56-56
12:566-583	7:56-56
16:704-706	7:56-56
22:389-437	7:56-56
11:459-479	7:66-66
12:1215-1245	7:66-66
7:234-253	7:260-260
7:234-253	7:263-263
15:263-438	7:263-263
23:206-219	7:442-442
16:669-699	7:448-448
15:263-438	7:730-730
16:669-699	7:730-730
22:389-437	7:730-730
22:389-437	7:732-732
23:206-219	7:732-732
1:1499-1519	7:734-741
8:1424-1453	7:734-741
10:1034-1055	7:734-741
11:612-628	7:734-741
12:1215-1245	7:734-741
15:263-438	7:734-741
15:768-804	7:734-741
16:90-125	7:734-741
16:289-315	7:734-741
16:669-699	7:734-741
16:704-706	7:734-741
17:5-32	7:734-741
17:159-197	7:734-741
19:162-201	7:734-741
19:486-510	7:734-741
20:474-497	7:734-741
22:389-437	7:734-741
23:206-219	7:734-741
15:263-438	7:756-757
17:159-197	7:756-757
22:389-437	7:756-757
23:206-219	7:756-757
16:669-699	7:760-760
22:389-437	7:760-760
23:206-219	7:760-760
7:853-874	7:885-885
8:1424-1453	7:990-991
10:1034-1055	7:990-991
11:612-628	7:990-991
12:1215-1245	7:990-991
14:1024-1060	7:990-991
15:263-438	7:990-991
16:289-315	7:990-991
16:669-699	7:990-991
22:389-437	7:990-991
8:1424-1453	7:993-993
1:54-103	7:997-998
1:1499-1519	7:997-998
1:1548-1568	7:997-998
8:1424-1453	7:997-998
10:1034-1055	7:997-998
11:612-628	7:997-998
12:566-583	7:997-998
12:1215-1245	7:997-998
14:1024-1060	7:997-998
15:263-438	7:997-998
16:289-315	7:997-998
16:669-699	7:997-998
16:704-706	7:997-998
16:887-892	7:997-998
17:5-32	7:997-998
17:267-283	7:997-998
19:162-201	7:997-998
19:486-510	7:997-998
20:474-497	7:997-998
22:389-437	7:997-998
1:54-103	7:1001-1005
1:452-453	7:1001-1005
1:1499-1519	7:1001-1005
1:1548-1568	7:1001-1005
8:1424-1453	7:1001-1005
10:1034-1055	7:1001-1005
11:459-479	7:1001-1005
11:612-628	7:1001-1005
12:566-583	7:1001-1005
12:1215-1245	7:1001-1005
14:1024-1060	7:1001-1005
15:263-438	7:1001-1005
15:768-804	7:1001-1005
15:906-927	7:1001-1005
16:289-315	7:1001-1005
16:669-699	7:1001-1005
16:704-706	7:1001-1005
16:887-892	7:1001-1005
17:5-32	7:1001-1005
17:59-89	7:1001-1005
17:159-197	7:1001-1005
17:267-283	7:1001-1005
19:162-201	7:1001-1005
19:486-510	7:1001-1005
20:474-497	7:1001-1005
22:389-437	7:1001-1005
23:206-219	7:1001-1005
1:452-453	7:1007-1011
8:1424-1453	7:1007-1011
10:1034-1055	7:1007-1011
11:612-628	7:1007-1011
12:1215-1245	7:1007-1011
14:1024-1060	7:1007-1011
15:263-438	7:1007-1011
16:669-699	7:1007-1011
17:5-32	7:1007-1011
17:267-283	7:1007-1011
19:162-201	7:1007-1011
19:486-510	7:1007-1011
20:474-497	7:1007-1011
22:389-437	7:1007-1011
23:206-219	7:1007-1011
1:105-107	7:1016-1019
1:452-453	7:1016-1019
8:1424-1453	7:1016-1019
10:1034-1055	7:1016-1019
12:13-35	7:1016-1019
12:1215-1245	7:1016-1019
14:1024-1060	7:1016-1019
15:263-438	7:1016-1019
15:768-804	7:1016-1019
15:906-927	7:1016-1019
16:128-148	7:1016-1019
16:669-699	7:1016-1019
16:704-706	7:1016-1019
16:846-849	7:1016-1019
17:159-197	7:1016-1019
20:474-497	7:1016-1019
22:389-437	7:1016-1019
23:206-219	7:1016-1019
12:1215-1245	7:1021-1021
16:128-148	7:1021-1021
16:704-706	7:1021-1021
17:5-32	7:1021-1021
22:389-437	7:1021-1021
7:1307-1320	7:1325-1325
7:1364-1382	7:1384-1386
15:263-438	8:114-114
15:768-804	8:114-114
15:906-927	8:114-114
16:90-125	8:114-114
16:289-315	8:114-114
16:704-706	8:114-114
17:159-197	8:114-114
19:162-201	8:114-114
20:397-397	8:114-114
20:474-497	8:114-114
22:389-437	8:114-114
20:474-497	8:221-221
15:263-438	8:223-226
16:90-125	8:223-226
16:669-699	8:223-226
17:159-197	8:223-226
19:162-201	8:223-226
20:474-497	8:223-226
22:389-437	8:223-226
23:206-219	8:223-226
16:90-125	8:229-229
22:389-437	8:229-229
12:13-35	8:265-283
12:1215-1245	8:265-283
15:263-438	8:265-283
15:768-804	8:265-283
16:704-706	8:265-283
17:267-283	8:265-283
19:162-201	8:265-283
20:365-377	8:265-283
20:474-497	8:265-283
22:389-437	8:265-283
23:206-219	8:265-283
8:265-283	8:287-287
16:289-315	8:293-294
16:704-706	8:293-294
20:397-397	8:293-294
20:474-497	8:293-294
22:389-437	8:293-294
15:263-438	8:387-387
19:162-201	8:422-422
22:389-437	8:422-422
8:597-625	8:627-627
20:474-497	8:1036-1036
11:1228-1262	8:1291-1291
10:1034-1055	8:1416-1416
20:365-377	8:1416-1416
22:389-437	8:1416-1416
1:54-103	8:1421-1422
10:1034-1055	8:1421-1422
11:1168-1181	8:1421-1422
11:1228-1262	8:1421-1422
11:1329-1343	8:1421-1422
12:1215-1245	8:1421-1422
14:724-732	8:1421-1422
15:263-438	8:1421-1422
15:768-804	8:1421-1422
15:906-927	8:1421-1422
16:90-125	8:1421-1422
16:669-699	8:1421-1422
16:704-706	8:1421-1422
16:846-849	8:1421-1422
16:851-862	8:1421-1422
17:159-197	8:1421-1422
19:162-201	8:1421-1422
20:365-377	8:1421-1422
20:474-497	8:1421-1422
22:389-437	8:1421-1422
1:18-26	8:1424-1453
1:54-103	8:1424-1453
1:105-107	8:1424-1453
1:432-449	8:1424-1453
1:452-453	8:1424-1453
1:1499-1519	8:1424-1453
1:1542-1544	8:1424-1453
5:1790-1794	8:1424-1453
10:1034-1055	8:1424-1453
11:1228-1262	8:1424-1453
11:1329-1343	8:1424-1453
12:13-35	8:1424-1453
12:566-583	8:1424-1453
12:1215-1245	8:1424-1453
12:1251-1251	8:1424-1453
15:263-438	8:1424-1453
15:768-804	8:1424-1453
15:906-927	8:1424-1453
16:90-125	8:1424-1453
16:289-315	8:1424-1453
16:669-699	8:1424-1453
16:846-849	8:1424-1453
16:851-862	8:1424-1453
17:159-197	8:1424-1453
17:267-283	8:1424-1453
19:162-201	8:1424-1453
19:514-515	8:1424-1453
19:558-559	8:1424-1453
20:365-377	8:1424-1453
20:474-497	8:1424-1453
22:389-437	8:1424-1453
23:206-219	8:1424-1453
1:18-26	8:1456-1463
10:1034-1055	8:1456-1463
11:1228-1262	8:1456-1463
11:1329-1343	8:1456-1463
12:13-35	8:1456-1463
12:1215-1245	8:1456-1463
16:289-315	8:1456-1463
16:669-699	8:1456-1463
17:159-197	8:1456-1463
17:267-283	8:1456-1463
19:162-201	8:1456-1463
19:514-515	8:1456-1463
19:558-559	8:1456-1463
22:389-437	8:1456-1463
23:206-219	8:1456-1463
11:1329-1343	9:3-5
12:13-35	9:3-5
15:263-438	9:56-56
16:90-125	9:56-56
16:704-706	9:56-56
20:474-497	9:56-56
11:1168-1181	9:67-68
11:1228-1262	9:67-68
15:263-438	9:67-68
15:906-927	9:67-68
16:90-125	9:67-68
16:669-699	9:67-68
16:704-706	9:67-68
17:5-32	9:67-68
17:159-197	9:67-68
20:365-377	9:67-68
20:474-497	9:67-68
22:389-437	9:67-68
23:206-219	9:67-68
11:459-479	9:332-335
14:1024-1060	9:332-335
15:263-438	9:332-335
16:90-125	9:332-335
16:669-699	9:332-335
16:704-706	9:332-335
16:846-849	9:332-335
17:159-197	9:332-335
20:365-377	9:332-335
20:474-497	9:332-335
22:389-437	9:332-335
11:459-479	9:339-339
12:13-35	9:339-339
16:289-315	9:339-339
20:365-377	9:339-339
20:474-497	9:339-339
1:1499-1519	9:341-342
11:459-479	9:341-342
12:13-35	9:341-342
12:1215-1245	9:341-342
14:1024-1060	9:341-342
15:263-438	9:341-342
16:669-699	9:341-342
16:704-706	9:341-342
17:5-32	9:341-342
17:159-197	9:341-342
19:162-201	9:341-342
22:389-437	9:341-342
23:206-219	9:341-342
12:13-35	9:344-347
12:1215-1245	9:344-347
14:1024-1060	9:344-347
15:263-438	9:344-347
16:669-699	9:344-347
16:704-706	9:344-347
17:5-32	9:344-347
17:159-197	9:344-347
19:162-201	9:344-347
20:474-497	9:344-347
22:389-437	9:344-347
23:206-219	9:344-347
12:13-35	9:351-352
14:1024-1060	9:351-352
16:289-315	9:351-352
16:669-699	9:351-352
17:5-32	9:351-352
17:159-197	9:351-352
19:514-515	9:351-352
20:474-497	9:351-352
23:206-219	9:351-352
20:474-497	9:354-354
1:452-453	9:356-359
1:1499-1519	9:356-359
1:1548-1568	9:356-359
10:1034-1055	9:356-359
11:459-479	9:356-359
11:612-628	9:356-359
12:13-35	9:356-359
12:566-583	9:356-359
12:1215-1245	9:356-359
14:1024-1060	9:356-359
15:263-438	9:356-359
15:768-804	9:356-359
15:850-857	9:356-359
15:906-927	9:356-359
16:90-125	9:356-359
16:128-148	9:356-359
16:192-192	9:356-359
16:289-315	9:356-359
16:669-699	9:356-359
16:704-706	9:356-359
16:846-849	9:356-359
16:851-862	9:356-359
16:887-892	9:356-359
17:5-32	9:356-359
17:59-89	9:356-359
17:159-197	9:356-359
17:267-283	9:356-359
19:162-201	9:356-359
19:486-510	9:356-359
19:514-515	9:356-359
20:397-397	9:356-359
20:474-497	9:356-359
22:389-437	9:356-359
23:206-219	9:356-359
12:13-35	9:362-363
15:263-438	9:362-363
16:669-699	9:362-363
16:704-706	9:362-363
17:159-197	9:362-363
20:474-497	9:362-363
22:389-437	9:362-363
23:206-219	9:362-363
15:263-438	9:365-366
17:159-197	9:365-366
22:389-437	9:365-366
23:206-219	9:365-366
11:606-609	9:369-371
12:13-35	9:369-371
15:768-804	9:369-371
16:669-699	9:369-371
17:159-197	9:369-371
20:397-397	9:369-371
23:206-219	9:369-371
11:612-628	9:374-376
15:263-438	9:374-376
15:768-804	9:374-376
15:906-927	9:374-376
16:90-125	9:374-376
16:128-148	9:374-376
16:669-699	9:374-376
17:159-197	9:374-376
19:162-201	9:374-376
20:397-397	9:374-376
20:474-497	9:374-376
22:389-437	9:374-376
19:162-201	9:921-921
20:365-377	9:921-921
12:13-35	9:955-955
12:13-35	9:959-959
14:1024-1060	9:959-959
15:768-804	9:959-959
16:90-125	9:959-959
16:289-315	9:959-959
16:669-699	9:959-959
16:704-706	9:959-959
17:5-32	9:959-959
17:159-197	9:959-959
20:474-497	9:959-959
22:389-437	9:959-959
23:206-219	9:959-959
11:1228-1262	9:1008-1009
12:13-35	9:1008-1009
12:1215-1245	9:1008-1009
15:263-438	9:1008-1009
15:768-804	9:1008-1009
16:90-125	9:1008-1009
16:669-699	9:1008-1009
16:704-706	9:1008-1009
17:159-197	9:1008-1009
20:474-497	9:1008-1009
22:389-437	9:1008-1009
23:206-219	9:1008-1009
14:1024-1060	9:1148-1148
15:263-438	9:1148-1148
15:768-804	9:1148-1148
15:906-927	9:1148-1148
16:90-125	9:1148-1148
16:669-699	9:1148-1148
17:5-32	9:1148-1148
17:159-197	9:1148-1148
19:162-201	9:1148-1148
22:389-437	9:1148-1148
20:365-377	9:1162-1162
1:54-103	9:1237-1237
1:1499-1519	9:1237-1237
10:1034-1055	9:1237-1237
11:459-479	9:1237-1237
11:1168-1181	9:1237-1237
11:1228-1262	9:1237-1237
11:1298-1316	9:1237-1237
12:1215-1245	9:1237-1237
14:1024-1060	9:1237-1237
15:263-438	9:1237-1237
15:698-711	9:1237-1237
15:768-804	9:1237-1237
15:850-857	9:1237-1237
15:906-927	9:1237-1237
16:90-125	9:1237-1237
16:289-315	9:1237-1237
16:669-699	9:1237-1237
16:846-849	9:1237-1237
19:162-201	9:1237-1237
20:365-377	9:1237-1237
20:474-497	9:1237-1237
22:389-437	9:1237-1237
23:206-219	9:1237-1237
11:1122-1141	9:1261-1263
11:1228-1262	9:1261-1263
12:13-35	9:1261-1263
15:768-804	9:1261-1263
15:906-927	9:1261-1263
16:669-699	9:1261-1263
20:365-377	9:1261-1263
20:474-497	9:1261-1263
22:389-437	9:1261-1263
23:206-219	9:1261-1263
1:54-103	9:1269-1271
1:452-453	9:1269-1271
10:1034-1055	9:1269-1271
11:459-479	9:1269-1271
11:1168-1181	9:1269-1271
11:1228-1262	9:1269-1271
11:1298-1316	9:1269-1271
11:1329-1343	9:1269-1271
12:13-35	9:1269-1271
12:1215-1245	9:1269-1271
14:724-732	9:1269-1271
14:1024-1060	9:1269-1271
15:263-438	9:1269-1271
15:635-635	9:1269-1271
15:698-711	9:1269-1271
15:768-804	9:1269-1271
15:850-857	9:1269-1271
15:906-927	9:1269-1271
16:90-125	9:1269-1271
16:128-148	9:1269-1271
16:289-315	9:1269-1271
16:669-699	9:1269-1271
16:846-849	9:1269-1271
17:159-197	9:1269-1271
19:162-201	9:1269-1271
20:365-377	9:1269-1271
20:397-397	9:1269-1271
20:474-497	9:1269-1271
22:389-437	9:1269-1271
23:206-219	9:1269-1271
14:1024-1060	9:1274-1274
23:206-219	9:1274-1274
1:1499-1519	9:1276-1277
11:1168-1181	9:1276-1277
11:1228-1262	9:1276-1277
12:1215-1245	9:1276-1277
15:768-804	9:1276-1277
16:669-699	9:1276-1277
16:704-706	9:1276-1277
17:5-32	9:1276-1277
20:474-497	9:1276-1277
22:389-437	9:1276-1277
23:206-219	9:1276-1277
1:452-453	9:1279-1283
10:1034-1055	9:1279-1283
11:1228-1262	9:1279-1283
12:13-35	9:1279-1283
12:1215-1245	9:1279-1283
14:1024-1060	9:1279-1283
15:768-804	9:1279-1283
15:906-927	9:1279-1283
16:669-699	9:1279-1283
17:5-32	9:1279-1283
20:474-497	9:1279-1283
22:389-437	9:1279-1283
23:206-219	9:1279-1283
1:54-103	9:1285-1285
1:432-449	9:1285-1285
1:452-453	9:1285-1285
10:1034-1055	9:1285-1285
11:1228-1262	9:1285-1285
12:13-35	9:1285-1285
12:1215-1245	9:1285-1285
14:1024-1060	9:1285-1285
15:263-438	9:1285-1285
15:768-804	9:1285-1285
16:669-699	9:1285-1285
17:5-32	9:1285-1285
17:159-197	9:1285-1285
19:486-510	9:1285-1285
22:389-437	9:1285-1285
12:13-35	9:1288-1292
14:1024-1060	9:1288-1292
15:768-804	9:1288-1292
1:54-103	9:1294-1297
1:452-453	9:1294-1297
10:1034-1055	9:1294-1297
11:1168-1181	9:1294-1297
12:13-35	9:1294-1297
12:1215-1245	9:1294-1297
14:724-732	9:1294-1297
14:1024-1060	9:1294-1297
15:263-438	9:1294-1297
15:768-804	9:1294-1297
16:669-699	9:1294-1297
17:5-32	9:1294-1297
20:474-497	9:1294-1297
22:389-437	9:1294-1297
23:206-219	9:1294-1297
1:54-103	9:1299-1330
1:105-107	9:1299-1330
1:432-449	9:1299-1330
1:452-453	9:1299-1330
1:1499-1519	9:1299-1330
1:1542-1544	9:1299-1330
1:1548-1568	9:1299-1330
10:1034-1055	9:1299-1330
11:459-479	9:1299-1330
11:612-628	9:1299-1330
11:1168-1181	9:1299-1330
11:1228-1262	9:1299-1330
12:13-35	9:1299-1330
12:566-583	9:1299-1330
12:1108-1113	9:1299-1330
12:1215-1245	9:1299-1330
12:1333-1335	9:1299-1330
14:1024-1060	9:1299-1330
15:263-438	9:1299-1330
15:768-804	9:1299-1330
15:906-927	9:1299-1330
16:128-148	9:1299-1330
16:289-315	9:1299-1330
16:669-699	9:1299-1330
16:704-706	9:1299-1330
16:851-862	9:1299-1330
16:887-892	9:1299-1330
17:5-32	9:1299-1330
17:59-89	9:1299-1330
17:159-197	9:1299-1330
17:267-283	9:1299-1330
19:162-201	9:1299-1330
19:486-510	9:1299-1330
19:514-515	9:1299-1330
20:365-377	9:1299-1330
20:397-397	9:1299-1330
20:474-497	9:1299-1330
22:389-437	9:1299-1330
23:206-219	9:1299-1330
23:226-226	9:1299-1330
1:54-103	9:1333-1351
1:432-449	9:1333-1351
1:452-453	9:1333-1351
1:1499-1519	9:1333-1351
1:1542-1544	9:1333-1351
10:1034-1055	9:1333-1351
11:459-479	9:1333-1351
11:612-628	9:1333-1351
11:1122-1141	9:1333-1351
11:1168-1181	9:1333-1351
11:1298-1316	9:1333-1351
12:13-35	9:1333-1351
12:566-583	9:1333-1351
12:1215-1245	9:1333-1351
14:1024-1060	9:1333-1351
15:263-438	9:1333-1351
15:698-711	9:1333-1351
15:768-804	9:1333-1351
15:906-927	9:1333-1351
16:90-125	9:1333-1351
16:128-148	9:1333-1351
16:289-315	9:1333-1351
16:669-699	9:1333-1351
16:704-706	9:1333-1351
16:846-849	9:1333-1351
16:851-862	9:1333-1351
17:5-32	9:1333-1351
17:59-89	9:1333-1351
17:159-197	9:1333-1351
17:210-214	9:1333-1351
17:267-283	9:1333-1351
19:162-201	9:1333-1351
19:486-510	9:1333-1351
20:365-377	9:1333-1351
20:397-397	9:1333-1351
20:474-497	9:1333-1351
22:389-437	9:1333-1351
23:206-219	9:1333-1351
23:226-226	9:1333-1351
1:54-103	9:1353-1364
1:452-453	9:1353-1364
10:1034-1055	9:1353-1364
11:612-628	9:1353-1364
12:13-35	9:1353-1364
12:1215-1245	9:1353-1364
14:1024-1060	9:1353-1364
15:263-438	9:1353-1364
15:768-804	9:1353-1364
16:289-315	9:1353-1364
16:669-699	9:1353-1364
16:704-706	9:1353-1364
16:887-892	9:1353-1364
17:5-32	9:1353-1364
17:34-55	9:1353-1364
17:59-89	9:1353-1364
17:159-197	9:1353-1364
19:162-201	9:1353-1364
19:486-510	9:1353-1364
19:514-515	9:1353-1364
20:365-377	9:1353-1364
20:474-497	9:1353-1364
22:389-437	9:1353-1364
23:206-219	9:1353-1364
1:54-103	9:1366-1370
10:1034-1055	9:1366-1370
11:612-628	9:1366-1370
12:13-35	9:1366-1370
14:1024-1060	9:1366-1370
15:635-635	9:1366-1370
15:768-804	9:1366-1370
16:851-862	9:1366-1370
16:887-892	9:1366-1370
17:5-32	9:1366-1370
19:162-201	9:1366-1370
19:514-515	9:1366-1370
22:389-437	9:1366-1370
23:206-219	9:1366-1370
1:54-103	9:1372-1389
11:1329-1343	9:1372-1389
12:13-35	9:1372-1389
14:1024-1060	9:1372-1389
15:768-804	9:1372-1389
16:289-315	9:1372-1389
16:851-862	9:1372-1389
16:887-892	9:1372-1389
17:5-32	9:1372-1389
17:34-55	9:1372-1389
17:59-89	9:1372-1389
19:162-201	9:1372-1389
19:486-510	9:1372-1389
19:514-515	9:1372-1389
20:474-497	9:1372-1389
22:389-437	9:1372-1389
23:206-219	9:1372-1389
1:54-103	9:1391-1410
1:432-449	9:1391-1410
1:452-453	9:1391-1410
1:1548-1568	9:1391-1410
10:1034-1055	9:1391-1410
11:612-628	9:1391-1410
11:1329-1343	9:1391-1410
12:13-35	9:1391-1410
12:566-583	9:1391-1410
12:1215-1245	9:1391-1410
12:1333-1335	9:1391-1410
14:1024-1060	9:1391-1410
15:263-438	9:1391-1410
15:768-804	9:1391-1410
16:90-125	9:1391-1410
16:128-148	9:1391-1410
16:289-315	9:1391-1410
16:669-699	9:1391-1410
16:846-849	9:1391-1410
16:851-862	9:1391-1410
16:887-892	9:1391-1410
17:5-32	9:1391-1410
17:34-55	9:1391-1410
17:59-89	9:1391-1410
17:159-197	9:1391-1410
17:267-283	9:1391-1410
19:162-201	9:1391-1410
19:331-332	9:1391-1410
19:486-510	9:1391-1410
19:514-515	9:1391-1410
19:558-559	9:1391-1410
20:365-377	9:1391-1410
20:474-497	9:1391-1410
22:389-437	9:1391-1410
23:206-219	9:1391-1410
11:1329-1343	10:4-4
11:1329-1343	10:6-6
11:1329-1343	10:10-11
12:13-35	10:10-11
16:669-699	10:10-11
16:704-706	10:10-11
17:5-32	10:10-11
17:159-197	10:10-11
15:263-438	10:39-39
16:704-706	10:59-59
17:159-197	10:59-59
19:162-201	10:59-59
22:389-437	10:59-59
16:669-699	10:62-62
17:159-197	10:62-62
20:397-397	10:62-62
20:474-497	10:62-62
22:389-437	10:62-62
15:906-927	10:113-113
16:90-125	10:118-118
15:850-857	10:122-122
16:704-706	10:122-122
20:474-497	10:122-122
15:263-438	10:125-125
16:669-699	10:125-125
17:159-197	10:125-125
20:474-497	10:125-125
23:206-219	10:134-134
15:768-804	10:138-138
22:389-437	10:138-138
23:206-219	10:138-138
16:90-125	10:230-230
15:263-438	10:308-308
16:90-125	10:308-308
16:669-699	10:308-308
20:474-497	10:308-308
22:389-437	10:308-308
14:1024-1060	10:708-709
15:263-438	10:708-709
16:669-699	10:708-709
16:704-706	10:708-709
20:474-497	10:708-709
22:389-437	10:708-709
12:13-35	10:711-711
17:5-32	10:719-722
20:474-497	10:719-722
22:389-437	10:719-722
12:13-35	10:730-730
15:768-804	10:730-730
20:474-497	10:730-730
22:389-437	10:730-730
20:474-497	10:732-732
12:13-35	10:735-737
12:1215-1245	10:735-737
14:724-732	10:735-737
14:1024-1060	10:735-737
15:263-438	10:735-737
15:698-711	10:735-737
15:768-804	10:735-737
16:669-699	10:735-737
17:159-197	10:735-737
22:389-437	10:735-737
1:54-103	10:740-741
1:432-449	10:740-741
1:1499-1519	10:740-741
11:459-479	10:740-741
11:569-595	10:740-741
11:612-628	10:740-741
12:13-35	10:740-741
12:566-583	10:740-741
12:1215-1245	10:740-741
14:1024-1060	10:740-741
15:263-438	10:740-741
15:768-804	10:740-741
15:906-927	10:740-741
16:90-125	10:740-741
16:128-148	10:740-741
16:289-315	10:740-741
16:669-699	10:740-741
16:704-706	10:740-741
17:5-32	10:740-741
17:159-197	10:740-741
19:162-201	10:740-741
19:486-510	10:740-741
19:514-515	10:740-741
20:365-377	10:740-741
20:474-497	10:740-741
22:389-437	10:740-741
23:206-219	10:740-741
17:159-197	10:744-745
22:389-437	10:744-745
12:1215-1245	10:749-754
14:1024-1060	10:749-754
15:263-438	10:749-754
16:669-699	10:749-754
17:5-32	10:749-754
19:486-510	10:749-754
22:389-437	10:749-754
23:206-219	10:749-754
11:612-628	10:756-757
12:1215-1245	10:756-757
14:1024-1060	10:756-757
16:289-315	10:756-757
16:669-699	10:756-757
17:5-32	10:756-757
17:159-197	10:756-757
19:162-201	10:756-757
22:389-437	10:756-757
23:206-219	10:756-757
16:90-125	10:971-971
11:1228-1262	10:976-976
15:263-438	10:976-976
15:768-804	10:976-976
11:459-479	10:985-985
15:906-927	10:985-985
17:5-32	10:985-985
20:365-377	10:985-985
22:389-437	10:985-985
1:452-453	10:992-995
12:13-35	10:992-995
12:1215-1245	10:992-995
14:1024-1060	10:992-995
15:263-438	10:992-995
15:768-804	10:992-995
17:5-32	10:992-995
19:486-510	10:992-995
22:389-437	10:992-995
23:206-219	10:992-995
15:906-927	10:1018-1018
20:474-497	10:1018-1018
22:389-437	10:1018-1018
17:159-197	10:1022-1022
20:474-497	10:1026-1026
11:459-479	10:1028-1030
12:1215-1245	10:1028-1030
14:1024-1060	10:1028-1030
15:768-804	10:1028-1030
17:5-32	10:1028-1030
22:389-437	10:1028-1030
23:206-219	10:1028-1030
16:669-699	10:1032-1032
17:5-32	10:1032-1032
1:54-103	10:1034-1055
1:452-453	10:1034-1055
1:1499-1519	10:1034-1055
1:1548-1568	10:1034-1055
11:459-479	10:1034-1055
11:612-628	10:1034-1055
11:1168-1181	10:1034-1055
11:1228-1262	10:1034-1055
12:1215-1245	10:1034-1055
14:1024-1060	10:1034-1055
15:263-438	10:1034-1055
15:768-804	10:1034-1055
15:906-927	10:1034-1055
16:128-148	10:1034-1055
16:289-315	10:1034-1055
16:669-699	10:1034-1055
16:704-706	10:1034-1055
17:5-32	10:1034-1055
17:59-89	10:1034-1055
17:159-197	10:1034-1055
17:267-283	10:1034-1055
19:162-201	10:1034-1055
19:486-510	10:1034-1055
20:474-497	10:1034-1055
22:389-437	10:1034-1055
23:206-219	10:1034-1055
10:1034-1055	10:1058-1059
16:90-125	10:1122-1122
11:1228-1262	10:1209-1209
15:263-438	10:1211-1211
15:768-804	10:1264-1264
11:1329-1343	10:1352-1353
12:1333-1335	10:1352-1353
1:18-26	11:2-11
1:54-103	11:2-11
1:452-453	11:2-11
1:1499-1519	11:2-11
1:1548-1568	11:2-11
12:13-35	11:2-11
12:566-583	11:2-11
12:1215-1245	11:2-11
12:1333-1335	11:2-11
14:1024-1060	11:2-11
15:768-804	11:2-11
15:906-927	11:2-11
16:90-125	11:2-11
16:128-148	11:2-11
16:669-699	11:2-11
16:704-706	11:2-11
16:851-862	11:2-11
16:887-892	11:2-11
17:5-32	11:2-11
17:159-197	11:2-11
17:267-283	11:2-11
19:514-515	11:2-11
19:558-559	11:2-11
20:365-377	11:2-11
20:397-397	11:2-11
20:474-497	11:2-11
22:389-437	11:2-11
23:206-219	11:2-11
14:1024-1060	11:14-14
17:5-32	11:14-14
14:1024-1060	11:16-20
16:887-892	11:16-20
17:5-32	11:16-20
22:389-437	11:16-20
23:206-219	11:16-20
12:13-35	11:22-25
14:1024-1060	11:22-25
22:389-437	11:22-25
23:206-219	11:22-25
12:13-35	11:27-28
14:1024-1060	11:27-28
16:851-862	11:27-28
17:5-32	11:27-28
23:206-219	11:27-28
12:13-35	11:31-32
12:1215-1245	11:31-32
14:1024-1060	11:31-32
15:768-804	11:31-32
16:669-699	11:31-32
17:5-32	11:31-32
17:159-197	11:31-32
17:267-283	11:31-32
20:365-377	11:31-32
20:474-497	11:31-32
22:389-437	11:31-32
23:206-219	11:31-32
1:54-103	11:38-40
12:13-35	11:38-40
12:566-583	11:38-40
12:1215-1245	11:38-40
14:1024-1060	11:38-40
15:768-804	11:38-40
15:906-927	11:38-40
15:934-934	11:38-40
16:90-125	11:38-40
16:128-148	11:38-40
16:669-699	11:38-40
16:704-706	11:38-40
16:846-849	11:38-40
17:5-32	11:38-40
17:159-197	11:38-40
20:365-377	11:38-40
20:397-397	11:38-40
20:474-497	11:38-40
22:389-437	11:38-40
23:206-219	11:38-40
17:159-197	11:67-67
22:389-437	11:67-67
23:206-219	11:67-67
12:13-35	11:76-76
17:159-197	11:76-76
20:365-377	11:93-95
22:389-437	11:93-95
16:704-706	11:97-97
16:90-125	11:331-331
20:474-497	11:343-343
16:90-125	11:352-352
22:389-437	11:352-352
16:90-125	11:459-479
16:704-706	11:459-479
17:5-32	11:459-479
17:159-197	11:459-479
17:267-283	11:459-479
20:474-497	11:459-479
22:389-437	11:459-479
23:206-219	11:459-479
11:459-479	11:481-481
15:906-927	11:481-481
23:206-219	11:569-595
11:569-595	11:603-603
11:569-595	11:606-609
12:13-35	11:606-609
12:1215-1245	11:606-609
14:1024-1060	11:606-609
15:768-804	11:606-609
16:90-125	11:606-609
16:669-699	11:606-609
16:704-706	11:606-609
17:5-32	11:606-609
17:159-197	11:606-609
17:267-283	11:606-609
20:474-497	11:606-609
22:389-437	11:606-609
23:206-219	11:606-609
1:432-449	11:612-628
1:452-453	11:612-628
1:1499-1519	11:612-628
1:1548-1568	11:612-628
8:1424-1453	11:612-628
11:569-595	11:612-628
12:13-35	11:612-628
12:566-583	11:612-628
12:1215-1245	11:612-628
12:1333-1335	11:612-628
14:1024-1060	11:612-628
15:768-804	11:612-628
[truncated: 1,809 more rows]

## Sheet: clusters
* NOTE: positions corresponding to the start (X) and end (Y) bins should be calculated as [(X-1)*100000+1] and (Y*100000), respectively
Cluster	Node
1	22:510-511
1	22:503-503
1	22:445-445
1	22:379-387
1	22:376-377
1	22:373-373
1	22:368-369
1	22:358-358
1	22:318-319
1	22:311-311
1	22:308-309
1	22:296-296
1	22:292-293
1	22:270-270
1	22:249-249
1	22:241-242
1	22:236-236
1	22:221-222
1	22:213-214
1	22:209-210
1	22:201-201
1	21:448-459
1	21:407-407
1	21:389-389
1	21:347-351
1	20:614-629
1	20:470-470
1	20:456-462
1	20:445-452
1	20:351-363
1	20:318-349
1	20:186-186
1	20:17-35
1	20:3-15
1	19:589-591
1	19:578-578
1	19:521-521
1	19:518-519
1	19:453-484
1	19:441-443
1	19:418-431
1	19:404-413
1	19:385-400
1	19:356-366
1	19:347-350
1	19:336-338
1	19:160-160
1	19:154-156
1	19:152-152
1	19:128-149
1	19:102-117
1	19:75-86
1	19:72-73
1	19:6-69
1	18:609-610
1	18:464-465
1	18:216-216
1	18:136-136
1	18:131-131
1	18:129-129
1	18:124-125
1	18:36-36
1	18:27-27
1	17:799-811
1	17:793-797
1	17:778-791
1	17:761-774
1	17:723-759
1	17:711-713
1	17:654-658
1	17:631-632
1	17:621-624
1	17:617-619
1	17:587-588
1	17:578-580
1	17:575-576
1	17:564-565
1	17:560-561
1	17:550-552
1	17:536-536
1	17:466-492
1	17:458-464
1	17:453-454
1	17:449-451
1	17:438-443
1	17:395-435
1	17:368-388
1	17:349-362
1	17:333-336
1	17:330-330
1	17:316-316
1	17:305-310
1	17:297-303
1	17:292-293
1	17:285-289
1	17:257-260
1	17:201-202
1	17:92-93
1	17:1-3
1	16:894-902
1	16:877-880
1	16:819-820
1	16:816-816
1	16:757-757
1	16:708-708
1	16:666-666
1	16:570-577
1	16:286-286
1	16:273-276
1	16:250-253
1	16:233-242
1	16:227-228
1	16:222-224
1	16:175-175
1	16:28-51
1	16:2-12
1	15:897-899
1	15:816-816
1	15:745-755
1	15:731-731
1	15:726-727
1	15:674-675
1	15:667-672
1	15:641-665
1	15:637-639
1	15:446-450
1	14:960-960
1	12:1135-1138
1	12:524-525
1	12:58-58
1	12:48-48
1	12:3-11
1	11:728-739
1	11:717-726
1	11:679-683
1	10:134-134
1	9:1274-1274
1	9:1162-1162
1	9:921-921
1	7:442-442
1	6:284-284
1	6:281-282
1	6:277-279
1	16:156-163
1	5:142-142
1	4:1853-1854
1	4:46-46
1	3:1959-1962
1	5:1370-1392
1	20:365-377
1	1:1608-1608
1	1:1499-1519
1	23:226-226
1	20:397-397
1	17:210-214
1	5:1394-1411
1	1:455-455
1	1:452-453
1	1:432-449
1	1:412-414
1	1:380-381
1	1:362-370
1	1:312-313
1	1:247-249
1	1:238-242
1	1:235-235
1	1:217-217
1	1:201-201
1	1:170-170
1	1:166-168
1	1:114-115
1	1:109-112
1	1:105-107
1	23:206-219
1	1:54-103
1	1:18-26
2	21:477-481
2	21:466-473
2	21:461-464
2	21:434-446
2	21:431-431
2	21:428-428
2	21:397-397
2	21:386-387
2	21:384-384
2	21:375-379
2	21:361-361
2	21:358-358
2	21:354-355
2	21:307-307
2	20:607-609
2	20:576-576
2	20:570-570
2	20:561-561
2	20:523-525
2	20:501-501
2	20:464-464
2	20:454-454
2	20:440-441
2	20:436-438
2	20:432-434
2	20:430-430
2	20:423-427
2	20:302-316
2	20:57-58
2	20:48-52
2	20:37-41
2	18:563-564
2	18:438-438
2	18:213-213
2	18:211-211
2	18:208-209
2	18:127-127
2	18:111-111
2	18:91-92
2	18:30-33
2	16:874-875
2	16:751-752
2	16:719-719
2	16:532-532
2	16:281-283
2	16:217-217
2	16:213-213
2	16:209-209
2	16:23-26
2	16:14-21
2	15:904-904
2	15:765-765
2	15:762-762
2	15:757-760
2	15:740-743
2	15:737-737
2	15:729-729
2	15:683-684
2	15:679-679
2	15:455-455
2	14:714-714
2	14:692-692
2	14:680-681
2	14:658-658
2	14:556-556
2	13:310-310
2	12:547-548
2	12:527-527
2	12:512-512
2	12:129-129
2	12:81-83
2	12:50-51
2	12:38-39
2	11:772-772
2	11:764-765
2	11:760-760
2	11:690-691
2	11:352-352
2	11:93-95
2	11:67-67
2	10:1018-1018
2	10:744-745
2	10:719-722
2	10:138-138
2	10:59-59
2	8:1416-1416
2	8:422-422
2	8:293-294
2	8:229-229
2	7:760-760
2	7:732-732
2	6:423-424
2	6:301-303
2	6:297-298
2	6:260-266
2	5:1339-1339
2	4:397-397
2	3:1967-1968
2	3:1839-1839
2	3:1289-1290
2	3:1284-1285
2	3:468-468
2	3:103-103
2	2:994-994
2	2:973-976
2	2:863-863
2	2:617-617
2	2:268-270
2	2:265-265
2	22:389-437
3	18:576-576
3	18:192-193
3	17:705-705
3	17:567-568
3	17:554-556
3	17:366-366
3	17:338-345
3	17:120-120
3	17:106-106
3	17:99-101
3	17:97-97
3	16:471-471
3	16:278-279
3	15:1017-1018
3	15:814-814
3	15:596-597
3	15:588-588
3	15:524-524
3	15:460-460
3	15:441-443
3	15:230-231
3	14:1070-1073
3	14:1007-1008
3	14:958-958
3	14:944-945
3	14:936-938
3	14:931-933
3	14:916-920
3	14:781-781
3	14:774-776
3	14:772-772
3	14:770-770
3	14:742-762
3	14:735-740
3	14:720-720
3	14:712-712
3	14:704-704
3	14:701-702
3	14:699-699
3	14:695-695
3	14:683-683
3	14:504-506
3	14:501-501
3	14:358-358
3	14:316-316
3	14:230-231
3	14:215-220
3	14:212-212
3	14:209-210
3	13:1149-1151
3	13:1140-1140
3	13:430-430
3	13:278-278
3	13:244-244
3	13:204-204
3	12:1205-1213
3	12:1126-1127
3	12:1121-1123
3	12:1116-1119
3	12:1103-1106
3	12:1090-1092
3	12:1050-1050
3	12:535-542
3	12:531-532
3	12:515-518
3	12:492-510
3	12:274-274
3	12:127-127
3	12:119-120
3	12:42-43
3	11:1201-1201
3	11:1093-1094
3	11:778-778
3	11:774-774
3	11:750-757
3	11:748-748
3	11:744-745
3	11:742-742
3	11:343-343
3	11:331-331
3	11:31-32
3	10:1264-1264
3	10:1211-1211
3	10:1122-1122
3	10:1032-1032
3	10:1026-1026
3	10:1022-1022
3	10:976-976
3	10:971-971
3	10:735-737
3	10:732-732
3	10:730-730
3	10:708-709
3	10:308-308
3	10:230-230
3	10:125-125
3	10:118-118
3	10:62-62
3	10:39-39
3	9:1294-1297
3	9:1276-1277
3	9:1148-1148
3	9:1008-1009
3	9:959-959
3	9:374-376
3	9:369-371
3	9:365-366
3	9:362-363
3	9:354-354
3	9:351-352
3	9:344-347
3	9:332-335
3	9:67-68
3	9:56-56
3	8:1421-1422
3	8:1036-1036
3	8:387-387
3	8:223-226
3	8:221-221
3	8:114-114
3	7:1016-1019
3	7:756-757
3	7:730-730
3	7:448-448
3	6:1168-1168
3	14:997-998
3	6:588-588
3	6:575-575
3	6:442-443
3	6:439-440
3	16:192-192
3	5:1732-1733
3	4:406-407
3	4:68-68
3	3:457-457
3	20:474-497
3	2:748-748
3	17:159-197
3	16:669-699
3	15:768-804
3	15:263-438
3	2:256-258
3	1:2045-2045
3	1:1536-1540
3	19:331-332
3	19:296-329
3	17:199-199
3	14:724-732
3	11:1113-1114
3	11:606-609
3	1:460-461
3	16:90-125
3	15:635-635
3	1:253-254
4	16:468-469
4	14:962-962
4	14:246-249
4	14:233-241
4	13:1143-1143
4	13:1001-1001
4	13:236-236
4	12:1326-1326
4	12:1255-1255
4	12:1101-1101
4	12:564-564
4	12:483-483
4	12:63-72
4	11:1213-1214
4	11:1205-1206
4	11:1183-1193
4	11:860-860
4	11:693-693
4	11:634-675
4	11:631-631
4	11:97-97
4	11:38-40
4	11:27-28
4	11:16-20
4	11:14-14
4	11:2-11
4	10:1352-1353
4	10:1028-1030
4	10:985-985
4	10:756-757
4	10:749-754
4	10:740-741
4	10:122-122
4	10:113-113
4	10:6-6
4	10:4-4
4	9:1391-1410
4	9:1372-1389
4	9:1366-1370
4	9:1353-1364
4	9:1333-1351
4	9:1299-1330
4	9:1269-1271
4	9:1237-1237
4	9:356-359
4	9:341-342
4	8:1456-1463
4	8:627-627
4	7:1021-1021
4	7:1007-1011
4	7:1001-1005
4	7:997-998
4	7:993-993
4	7:990-991
4	7:734-741
4	7:260-260
4	7:66-66
4	7:2-2
4	6:426-437
4	6:351-373
4	6:329-349
4	6:321-322
4	6:314-319
4	6:305-312
4	6:18-18
4	18:527-543
4	12:1251-1251
4	12:924-926
4	7:1046-1058
4	7:263-263
4	6:3-5
4	5:1805-1807
4	5:1800-1803
4	5:1796-1798
4	5:1764-1770
4	5:1759-1762
4	5:1717-1717
4	5:1498-1498
4	5:1335-1335
4	4:70-71
4	12:1108-1113
4	4:17-34
4	4:12-14
4	4:1-10
4	3:1975-1978
4	3:1973-1973
4	3:1971-1971
4	3:1964-1965
4	3:1952-1952
4	3:1833-1833
4	3:1262-1262
4	3:573-573
4	17:34-55
4	16:851-862
4	3:470-507
4	3:134-135
4	3:131-131
4	3:111-111
4	17:59-89
4	16:887-892
4	2:2400-2430
4	2:2395-2398
4	2:2390-2393
4	2:2387-2387
4	2:2383-2383
4	16:846-849
4	2:2325-2348
4	2:2321-2321
4	11:1168-1181
4	2:2192-2193
4	2:969-970
4	1:1542-1544
4	2:704-704
4	19:486-510
4	19:162-201
4	17:267-283
4	16:289-315
4	11:612-628
4	5:1790-1794
4	3:516-540
4	2:273-278
4	17:5-32
4	14:1024-1060
4	12:1215-1245
4	2:263-263
4	8:1424-1453
4	16:704-706
4	10:1034-1055
4	1:2492-2492
4	1:2422-2422
4	1:1548-1568
4	19:558-559
4	19:514-515
4	18:555-555
4	16:582-589
4	15:934-934
4	15:850-857
4	15:840-848
4	15:698-711
4	12:1248-1248
4	12:1057-1057
4	12:1032-1044
4	12:566-583
4	11:1329-1343
4	11:1298-1316
4	11:603-603
4	11:569-595
4	11:481-481
4	10:1058-1059
4	8:597-625
4	8:287-287
4	8:265-283
4	7:1325-1325
4	7:1307-1320
4	7:234-253
4	7:56-56
4	1:1450-1451
4	15:906-927
4	16:128-148
4	1:118-123
4	11:459-479
4	12:1333-1335
4	1:9-16
4	7:5-28
5	11:1197-1199
5	11:1195-1195
5	11:1145-1145
5	11:711-712
5	11:707-708
5	11:699-705
5	11:696-697
5	11:685-688
5	11:76-76
5	11:22-25
5	10:1209-1209
5	10:992-995
5	10:711-711
5	10:10-11
5	9:1288-1292
5	9:1285-1285
5	9:1279-1283
5	9:1261-1263
5	9:955-955
5	9:339-339
5	9:3-5
5	8:1291-1291
5	6:1676-1676
5	6:417-420
5	6:391-391
5	6:375-378
5	6:29-29
5	6:10-13
5	5:1723-1723
5	5:1698-1698
5	5:1692-1692
5	5:2-5
5	4:83-83
5	4:62-63
5	4:36-38
5	3:1278-1278
5	3:1274-1275
5	12:46-46
5	11:1122-1141
5	1:422-423
5	11:1228-1262
5	1:318-329
5	1:308-310
5	1:259-290
5	1:196-199
5	1:178-194
5	1:158-163
5	1:35-38
5	12:13-35
6	7:1364-1382
6	7:1384-1386
7	7:885-885
7	7:853-874
8	6:862-862
8	6:835-856
9	6:741-742
9	6:718-732
10	5:1129-1129
10	5:1109-1109
10	5:1078-1105
11	5:616-617
11	5:604-610
12	4:1907-1907
12	5:1519-1545
13	4:1710-1711
13	4:1700-1708
14	3:1598-1598
14	3:1348-1384
15	3:666-666
15	3:634-647
16	3:391-391
16	3:375-375
16	3:368-373
17	3:39-39
17	3:37-37
17	3:12-35
18	2:2203-2203
18	2:2084-2084
18	2:2070-2070
18	2:2032-2032
18	2:2021-2022
18	2:1970-2019
19	2:1874-1874
19	2:1866-1866
19	2:1842-1861
20	2:1514-1514
20	2:1505-1505
20	2:1484-1501
21	2:918-919
21	1:2115-2115
21	1:2069-2099
21	1:1789-1790
21	1:1787-1787
21	1:1763-1784
22	2:732-732
22	2:720-730

## Sheet: cluster1
Gene symbol	Chr	Pos start	Pos end	GWAS	assos with disease	Gene name	AD	PD	SCZ	Neuro	Psy	#SNPs	min p-value	max p-value
A1BG	19	58858171	58864865									4	0.144438	0.735002
A1BG-AS1	19	58863335	58866549									4	0.117584	0.151298
AAGAB	15	67493012	67547074		AAGAB	alpha- and gamma-adaptin binding protein						18	0.783077	0.994141
AANAT	17	74463629	74466199		AANAT	aralkylamine N-acetyltransferase				X	X	1	0.333544	0.333544
AAR2	20	34824338	34844863									7	0.168274	0.767347
AARSD1	17	41102542	41116515									2	0.14079	0.279458
AATBC	21	45225638	45232448									8	0.0784318	0.82829
AATF	17	35306174	35414171		AATF	apoptosis antagonizing transcription factor						26	0.00311758	0.995163
AATK	17	79091095	79139872		AATK	apoptosis associated tyrosine kinase						14	0.0370357	0.932625
ABCA7	19	1040101	1065570		ABCA7	ATP binding cassette subfamily A member 7			X	X	X	14	0.113952	0.947392
ABCC1	16	16043433	16236930		ABCC1	ATP binding cassette subfamily C member 1						207	0.00550235	0.994384
ABCC3	17	48712217	48769063		ABCC3	ATP binding cassette subfamily C member 3						40	0.0616278	0.985642
ABCC6	16	16243421	16317328		ABCC6	ATP binding cassette subfamily C member 6						43	0.0131645	0.99052
ABHD16B	20	62492565	62494341									0	1	0
ABHD17A	19	1876974	1885518									5	0.457186	0.703653
ABHD2	15	89631380	89745591									55	0.00104028	0.801435
ABI3	17	47287588	47300587									8	0.038366	0.806779
ACACA	17	35441926	35656692		ACACA	acetyl-CoA carboxylase alpha						97	0.0141323	0.978192
ACBD4	17	43213013	43220326		ACBD4	acyl-CoA binding domain containing 4						6	0.051711	0.846662
ACER1	19	6306509	6333640									9	0.0610088	0.946584
ACLY	17	40023169	40075275		ACLY	ATP citrate lyase			X			24	0.0417549	0.993706
ACOT7	1	6324331	6453826		ACOT7	acyl-CoA thioesterase 7						54	0.00604688	0.989265
ACOT8	20	44470359	44486048									8	0.00123621	0.630527
ACOX1	17	73937588	73975515		ACOX1	acyl-CoA oxidase 1						22	0.0373761	0.916612
ACP5	19	11685474	11689592		ACP5	acid phosphatase 5, tartrate resistant						5	0.0466306	0.609847
ACSBG2	19	6135643	6193114		ACSBG2	acyl-CoA synthetase bubblegum family member 2						25	0.278775	0.993064
ACSF2	17	48503518	48552206		ACSF2	acyl-CoA synthetase family member 2						23	0.0275774	0.958788
ACSS2	20	33462765	33515769		ACSS2	acyl-CoA synthetase short-chain family member 2						23	0.0141441	0.838783
ACTG1	17	79476996	79479892		ACTG1	actin gamma 1						3	0.0809568	0.651821
ACTL10	20	32254303	32256331									2	0.440338	0.989386
ACTN4	19	39138266	39221171		ACTN4	actinin alpha 4						35	0.0398429	0.886791
ACTR5	20	37377096	37401089	GWAS	ACTR5	ARP5 actin-related protein 5 homolog						16	0.000391	0.573277
ACVR1B	12	52345450	52390863		ACVR1B	activin A receptor type 1B			X		X	18	0.0808482	0.976303
ACVRL1	12	52306112	52317145		ACVRL1	activin A receptor like type 1						6	0.0287245	0.863219
ADAM11	17	42836567	42859214		ADAM11	ADAM metallopeptidase domain 11						10	0.00277669	0.540746
ADAMTSL4	1	150521844	150533412									4	0.140738	0.557563
ADAMTSL4-AS1	1	150533370	150547028									9	0.0697995	0.947037
ADAMTSL5	19	1505016	1513188		ADAMTSL5	ADAMTS like 5						4	0.449709	0.970966
ADAP2	17	29248753	29286211		ADAP2	ArfGAP with dual PH domains 2						13	0.0427677	0.743133
ADAT1	16	75632246	75657221		ADAT1	adenosine deaminase, tRNA specific 1						10	0.222604	0.865985
ADAT3	19	1905370	1913446									4	0.747464	0.867223
ADCK4	19	41197433	41222790									9	0.267609	0.911203
ADCY9	16	4012649	4166186		ADCY9	adenylate cyclase 9				X	X	93	0.0231956	0.985103
ADGRE1	19	6887559	6940464		ADGRE1	adhesion G protein-coupled receptor E1						46	0.194399	0.982744
ADGRE2	19	14843508	14887739		ADGRE2	adhesion G protein-coupled receptor E2						23	0.132584	0.938808
ADGRE3	19	14729928	14785730		ADGRE3	adhesion G protein-coupled receptor E3						25	0.141765	0.92042
ADGRE5	19	14491955	14519537		ADGRE5	adhesion G protein-coupled receptor E5						10	0.0307301	0.997932
ADGRG1	16	57653604	57698951		ADGRG1	adhesion G protein-coupled receptor G1						43	0.0179842	0.993358
ADGRG5	16	57576600	57611100		ADGRG5	adhesion G protein-coupled receptor G5						20	0.175579	0.975135
ADGRL1	19	14258548	14316997		ADGRL1	adhesion G protein-coupled receptor L1						11	0.00324385	0.283935
ADIG	20	37209837	37217106									2	0.124743	0.324855
ADM2	22	50920152	50924866									7	0.142113	0.980736
ADORA2A	22	24823529	24838328		ADORA2A	adenosine A2a receptor		X	X	X	X	5	0.121428	0.643085
ADORA2A-AS1	22	24834244	24891042									24	0.129035	0.980852
ADPGK	15	73043707	73076126		ADPGK	ADP dependent glucokinase						9	0.0561822	0.700654
ADPGK-AS1	15	73075175	73090540									10	0.0301609	0.697208
ADPRHL2	1	36554452	36559533									2	0.270698	0.294853
AEBP1	7	44143959	44154164									5	0.0671648	0.697768
AES	19	3052907	3062371									9	0.106079	0.739705
AFG3L1P	16	90038987	90063028									10	0.0922794	0.894159
AFG3L2	18	12328942	12377275		AFG3L2	AFG3 like matrix AAA peptidase subunit 2						26	0.332061	0.939978
AFMID	17	76183397	76193641									2	0.677999	0.747756
AGO1	1	36348809	36389899		AGO1	argonaute 1, RISC catalytic component						17	0.0486469	0.714225
AGO3	1	36396682	36522063		AGO3	argonaute 3, RISC catalytic component						28	0.0286762	0.893299
AGO4	1	36273827	36323490									14	0.0276508	0.782162
AGPAT3	21	45345278	45407475		AGPAT3	1-acylglycerol-3-phosphate O-acyltransferase 3						30	0.020969	0.975959
AHCY	20	32868070	32899608		AHCY	adenosylhomocysteinase						8	0.418187	0.92465
AIFM3	22	21319417	21335649		AIFM3	apoptosis inducing factor, mitochondria associated 3						15	0.00375714	0.646894
AIRE	21	45705720	45718102		AIRE	autoimmune regulator						7	0.391046	0.959049
AKAP1	17	55162552	55198710		AKAP1	A-kinase anchoring protein 1						29	0.00398307	0.970762
AKAP3	12	4724673	4758213									26	0.106328	0.867058
AKAP8	19	15464331	15490612									10	0.073124	0.85314
AKAP8L	19	15490858	15529932									24	0.295126	0.881643
AKT2	19	40736223	40791302		AKT2	AKT serine/threonine kinase 2			X		X	22	0.0602661	0.919459
ALAD	9	116148591	116163618		ALAD	aminolevulinate dehydratase						18	0.112209	0.957681
ALG12	22	50296853	50312106									8	0.000116	0.019652
ALKBH6	19	36500022	36505141									1	0.515843	0.515843
ALKBH7	19	6372443	6375261									1	0.585703	0.585703
ALYREF	17	79845710	79849462									0	1	0
AMH	19	2249112	2252072		AMH	anti-Mullerian hormone						2	0.126197	0.766892
ANAPC11	17	79849588	79858409									0	1	0
ANAPC15	11	71820632	71823318									3	0.0513521	0.0521509
ANGPT4	20	853296	896960		ANGPT4	angiopoietin 4						55	0.00427734	0.992198
ANGPTL4	19	8429010	8439259		ANGPTL4	angiopoietin like 4						5	0.0957471	0.331299
ANGPTL6	19	10203012	10213425		ANGPTL6	angiopoietin like 6						4	0.790735	0.93152
ANKDD1A	15	65204100	65251041									18	0.0809892	0.6385
ANKHD1	5	139781398	139919441									22	0.000231	0.921309
ANKHD1-EIF4EBP3	5	139781398	139929163									27	0.000231	0.921309
ANKRD11	16	89334028	89556969		ANKRD11	ankyrin repeat domain 11			X		X	106	0.00828809	0.96684
ANKRD24	19	4183350	4224811									11	0.00482549	0.875809
ANKRD40	17	48770550	48785270		ANKRD40	ankyrin repeat domain 40						6	0.0108602	0.715897
ANKRD54	22	38226861	38240353		ANKRD54	ankyrin repeat domain 54						0	1	0
ANKS3	16	4746510	4784378									17	0.00402865	0.740151
ANP32E	1	150190716	150207026	GWAS								5	0.215235	0.924115
ANXA9	1	150954498	150968114		ANXA9	annexin A9						7	0.11855	0.737274
AOC2	17	40996608	41002724									1	0.166038	0.166038
AOC3	17	41005259	41010147									2	0.411498	0.635024
AOC4P	17	41019161	41021234									0	1	0
AP1M2	19	10683346	10697991									10	0.0196988	0.999475
AP2S1	19	47341414	47353547									3	0.140771	0.924851
AP3D1	19	2100986	2151556		AP3D1	adaptor related protein complex 3 delta 1 subunit			X		X	22	0.000682	0.921414
APBA3	19	3750770	3761673		APBA3	amyloid beta precursor protein binding family A member 3						6	0.389938	0.933345
APBB3	5	139937852	139944189		APBB3	amyloid beta precursor protein binding family B member 3						2	0.54587	0.571814
APC2	19	1450147	1473243		APC2	APC2, WNT signaling pathway regulator						11	0.0408343	0.40527
APH1A	1	150237798	150241609	GWAS	APH1A	aph-1 homolog A, gamma-secretase subunit						2	0.000109	0.222407
APH1B	15	63569748	63601325		APH1B	aph-1 homolog B, gamma-secretase subunit	X			X		13	0.0257916	0.965378
APITD1	1	10490803	10502872									8	0.293259	0.973491
APITD1-CORT	1	10490158	10512060									13	0.293259	0.973491
APLP1	19	36359400	36370699									6	0.866536	0.871714
APOBR	16	28505969	28510291									1	0.376563	0.376563
APOC1	19	45417920	45422606		APOC1	apolipoprotein C1	X			X	X	1	0.613078	0.613078
APOC1P1	19	45430059	45434643									0	1	0
APOC2	19	45449238	45452822		APOC2	apolipoprotein C2						1	0.017879	0.017879
APOC4	19	45445494	45448753		APOC4	apolipoprotein C4						2	0.00482697	0.0210399
APOC4-APOC2	19	45445494	45452822									3	0.00482697	0.0210399
APOE	19	45409005	45412652		APOE	apolipoprotein E	X	X	X	X	X	2	0.76322	0.795949
APPBP2	17	58520509	58603601		APPBP2	amyloid beta precursor protein binding protein 2						13	0.313763	0.979287
AQP8	16	25228284	25240253		AQP8	aquaporin 8						3	0.0964442	0.335092
ARAP1	11	72396113	72433403		ARAP1	ArfGAP with RhoGAP domain, ankyrin repeat and PH domain 1						28	0.0136295	0.966002
ARAP3	5	141032967	141061800		ARAP3	ArfGAP with RhoGAP domain, ankyrin repeat and PH domain 3						13	0.0687549	0.862623
ARFGAP1	20	61904136	61921142									5	0.699558	0.963766
ARFRP1	20	62329994	62339365		ARFRP1	ADP ribosylation factor related protein 1						4	0.14662	0.949717
ARGFXP2	17	30477386	30478590									0	1	0
ARHGAP17	16	24930704	25026699		ARHGAP17	Rho GTPase activating protein 17						43	0.0324775	0.962219
ARHGAP27	17	43471267	43507663									9	0.00498386	0.890017
ARHGAP33	19	36266416	36279724		ARHGAP33	Rho GTPase activating protein 33						9	0.485765	0.86189
ARHGAP35	19	47421932	47508333		ARHGAP35	Rho GTPase activating protein 35					X	27	0.382932	0.990449
ARHGAP40	20	37230576	37279295									31	0.00180248	0.995052
ARHGDIA	17	79825594	79828850									2	0.645048	0.645233
ARHGDIG	16	330605	333003		ARHGDIG	Rho GDP dissociation inhibitor gamma						1	0.49208	0.49208
ARHGEF1	19	42387266	42411604		ARHGEF1	Rho guanine nucleotide exchange factor 1						12	0.0211747	0.992886
ARHGEF17	11	73019662	73080425		ARHGEF17	Rho guanine nucleotide exchange factor 17						24	0.0119745	0.771579
ARHGEF18	19	7459998	7537371									36	0.0674405	0.981082
ARHGEF19	1	16524598	16539104		ARHGEF19	Rho guanine nucleotide exchange factor 19						10	0.440453	0.86127
ARID3A	19	926036	972803		ARID3A	AT-rich interaction domain 3A						25	0.0074174	0.923454
ARID3B	15	74833517	74890472		ARID3B	AT-rich interaction domain 3B						24	0.237341	0.920552
ARIH2	3	48956280	49022971									15	0.239288	0.560281
ARL2BP	16	57279037	57287545									4	0.0747684	0.807993
ARL4D	17	41476352	41478504									1	0.924705	0.924705
ARL5C	17	37313146	37322414									7	0.150217	0.815204
ARMC7	17	73106046	73110924									3	0.776408	0.996012
ARNT	1	150782180	150849244		ARNT	aryl hydrocarbon receptor nuclear translocator		X		X		22	0.204873	0.914975
ARRDC5	19	4890448	4902879									3	0.394366	0.768847
ARSA	22	51061181	51066601		ARSA	arylsulfatase A	X			X		8	0.182885	0.846116
ARTN	1	44398991	44402912		ARTN	artemin						2	0.638956	0.978941
ARVCF	22	19957401	20004309		ARVCF	armadillo repeat gene deleted in velocardiofacial syndrome			X		X	40	0.031075	0.957957
ASAP3	1	23755055	23810750		ASAP3	ArfGAP with SH3 domain, ankyrin repeat and PH domain 3						22	0.0289253	0.957166
ASB16	17	42248073	42256451		ASB16	ankyrin repeat and SOCS box containing 16						3	0.238634	0.774884
ASB16-AS1	17	42253341	42264085									5	0.238634	0.774884
ASF1B	19	14230320	14247440		ASF1B	anti-silencing function 1B histone chaperone						7	0.122417	0.284205
ASIP	20	32848170	32857148		ASIP	agouti signaling protein						2	0.642445	0.756869
ASNA1	19	12848305	12859137									2	0.0328015	0.408481
ASPSCR1	17	79935425	79975282		ASPSCR1	ASPSCR1, UBX domain containing tether for SLC2A4						8	0.330134	0.941119
ATAD5	17	29158987	29222883		ATAD5	ATPase family, AAA domain containing 5						21	0.0171714	0.604947
ATCAY	19	3880617	3928080		ATCAY	ATCAY, caytaxin						12	0.0955156	0.885338
ATG101	12	52463757	52471279									8	0.00123852	0.0454515
ATG16L2	11	72525450	72540680		ATG16L2	autophagy related 16 like 2						1	0.0284887	0.0284887
ATG4D	19	10654569	10664099									3	0.242235	0.902021
ATP1A3	19	42470733	42497619		ATP1A3	ATPase Na+/K+ transporting subunit alpha 3						4	0.290715	0.508961
ATP4A	19	36041094	36054560									6	0.24557	0.998609
ATP5D	19	1241748	1244824									1	0.71402	0.71402
ATP5G1	17	46970147	46973232									2	0.000155	0.00457349
ATP5H	17	73034954	73043074		ATP5H	ATP synthase, H+ transporting, mitochondrial Fo complex subunit D						10	0.0389814	0.99001
ATP5SL	19	41937222	41945843		ATP5SL	ATP5S like						5	0.280527	0.880827
ATP6V0A1	17	40610861	40674597		ATP6V0A1	ATPase H+ transporting V0 subunit a1					X	13	0.000649	0.995331
ATP6V0B	1	44440319	44443972									4	0.200109	0.78032
ATP8B3	19	1782073	1812236		ATP8B3	ATPase phospholipid transporting 8B3						18	0.14733	0.990918
ATRIP	3	48488113	48507054		ATRIP	ATR interacting protein						6	0.364313	0.708644
ATXN7L3	17	42269172	42275529									2	0.633134	0.98009
AURKC	19	57742376	57746916		AURKC	aurora kinase C						4	0.717745	0.916427
AVP	20	3063201	3065370		AVP	arginine vasopressin					X	1	0.327322	0.327322
AXIN1	16	337439	402676		AXIN1	axin 1		X		X		40	0.0115246	0.754746
AXL	19	41725103	41767672		AXL	AXL receptor tyrosine kinase						20	0.254709	0.983228
AZU1	19	827830	832017		AZU1	azurocidin 1						2	0.0991903	0.856358
B3GNT8	19	41931263	41934635									3	0.755461	0.845628
B3GNTL1	17	80901666	81009686		B3GNTL1	UDP-GlcNAc:betaGal beta-1,3-N-acetylglucosaminyltransferase-like 1						64	0.015918	0.994607
B4GALNT2	17	47209821	47247351		B4GALNT2	beta-1,4-N-acetyl-galactosaminyltransferase 2						19	0.00193919	0.722512
B4GALNT3	12	569542	671058		B4GALNT3	beta-1,4-N-acetyl-galactosaminyltransferase 3						70	0.0116368	0.994996
B4GALT2	1	44446176	44456843									3	0.215491	0.349088
B9D2	19	41860321	41870078		B9D2	B9 protein domain 2						6	0.052581	0.839253
BAHCC1	17	79373520	79433358									11	0.0055988	0.838466
BAIAP2	17	79008946	79091232		BAIAP2	BAI1 associated protein 2						33	0.0421179	0.975592
BAIAP2-AS1	17	79002932	79008519									3	0.377638	0.721297
BAIAP2L2	22	38480895	38506676									12	0.316468	0.65912
BANP	16	87993476	88110924		BANP	BTG3 associated nuclear protein						63	0.000986	0.886285
BBC3	19	47724078	47734451		BBC3	BCL2 binding component 3						1	0.755849	0.755849
BBS4	15	72978519	73030817		BBS4	Bardet-Biedl syndrome 4						9	0.132502	0.893306
BCAM	19	45312315	45324678									10	0.077036	0.98277
BCAS3	17	58755171	59470199		BCAS3	BCAS3, microtubule associated cell migration factor						149	0.00913471	0.995096
BCKDHA	19	41903693	41930910		BCKDHA	branched chain keto acid dehydrogenase E1, alpha polypeptide						12	0.584403	0.768282
BCL2	18	60790578	60986613		BCL2	BCL2, apoptosis regulator	X			X	X	142	0.00101403	0.999312
BCL3	19	45251977	45263301		BCL3	B-cell CLL/lymphoma 3						5	0.155381	0.787181
BCR	22	23522551	23660224		BCR	BCR, RhoGEF and GTPase activating protein				X	X	76	0.0630534	0.964219
BEAN1	16	66461199	66527432									25	0.00226367	0.841916
BEAN1-AS1	16	66503698	66510305									1	0.0349774	0.0349774
BECN1	17	40962149	40976310		BECN1	beclin 1						7	0.00341117	0.580688
BEST2	19	12863406	12869271									1	0.465	0.465
BEST4	1	45249256	45253426									2	0.0766776	0.802649
BHLHE23	20	61637330	61638387		BHLHE23	basic helix-loop-helix family member e23						0	1	0
BHMG1	19	46236508	46267797									11	0.310822	0.899983
BIRC5	17	76210276	76221716		BIRC5	baculoviral IAP repeat containing 5						11	0.0836368	0.924578
BIRC7	20	61867234	61871859									4	0.317407	0.91445
BLCAP	20	36145818	36152953									3	0.493728	0.765415
BLMH	17	28575212	28619184		BLMH	bleomycin hydrolase	X			X		16	0.553741	0.996502
BLOC1S3	19	45682002	45685059		BLOC1S3	biogenesis of lysosomal organelles complex 1 subunit 3						2	0.555383	0.568228
BLVRB	19	40953690	40971725									10	0.185622	0.890815
BNIPL	1	151009028	151020076		BNIPL	BCL2 interacting protein like						9	0.0430795	0.784805
BOLA1	1	149871154	149872348		BOLA1	bolA family member 1						0	1	0
BPI	20	36932551	36965905		BPI	bactericidal/permeability-increasing protein					X	41	0.00663353	0.997267
BPIFA1	20	31823801	31831115		BPIFA1	BPI fold containing family A member 1						10	0.214506	0.894744
BPIFA2	20	31755959	31769223									9	0.00909142	0.696686
BPIFA3	20	31805115	31815612		BPIFA3	BPI fold containing family A member 3						8	0.168372	0.704751
BPIFA4P	20	31781410	31798268									9	0.21466	0.802257
BPIFB1	20	31870940	31897684									13	0.110832	0.526201
BRCA1	17	41196311	41277468		BRCA1	BRCA1, DNA repair associated						49	0.024114	0.963798
BRD1	22	50166925	50221196		BRD1	bromodomain containing 1					X	20	0.000119	0.326858
BRD4	19	15357846	15391262									11	0.140914	0.974878
BRD8	5	137475458	137514358		BRD8	bromodomain containing 8						15	0.102667	0.990549
BRWD1	21	40557403	40685712		BRWD1	bromodomain and WD repeat domain containing 1					X	46	0.423356	0.987965
BRWD1-AS1	21	40687632	40695144									3	0.740892	0.778519
BRWD1-IT2	21	40685832	40686841									2	0.77704	0.823758
BSG	19	571276	583493									16	0.00601394	0.934061
BSPRY	9	116111811	116133513		BSPRY	B-box and SPRY domain containing						26	0.0737748	0.941103
BTBD17	17	72352554	72357958									6	0.213131	0.999237
BTBD19	1	45274153	45279801									3	0.302704	0.977289
BTBD2	19	1985446	2015702		BTBD2	BTB domain containing 2						20	0.0162442	0.923908
BZRAP1	17	56378587	56406152									16	0.047795	0.95346
BZRAP1-AS1	17	56414562	56431088									10	0.387959	0.973507
C11orf24	11	68028802	68039469		C11orf24	chromosome 11 open reading frame 24						4	0.00199413	0.182402
C15orf39	15	75494220	75504510									3	0.00516046	0.0881575
C16orf13	16	684426	686366									1	0.542625	0.542625
C16orf45	16	15596122	15682116		C16orf45	chromosome 16 open reading frame 45						25	0.00455364	0.994092
C16orf71	16	4784288	4799397									12	0.00109979	0.852673
C16orf89	16	5094122	5116146									9	0.00817369	0.819435
C16orf90	16	3543483	3545421									0	1	0
C16orf96	16	4606490	4650318									8	0.00148804	0.583229
C17orf102	17	32901141	32906388									9	0.0810111	0.937676
C17orf104	17	42733761	42753165									6	0.164581	0.904684
C17orf105	17	41857802	41862054									4	0.552419	0.576779
C17orf53	17	42219273	42239844		C17orf53	chromosome 17 open reading frame 53						6	0.781898	0.936094
C17orf62	17	80407590	80408707		C17orf62	chromosome 17 open reading frame 62						1	0.443576	0.443576
C17orf67	17	54869273	54911256		C17orf67	chromosome 17 open reading frame 67						16	0.199744	0.968824
C17orf75	17	30655459	30669228									7	0.412981	0.747778
C17orf77	17	72581056	72590348									9	0.021594	0.652953
C17orf78	17	35732984	35749662		C17orf78	chromosome 17 open reading frame 78						5	0.375224	0.720105
C17orf80	17	71228760	71245095									14	0.0363351	0.949197
C17orf89	17	79213110	79215098									1	0.292446	0.292446
C17orf96	17	36827958	36831187									1	0.133742	0.133742
C17orf97	17	260117	264457									1	0.557219	0.557219
C17orf98	17	36991340	36997642									5	0.0303754	0.345537
C17orf99	17	76142433	76162364									7	0.193337	0.852769
C19orf24	19	1275519	1279243		C19orf24	chromosome 19 open reading frame 24						0	1	0
C19orf25	19	1473199	1479228		C19orf25	chromosome 19 open reading frame 25						3	0.143246	0.783817
C19orf33	19	38794803	38795646									2	0.0774238	0.608251
C19orf35	19	2274630	2282181		C19orf35	chromosome 19 open reading frame 35						1	0.231974	0.231974
C19orf38	19	10959105	10980360		C19orf38	chromosome 19 open reading frame 38						3	0.107695	0.607161
C19orf43	19	12841453	12845529									0	1	0
C19orf45	19	7562444	7573336									10	0.354826	0.995533
C19orf47	19	40826966	40854316									14	0.0590835	0.97757
C19orf52	19	11039423	11040916									0	1	0
C19orf53	19	13885256	13889586									3	0.724161	0.750469
C19orf54	19	41246760	41255828									4	0.410062	0.819627
C19orf57	19	13993167	14016909		C19orf57	chromosome 19 open reading frame 57						15	0.651486	0.697452
C19orf66	19	10196794	10203928									2	0.825188	0.875596
C19orf67	19	14192443	14196607									3	0.36258	0.603186
C19orf70	19	5678424	5680907									0	1	0
C19orf71	19	3539154	3544028									4	0.0150335	0.805213
C19orf80	19	11350294	11352619									1	0.0247878	0.0247878
C19orf84	19	51891542	51893828									3	0.968044	0.999696
C1orf127	1	11006529	11042094		C1orf127	chromosome 1 open reading frame 127						25	0.0892487	0.655376
C1orf210	1	43747556	43751288									2	0.862013	0.926243
C1orf216	1	36179476	36184790									2	0.334318	0.486616
C1orf228	1	45140393	45191263									20	0.119601	0.981364
C1orf50	1	43232915	43241413									2	0.835298	0.965994
C1orf54	1	150245182	150253335	GWAS	C1orf54	chromosome 1 open reading frame 54						5	0.000121	0.229066
C1orf56	1	151020258	151023871									1	0.0701635	0.0701635
C1QL1	17	43037060	43045644		C1QL1	complement C1q like 1						3	0.118002	0.183809
C1QTNF1	17	77020157	77045870		C1QTNF1	C1q and tumor necrosis factor related protein 1						11	0.028061	0.50401
C1QTNF1-AS1	17	77015290	77023737									1	0.0380006	0.0380006
C1QTNF6	22	37576205	37584330		C1QTNF6	C1q and tumor necrosis factor related protein 6						12	0.0915486	0.65368
C1QTNF8	16	1138225	1146244									0	1	0
C20orf141	20	2795632	2796476									2	0.158055	0.445656
C20orf144	20	32250091	32251721									0	1	0
C20orf173	20	34114798	34117481									3	0.403145	0.496614
C20orf194	20	3229947	3388309		C20orf194	chromosome 20 open reading frame 194						63	0.139076	0.972729
C20orf195	20	62184372	62188035									0	1	0
C20orf202	20	1184097	1188918									3	0.0192127	0.947808
C20orf24	20	35234136	35240960		C20orf24	chromosome 20 open reading frame 24						3	0.383965	0.800261
C20orf96	20	251503	271419									14	0.0600074	0.579437
C21orf2	21	45748826	45758221									5	0.325665	0.863999
C21orf33	21	45553493	45565605		C21orf33	chromosome 21 open reading frame 33						5	0.529716	0.908132
C22orf15	22	24105207	24108050									2	0.288673	0.823598
C22orf23	22	38339056	38349654									4	0.188824	0.614371
C2CD3	11	73745476	73882064		C2CD3	C2 calcium dependent domain containing 3						45	0.0196559	0.995615
C2CD4D	1	151810338	151813033									0	1	0
C3	19	6677845	6720693		C3	complement C3	X	X		X		39	0.0101734	0.998933
C3P1	19	10152031	10184813									23	0.0300446	0.81122
C5AR1	19	47813103	47825327		C5AR1	complement C5a receptor 1						5	0.0759226	0.559295
C5AR2	19	47835403	47845272									3	0.647196	0.717246
C9orf43	9	116172988	116191964		C9orf43	chromosome 9 open reading frame 43						8	0.0580065	0.950395
CA12	15	63615729	63674309		CA12	carbonic anhydrase 12						36	0.0490886	0.852259
CA14	1	150230137	150237480	GWAS	CA14	carbonic anhydrase 14						2	0.198059	0.729634
CA5A	16	87921624	87970112		CA5A	carbonic anhydrase 5A						26	0.0159883	0.997943
CA6	1	9005892	9034503		CA6	carbonic anhydrase 6						22	0.0748861	0.92503
CACNA1A	19	13317255	13617274		CACNA1A	calcium voltage-gated channel subunit alpha1 A		X	X	X	X	150	0.000192	0.974912
CACNA1G	17	48638428	48704832		CACNA1G	calcium voltage-gated channel subunit alpha1 G				X	X	30	0.0149281	0.913026
CACNA1G-AS1	17	48633567	48639469									4	0.26239	0.87837
CACNB1	17	37333388	37353956									5	0.0121708	0.801061
CACTIN	19	3610626	3626813		CACTIN	cactin, spliceosome C complex subunit						13	0.231975	0.80891
CACTIN-AS1	19	3607244	3613928									5	0.220733	0.689351
CADM4	19	44126521	44143991									9	0.175024	0.862263
CALCOCO2	17	46908349	46942607		CALCOCO2	calcium binding and coiled-coil domain 2						15	0.00226039	0.970406
CALM3	19	47104511	47114039		CALM3	calmodulin 3						5	0.243211	0.871313
												5	0.185641	0.959604
CALR	19	13049413	13055304		CALR	calreticulin						1	0.476742	0.476742
CAMSAP3	19	7660787	7683196									6	0.012088	0.843193
CAMTA1	1	6845383	7829766		CAMTA1	calmodulin binding transcription activator 1				X	X	503	0.00143251	0.99885
CANT1	17	76987797	77005899		CANT1	calcium activated nucleotidase 1						17	0.0312239	0.91452
CAPN12	19	39220831	39235114									4	0.0898969	0.110066
CAPN15	16	577855	604636									10	0.0285642	0.983887
CAPS	19	5913654	5916222		CAPS	calcyphosine						5	0.0908445	0.360615
CARD10	22	37886399	37915210		CARD10	caspase recruitment domain family member 10						16	0.350094	0.918551
CARD14	17	78161598	78172723		CARD14	caspase recruitment domain family member 14						7	0.0281159	0.894404
CARM1	19	10982252	11033448		CARM1	coactivator associated arginine methyltransferase 1						15	0.00765255	0.632452
CASC3	17	38296506	38328431									11	0.044945	0.981741
CASC4	15	44580908	44707959		CASC4	cancer susceptibility candidate 4						16	0.0761386	0.753408
CASKIN2	17	73496340	73511664									12	0.567407	0.954505
CASP14	19	15160290	15169103		CASP14	caspase 14						6	0.180305	0.975781
CASP16P	16	3194291	3199947									3	0.796703	0.971629
CASZ1	1	10707262	10856733		CASZ1	castor zinc finger 1						57	0.0212055	0.92941
CATSPERD	19	5720687	5778742		CATSPERD	cation channel sperm associated auxiliary subunit delta						22	0.0408196	0.926662
CATSPERG	19	38826442	38861589									12	0.0514321	0.595068
CBARP	19	1229946	1237990									3	0.0119911	0.596823
CBFA2T2	20	32077927	32237837									18	0.0233189	0.991965
CBLC	19	45281125	45303903									7	0.124707	0.470763
CBX1	17	46147413	46178883									14	0.0127701	0.963259
CBX2	17	77751976	77756331		CBX2	chromobox 2						6	0.231914	0.875085
CBX3P2	18	2652168	2655394									1	0.649422	0.649422
CBX4	17	77806954	77813213		CBX4	chromobox 4						3	0.125036	0.394877
CBX8	17	77768175	77770915		CBX8	chromobox 8						2	0.219165	0.892884
CC2D1A	19	14016955	14041693		CC2D1A	coiled-coil and C2 domain containing 1A						11	0.0860575	0.94137
CCDC102A	16	57546089	57570477									11	0.13328	0.781791
CCDC103	17	42977079	42981047									4	0.104291	0.798235
CCDC105	19	15121538	15134083		CCDC105	coiled-coil domain containing 105						7	0.130868	0.836943
CCDC117	22	29169124	29185289									12	0.0525003	0.973532
CCDC130	19	13858752	13874106									10	0.193876	0.991789
CCDC137	17	79633760	79640936									6	0.623425	0.900214
CCDC151	19	11531271	11545980									7	0.512382	0.949602
CCDC157	22	30752626	30772818									16	0.0222387	0.851818
CCDC159	19	11457180	11465620									5	0.0647622	0.909675
CCDC24	1	44457279	44462198									2	0.0425548	0.32994
CCDC30	1	43000559	43120335									37	0.0434357	0.98856
CCDC33	15	74528629	74628482		CCDC33	coiled-coil domain containing 33						57	0.0168121	0.785732
CCDC40	17	78010430	78074412		CCDC40	coiled-coil domain containing 40						29	0.0436729	0.956086
CCDC42B	12	113587662	113597081									6	0.085651	0.591346
CCDC43	17	42754804	42767165									1	0.474867	0.474867
CCDC47	17	61822609	61851088									12	0.0274592	0.67008
CCDC51	3	48473579	48481529		CCDC51	coiled-coil domain containing 51						2	0.703149	0.730926
CCDC61	19	46498718	46521874		CCDC61	coiled-coil domain containing 61						11	0.162109	0.928403
CCDC64B	16	3077867	3085542									5	0.145917	0.553351
CCDC77	12	498515	551806									19	0.274731	0.982214
CCDC78	16	772581	776473									1	0.798948	0.798948
CCDC8	19	46913585	46916919		CCDC8	coiled-coil domain containing 8						1	0.539132	0.539132
CCDC9	19	47759730	47775210									8	0.0729763	0.311111
CCDC94	19	4247110	4269085									10	0.20214	0.980806
CCDC97	19	41816093	41830788		CCDC97	coiled-coil domain containing 97						7	0.129263	0.938892
CCER2	19	39399619	39402798									0	1	0
CCL17	16	57438678	57449974		CCL17	C-C motif chemokine ligand 17						10	0.114754	0.802189
CCL22	16	57392694	57400102		CCL22	C-C motif chemokine ligand 22						5	0.0338971	0.181455
CCL25	19	8117645	8127547		CCL25	C-C motif chemokine ligand 25						6	0.461314	0.895438
CCR10	17	40831419	40833845									0	1	0
CCR7	17	38710021	38721736		CCR7	C-C motif chemokine receptor 7						6	0.194461	0.906392
CCT6B	17	33254877	33288528									12	0.0455372	0.980561
CD14	5	140011312	140013286	GWAS	CD14	CD14 molecule	X	X		X		1	0.756428	0.756428
CD209	19	7804880	7812464		CD209	CD209 molecule						7	0.0926835	0.97
CD22	19	35820068	35838260		CD22	CD22 molecule						12	0.096793	0.915009
CD244	1	160799949	160832692		CD244	CD244 molecule						18	0.263084	0.769943
CD300A	17	72462521	72480937		CD300A	CD300a molecule						10	0.218585	0.798609
CD300C	17	72537204	72542310									10	0.234676	0.984243
CD300E	17	72606021	72619897									12	0.00406203	0.925932
CD300LB	17	72517312	72527613		CD300LB	CD300 molecule like family member b						5	0.394188	0.947739
CD300LD	17	72576110	72588370									5	0.0394853	0.715767
CD300LF	17	72690446	72709139		CD300LF	CD300 molecule like family member f						10	0.157373	0.98285
CD300LG	17	41924515	41935128									3	0.593161	0.737136
CD320	19	8367010	8373240		CD320	CD320 molecule						6	0.373367	0.99546
CD33	19	51728334	51743274		CD33	CD33 molecule	X			X		7	0.0889114	0.980171
CD3EAP	19	45909466	45914024		CD3EAP	CD3e molecule associated protein						6	0.180621	0.622453
CD40	20	44746892	44758384		CD40	CD40 molecule						9	0.142911	0.811222
CD7	17	80272745	80275480									2	0.652908	0.673472
CD70	19	6585849	6591163		CD70	CD70 molecule						5	0.320486	0.821496
CD79A	19	42381189	42385439		CD79A	CD79a molecule						0	1	0
CD79B	17	62006097	62009704		CD79B	CD79b molecule						5	0.0405101	0.589439
CDC20	1	43824625	43828873		CDC20	cell division cycle 20						4	0.044244	0.672737
CDC23	5	137523336	137549032									13	0.247841	0.967539
CDC25C	5	137620953	137667566	GWAS	CDC25C	cell division cycle 25C						15	0.127924	0.90545
CDC27	17	45195062	45266678		CDC27	cell division cycle 27						20	0.0609211	0.992992
CDC34	19	531732	542087		CDC34	cell division cycle 34						6	0.0150831	0.501849
CDC37	19	10501808	10514271									3	0.575789	0.78943
CDC42EP1	22	37956470	37965410									4	0.0446763	0.500534
CDC42EP4	17	71279762	71308143									12	0.0931688	0.926326
CDC42SE1	1	151023446	151032125									4	0.1838	0.978417
CDC6	17	38444145	38459413		CDC6	cell division cycle 6						6	0.460704	0.980514
CDH22	20	44802371	44937137		CDH22	cadherin 22						73	0.00575173	0.984881
CDIP1	16	4560676	4588816		CDIP1	cell death inducing p53 target 1						9	3e-05	0.497679
CDK10	16	89753075	89762772		CDK10	cyclin dependent kinase 10						4	0.0155563	0.820092
CDK12	17	37617763	37690818		CDK12	cyclin dependent kinase 12						15	0.0171941	0.798711
CDK3	17	73996986	74002080									5	0.00187402	0.882507
CDK5R1	17	30814104	30818271		CDK5R1	cyclin dependent kinase 5 regulatory subunit 1	X			X		1	0.0469064	0.0469064
CDK5RAP1	20	31946644	31989375		CDK5RAP1	CDK5 regulatory subunit associated protein 1						12	0.0393778	0.628461
CDK5RAP3	17	46047893	46059152									13	0.00128115	0.400073
CDKN2D	19	10677137	10679631		CDKN2D	cyclin dependent kinase inhibitor 2D						2	0.320035	0.668658
CDR2	16	22357256	22385938		CDR2	cerebellar degeneration related protein 2						5	0.150759	0.845917
CDR2L	17	72983726	73001892									4	0.215333	0.989109
CEACAM1	19	43011457	43032661		CEACAM1	carcinoembryonic antigen related cell adhesion molecule 1						9	0.191253	0.987915
CEACAM16	19	45202420	45213986		CEACAM16	carcinoembryonic antigen related cell adhesion molecule 16						6	0.06245	0.986917
CEACAM21	19	42055885	42093197									21	0.0780738	0.857224
CEACAM3	19	42300521	42315591		CEACAM3	carcinoembryonic antigen related cell adhesion molecule 3						9	0.56869	0.990934
CEACAM4	19	42125343	42133442									7	0.283461	0.856825
CEACAM5	19	42212503	42234341									9	0.231808	0.998518
CEACAM6	19	42259427	42276113		CEACAM6	carcinoembryonic antigen related cell adhesion molecule 6						10	0.0639929	0.99183
CEACAM7	19	42177234	42192206									6	0.46865	0.724092
CEACAM8	19	43084394	43099082									5	0.348167	0.68455
CEBPA	19	33790839	33793470		CEBPA	CCAAT/enhancer binding protein alpha	X			X		1	0.0576466	0.0576466
CEBPA-AS1	19	33793762	33795963									1	0.0517982	0.0517982
CELF3	1	151672533	151689296		CELF3	CUGBP, Elav-like family member 3						11	0.0232043	0.946729
CELF5	19	3224701	3297073		CELF5	CUGBP, Elav-like family member 5						24	0.161701	0.994593
CELF6	15	72577067	72598656		CELF6	CUGBP, Elav-like family member 6						6	0.194868	0.980596
CENPBD1	16	90036182	90039240									3	0.645193	0.864773
CENPBD1P1	19	59086765	59095762									7	0.157922	0.837126
CEP250	20	34043222	34099803		CEP250	centrosomal protein 250						18	0.213497	0.841218
CEP295NL	17	76886661	76899299									9	0.00455645	0.985351
CERS2	1	150937648	150947479		CERS2	ceramide synthase 2						6	0.0704551	0.410678
CERS4	19	8274216	8327304		CERS4	ceramide synthase 4						30	0.00905931	0.996558
CETP	16	56995834	57017756		CETP	cholesteryl ester transfer protein	X			X	X	21	0.0118752	0.993846
CFAP57	1	43638000	43720029		CFAP57	cilia and flagella associated protein 57						61	0.0011755	0.999225
CFAP74	1	1853389	1935276									18	0.0466763	0.9875
CFD	19	859664	863610		CFD	complement factor D						1	0.00580687	0.00580687
CGN	1	151483861	151511167		CGN	cingulin						13	0.25195	0.924516
CHAD	17	48541852	48546227									2	0.0613006	0.25298
CHAF1A	19	4402659	4443394		CHAF1A	chromatin assembly factor 1 subunit A						24	0.324182	0.901248
CHCHD10	22	24108020	24110159		CHCHD10	coiled-coil-helix-coiled-coil-helix domain containing 10						2	0.447549	0.512534
CHD5	1	6161846	6240194		CHD5	chromodomain helicase DNA binding protein 5						49	0.000769	0.917031
CHEK2	22	29083730	29137822		CHEK2	checkpoint kinase 2						22	0.21089	0.910212
CHKA	11	67820325	67888858		CHKA	choline kinase alpha						15	0.00458283	0.672424
CHKB	22	51017386	51021428		CHKB	choline kinase beta						2	0.137031	0.465233
CHKB-AS1	22	51021454	51022360									0	1	0
CHKB-CPT1B	22	51007289	51021428									16	0.136451	0.824922
CHMP1A	16	89710838	89724193									5	0.00142189	0.0383682
CHMP2A	19	59062932	59066491									2	0.131157	0.813419
CHMP4B	20	32399109	32442173									15	0.00495577	0.947974
CHMP6	17	78965640	78973933									3	0.0638847	0.251754
CHP2	16	23765947	23770272		CHP2	calcineurin like EF-hand protein 2						2	0.412667	0.859723
CHRNA4	20	61974661	61992748		CHRNA4	cholinergic receptor nicotinic alpha 4 subunit	X	X	X	X	X	5	0.321847	0.790986
CHTF18	16	838621	848074									9	0.0193523	0.577531
CIAPIN1	16	57462080	57481440									8	0.139361	0.845019
CIART	1	150254942	150259504									3	0.000153	0.680871
CIC	19	42788816	42799948		CIC	capicua transcriptional repressor						4	0.0621437	0.590105
CILP	15	65488336	65503840		CILP	cartilage intermediate layer protein						11	0.0114196	0.0803241
CIRBP	19	1269264	1274808									4	0.221913	0.474303
CIRBP-AS1	19	1267469	1270259									2	0.338981	0.340356
CISD3	17	36886509	36891858									4	0.166756	0.844815
CITED4	1	41326727	41328018		CITED4	Cbp/p300 interacting transactivator with Glu/Asp rich carboxy-terminal domain 4						0	1	0
CKLF	16	66586465	66600190									10	0.0240005	0.838116
CKLF-CMTM1	16	66586465	66613038									19	0.00171523	0.838116
CKM	19	45809670	45826235		CKM	creatine kinase, M-type						8	0.0434763	0.435297
CLASRP	19	45542297	45574214		CLASRP	CLK4 associating serine/arginine rich protein						15	0.00621681	0.962644
CLDN19	1	43198763	43205925									3	0.799167	0.968793
CLDN6	16	3064712	3068188		CLDN6	claudin 6						3	0.301764	0.836914
CLDN9	16	3062456	3064506		CLDN9	claudin 9						2	0.511247	0.73133
CLDND2	19	51870351	51872257									1	0.686255	0.686255
CLEC17A	19	14693895	14721956									13	0.00202398	0.970348
CLEC4G	19	7793842	7797057		CLEC4G	C-type lectin domain family 4 member G						2	0.163059	0.912151
CLEC4GP1	19	7852369	7855898									0	1	0
CLEC4M	19	7828034	7834491		CLEC4M	C-type lectin domain family 4 member M						12	0.126643	0.986566
CLIP3	19	36505561	36523573									7	0.142798	0.925701
CLK3	15	74900712	74922542									7	0.216855	0.569979
CLN3	16	28488599	28503623		CLN3	CLN3, battenin						3	0.352671	0.443796
CLPB	11	72003469	72145728		CLPB	ClpB homolog, mitochondrial AAA ATPase chaperonin						44	0.0820335	0.998321
CLPP	19	6361462	6368915		CLPP	caseinolytic mitochondrial matrix peptidase proteolytic subunit						5	0.758186	0.990193
CLPTM1	19	45457841	45496604		CLPTM1	CLPTM1, transmembrane protein						17	0.00412023	0.974823
CLPX	15	65442783	65477563		CLPX	caseinolytic mitochondrial matrix peptidase chaperone subunit						10	0.0368785	0.686838
CLSPN	1	36197712	36235551		CLSPN	claspin					X	9	0.168735	0.834496
CLSTN1	1	9789078	9884584									27	0.397493	0.981102
CLTC	17	57697049	57774317		CLTC	clathrin heavy chain						33	0.0583907	0.964463
CLUAP1	16	3550944	3589051									11	0.00415662	0.728161
CMIP	16	81528953	81745367		CMIP	c-Maf inducing protein						161	0.0417204	0.99987
CNBD2	20	34556502	34618622									16	0.379696	0.940537
CNFN	19	42891170	42894444									0	1	0
CNN1	19	11649531	11661138		CNN1	calponin 1						6	0.301698	0.743821
CNN2	19	1026273	1039067									8	0.0173196	0.986177
CNP	17	40118758	40129754		CNP	2',3'-cyclic nucleotide 3' phosphodiesterase			X	X	X	7	0.192746	0.861646
CNTD1	17	40950853	40963605									4	0.285344	0.947529
CNTD2	19	40728114	40732597									5	0.0891256	0.873439
CNTNAP1	17	40834631	40852011		CNTNAP1	contactin associated protein 1					X	11	0.00953508	0.989567
COA3	17	40949635	40950743									0	1	0
COA4	11	73583712	73587890									2	0.340303	0.676086
COASY	17	40714091	40718299		COASY	Coenzyme A synthase						2	0.138508	0.706256
COG1	17	71189172	71204645		COG1	component of oligomeric golgi complex 1						16	0.0459375	0.653398
COG7	16	23399813	23464512									27	0.00399768	0.238415
COIL	17	55015560	55038411		COIL	coilin						12	0.250306	0.907196
COL1A1	17	48261456	48279000		COL1A1	collagen type I alpha 1 chain	X			X		12	0.466517	0.973787
COL20A1	20	61924537	61962285									5	0.397845	0.972748
COL5A3	19	10070236	10121147									27	0.0245092	0.989422
COL7A1	3	48601505	48632593		COL7A1	collagen type VII alpha 1 chain			X			15	0.0245352	0.801017
COL9A3	20	61448413	61472511		COL9A3	collagen type IX alpha 3 chain						12	0.231306	0.998795
COPRS	17	30178883	30186326									3	0.0238816	0.0465505
COPZ2	17	46103532	46115168									5	0.261441	0.831393
COQ9	16	57481336	57495187		COQ9	coenzyme Q9						4	0.521129	0.978806
CORO7	16	4404542	4466962		CORO7	coronin 7						29	0.00048	0.818051
CORO7-PAM16	16	4390251	4466962									39	0.00048	0.858556
CORT	1	10509775	10512060		CORT	cortistatin						1	0.901611	0.901611
COX5A	15	75212616	75230495		COX5A	cytochrome c oxidase subunit 5A						5	0.0175224	0.538727
COX6B1	19	36139124	36149686		COX6B1	cytochrome c oxidase subunit 6B1						3	0.636782	0.960616
CPD	17	28705941	28796675									25	0.0161405	0.636388
CPLX3	15	75118950	75124136		CPLX3	complexin 3					X	1	0.025212	0.025212
CPNE1	20	34213952	34241831									16	0.111457	0.982717
CPNE2	16	57126454	57181878									28	0.098102	0.981872
CPNE7	16	89642175	89663654		CPNE7	copine 7						10	0.00210856	0.854378
CPSF4L	17	71244587	71258019		CPSF4L	cleavage and polyadenylation specific factor 4 like						12	0.0218669	0.895801
CPT1B	22	51007289	51017096		CPT1B	carnitine palmitoyltransferase 1B	X			X		13	0.136451	0.824922
CPXM1	20	2774714	2781292									4	0.312205	0.776779
CRB3	19	6464259	6467230									2	0.0243573	0.0775817
CREB3L3	19	4153597	4173051		CREB3L3	cAMP responsive element binding protein 3 like 3						6	0.125043	0.772459
CREBBP	16	3775055	3930121		CREBBP	CREB binding protein						43	0.0305292	0.996132
CRHR1	17	43861645	43913194		CRHR1	corticotropin releasing hormone receptor 1			X	X	X	30	0.00985804	0.862126
CRHR1-IT1	17	43716340	43723595		CRHR1-IT1	CRHR1 intronic transcript 1		X		X		4	0.0070631	0.00809197
CRKL	22	21271713	21308037		CRKL	CRK like proto-oncogene, adaptor protein						21	0.364135	0.991932
CRLF3	17	29109701	29151778		CRLF3	cytokine receptor like factor 3						11	0.00138051	0.819242
CROCCP2	1	16944750	16957401									1	0.924105	0.924105
CROCCP3	1	16793930	16819196									7	0.0437011	0.511163
CRX	19	48325098	48346586		CRX	cone-rod homeobox						19	0.0766373	0.757912
CRYBB1	22	26995361	27013991									12	0.0258349	0.986878
CRYZL1	21	34961647	35014160									6	0.0397638	0.474754
CSF3	17	38171613	38174066		CSF3	colony stimulating factor 3						4	0.201706	0.79291
CSF3R	1	36931643	36948915		CSF3R	colony stimulating factor 3 receptor						16	0.00334538	0.929485
CSK	15	75074424	75095539		CSK	c-src tyrosine kinase						12	0.0212654	0.789008
CSNK1D	17	80200536	80231594		CSNK1D	casein kinase 1 delta				X	X	7	0.0234897	0.524293
CSNK1E	22	38686696	38714089		CSNK1E	casein kinase 1 epsilon					X	10	0.0463077	0.959085
CSNK1G1	15	64457715	64648442									53	0.0100432	0.938351
CSNK1G2	19	1941160	1981336		CSNK1G2	casein kinase 1 gamma 2						14	0.0238358	0.691417
CSNK1G2-AS1	19	1952525	1954548									2	0.0413969	0.0494786
CSNK2A1	20	463337	524482		CSNK2A1	casein kinase 2 alpha 1					X	16	0.0780784	0.799604
CSTB	21	45193545	45196256		CSTB	cystatin B						2	0.156377	0.433234
CTDSPL2	15	44719578	44819429									18	0.0468393	0.957791
CTIF	18	46065426	46389586		CTIF	cap binding complex dependent translation initiation factor		X		X		222	0.00195891	0.98967
CTNNA1	5	138089084	138270723	GWAS	CTNNA1	catenin alpha 1						43	0.000112	0.985011
CTNNB1	3	41240941	41281939		CTNNB1	catenin beta 1						12	0.198402	0.989368
CTNNBIP1	1	9908333	9970316									16	0.0050795	0.956378
CTNNBL1	20	36322356	36500531		CTNNBL1	catenin beta like 1						66	0.107077	0.995434
CTSA	20	44519590	44527458									6	0.344898	0.529472
CTSS	1	150702671	150738433		CTSS	cathepsin S	X			X		12	0.229546	0.56999
CTXN1	19	7989380	7991051									0	1	0
CUEDC1	17	55938603	56032684		CUEDC1	CUE domain containing 1						43	0.0267658	0.990114
CWC25	17	36956686	36981603									11	0.000693	0.69586
CX3CL1	16	57406372	57418960		CX3CL1	C-X3-C motif chemokine ligand 1						9	0.159136	0.965277
CXCL17	19	42932694	42947136									4	0.0169973	0.805485
CXXC5	5	139028300	139062680		CXXC5	CXXC finger protein 5						10	0.000696	0.323271
CYGB	17	74523429	74533987									1	0.867508	0.867508
CYP11A1	15	74630102	74658553		CYP11A1	cytochrome P450 family 11 subfamily A member 1					X	7	0.0500774	0.359537
CYP1A1	15	75011882	75017877		CYP1A1	cytochrome P450 family 1 subfamily A member 1	X	X		X	X	4	0.215664	0.978958
CYP1A2	15	75041183	75048941		CYP1A2	cytochrome P450 family 1 subfamily A member 2		X	X	X	X	6	0.0390536	0.960397
CYP2S1	19	41699111	41713444		CYP2S1	cytochrome P450 family 2 subfamily S member 1						10	0.12326	0.861221
CYP4F2	19	15988833	16008930		CYP4F2	cytochrome P450 family 4 subfamily F member 2						10	0.0181231	0.894552
CYSTM1	5	139554652	139623374									16	0.00667138	0.524681
CYTH1	17	76670128	76778424									44	0.0519288	0.996137
CYTH4	22	37678494	37711389		CYTH4	cytohesin 4						18	0.0388076	0.961143
DACT3	19	47150868	47164395									6	0.281839	0.912189
DACT3-AS1	19	47163620	47180713									10	0.276163	0.969398
DAND5	19	13080431	13085567									1	0.736529	0.736529
DAPK2	15	64199234	64338521									76	0.00180908	0.971596
DAPK3	19	3958450	3971121		DAPK3	death associated protein kinase 3						3	0.223486	0.644194
DAZAP1	19	1407567	1435686		DAZAP1	DAZ associated protein 1						11	0.0658477	0.74347
DBF4B	17	42785975	42827917									16	0.016223	0.96559
DBNDD1	16	90071272	90085963		DBNDD1	dysbindin domain containing 1						5	0.187848	0.736973
DBNL	7	44084238	44101315									10	0.134042	0.94757
DCAF15	19	14063318	14072256									6	0.285509	0.880105
DCAF7	17	61627795	61671642		DCAF7	DDB1 and CUL4 associated factor 7						12	0.0123221	0.995244
DCAKD	17	43100705	43138477		DCAKD	dephospho-CoA kinase domain containing						13	0.318579	0.961281
DCTN5	16	23652686	23685068		DCTN5	dynactin subunit 5					X	13	0.0416799	0.968152
DCXR	17	79993756	79995573									1	0.479334	0.479334
DDRGK1	20	3171011	3185295		DDRGK1	DDRGK domain containing 1						10	0.313803	0.972157
DDX39A	19	14519609	14530195									5	0.426346	0.730509
DDX42	17	61851548	61896677									12	0.0293326	0.655834
DDX52	17	35969789	36003493		DDX52	DExD-box helicase 52						11	0.342195	0.979779
DDX54	12	113594977	113623284									13	0.288722	0.89744
DECR2	16	451857	462487									5	0.112143	0.44141
DEDD2	19	42702744	42721944									7	0.216361	0.632101
DEF8	16	90015138	90034468									15	0.123215	0.993835
DEFB129	20	207898	210527		DEFB129	defensin beta 129						4	0.0731399	0.853487
DEFB132	20	238376	241736									9	0.367414	0.420036
DENND1C	19	6467214	6481819									9	0.00412822	0.770602
DENND4A	15	65952956	66084631		DENND4A	DENN domain containing 4A						43	0.125958	0.671346
DERL3	22	24176689	24181199		DERL3	derlin 3						4	0.299456	0.385173
DFFA	1	10520602	10532613		DFFA	DNA fragmentation factor subunit alpha						3	0.698951	0.97923
DGCR8	22	20067754	20099400		DGCR8	DGCR8, microprocessor complex subunit						29	0.161614	0.996798
DGKE	17	54911459	54946036		DGKE	diacylglycerol kinase epsilon						12	0.155125	0.718163
DHPS	19	12786530	12792025									0	1	0
DHRS11	17	34948225	34957233		DHRS11	dehydrogenase/reductase 11						6	0.0190069	0.192988
DHRS7B	17	21030240	21095285									21	0.0683431	0.894045
DHX34	19	47852537	47885961									14	0.000272	0.6993
DHX35	20	37590980	37668366		DHX35	DEAH-box helicase 35						25	0.0892411	0.74945
DHX58	17	40253421	40264751		DHX58	DExH-box helicase 58						4	0.131133	0.955501
DHX8	17	41561284	41604164									20	0.216678	0.906775
DIAPH1	5	140894587	140998622		DIAPH1	diaphanous related formin 1						35	0.0210501	0.968145
DIDO1	20	61536349	61569304		DIDO1	death inducer-obliterator 1						16	0.0100375	0.963473
DIRAS1	19	2714564	2721390									4	0.0744758	0.974849
DIS3L	15	66585919	66626236		DIS3L	DIS3 like exosome 3'-5' exoribonuclease						20	0.0562781	0.929431
DKFZp434J0226	19	46713498	46718094									1	0.901727	0.901727
DLGAP1	18	3502142	4455266		DLGAP1	DLG associated protein 1						583	0.00341824	0.999351
DLGAP1-AS1	18	3594111	3597377									4	0.324885	0.97032
DLGAP4	20	35089817	35157040		DLGAP4	DLG associated protein 4						4	0.107916	0.560063
DLGAP4-AS1	20	35136104	35201678									8	0.240959	0.775697
DLL3	19	39989556	39999121		DLL3	delta like canonical Notch ligand 3						7	0.128472	0.988879
DLX3	17	48067368	48072588		DLX3	distal-less homeobox 3						6	0.825098	0.990321
DLX4	17	48046561	48052323		DLX4	distal-less homeobox 4						5	0.350624	0.584085
DMAP1	1	44679124	44686351									5	0.154115	0.591155
DMKN	19	35994205	36004560									7	0.24774	0.987936
DMPK	19	46272966	46285815		DMPK	dystrophia myotonica protein kinase			X		X	4	0.293129	0.864686
DMRTC2	19	42349085	42356397									2	0.893125	0.895709
DMWD	19	46286263	46296060		DMWD	dystrophia myotonica, WD repeat containing						6	0.304595	0.614421
DNAH17	17	76419777	76573476		DNAH17	dynein axonemal heavy chain 17						121	0.0011649	0.979931
DNAH17-AS1	17	76480991	76499138									22	0.00937044	0.826589
DNAI2	17	72270385	72311023		DNAI2	dynein axonemal intermediate chain 2						23	0.125557	0.917605
DNAJA3	16	4475805	4506775									12	3.85e-05	0.454252
DNAJB1	19	14625575	14629371									3	0.00214343	0.543195
DNAJB13	11	73661363	73681332									7	0.189387	0.988876
DNAJC11	1	6694227	6761966									33	0.0279238	0.931598
DNAJC18	5	138745891	138775214									11	0.00483459	0.930886
DNAJC28	21	34860361	34864030									0	1	0
DNAJC5	20	62526454	62567384									14	0.413654	0.966071
DNAJC7	17	40128438	40169715									12	0.0245364	0.805401
DNALI1	1	38022519	38032458		DNALI1	dynein axonemal light intermediate chain 1						9	0.0393514	0.458772
DNASE1	16	3702939	3708096		DNASE1	deoxyribonuclease 1						7	0.00699069	0.821898
DNASE2	19	12986024	12992335		DNASE2	deoxyribonuclease 2, lysosomal						4	0.0502985	0.929188
DND1	5	140050380	140053171	GWAS	DND1	DND microRNA-mediated repression inhibitor 1						0	1	0
DNM2	19	10828728	10942586		DNM2	dynamin 2				X	X	46	0.00182038	0.94259
DNMT1	19	10244021	10305755		DNMT1	DNA methyltransferase 1						24	0.0920374	0.792557
DNMT3L	21	45666221	45682099		DNMT3L	DNA methyltransferase 3 like						11	0.073426	0.980318
DNTTIP1	20	44420575	44440066		DNTTIP1	deoxynucleotidyltransferase terminal interacting protein 1						9	0.00446912	0.949322
DOC2B	17	6010	31421		DOC2B	double C2 domain beta						13	0.183039	0.892507
DOCK6	19	11309968	11373168		DOCK6	dedicator of cytokinesis 6						31	0.0195717	0.766676
DOHH	19	3490818	3500938									5	0.0190054	0.759604
DOK4	16	57505869	57520385									7	0.209619	0.951563
DONSON	21	34949858	34961014									4	0.0382444	0.971463
DOT1L	19	2164147	2232577		DOT1L	DOT1 like histone lysine methyltransferase						26	0.00254841	0.78254
DPEP1	16	89686999	89704839									7	0.000111	0.552383
DPF1	19	38701645	38714890		DPF1	double PHD fingers 1						4	0.0270405	0.736885
DPH2	1	44435652	44439043		DPH2	DPH2 homolog						3	0.0942307	0.346919
DPH3P1	20	61475917	61477543									0	1	0
DPP8	15	65737997	65809609									23	0.0144057	0.887455
DPP9	19	4675243	4723855		DPP9	dipeptidyl peptidase 9						14	0.0865741	0.808319
DPP9-AS1	19	4679293	4685960									3	0.0865741	0.187349
DRG1	22	31795538	31830172		DRG1	developmentally regulated GTP binding protein 1						7	0.0194929	0.637871
DSN1	20	35380193	35402230									0	1	0
DTD1	20	18568555	18744560		DTD1	D-tyrosyl-tRNA deacylase 1						86	0.025315	0.99694
DTX1	12	113495661	113535833									17	0.0198497	0.963278
DUS1L	17	80015747	80023697									2	0.254405	0.42935
DUS3L	19	5785152	5791249									5	0.211683	0.99957
DUSP14	17	35849950	35873588		DUSP14	dual specificity phosphatase 14						9	0.175954	0.68211
DUSP18	22	31057444	31063877		DUSP18	dual specificity phosphatase 18						7	0.0591375	0.968419
DUSP3	17	41843488	41856368									5	0.535832	0.90442
DYNLRB1	20	33104188	33128762									9	0.0312673	0.257656
DYRK1A	21	38792600	38887679		DYRK1A	dual specificity tyrosine phosphorylation regulated kinase 1A						35	0.0307864	0.889049
DYRK1B	19	40315986	40324873									3	0.373189	0.479161
DYRK4	12	4714028	4723054									7	0.0516086	0.987306
E2F1	20	32263291	32274210		E2F1	E2F transcription factor 1						4	0.402735	0.513713
E2F2	1	23832919	23857712		E2F2	E2F transcription factor 2						8	0.424199	0.742949
EARS2	16	23533333	23568696		EARS2	glutamyl-tRNA synthetase 2, mitochondrial						21	0.00589374	0.101015
EBF4	20	2673523	2740754		EBF4	early B-cell factor 4						30	0.0731047	0.91435
EBI3	19	4229539	4237524									3	0.283828	0.528943
EBNA1BP2	1	43629844	43637986									3	0.735083	0.987242
ECE1	1	21543739	21672034		ECE1	endothelin converting enzyme 1						75	0.0337424	0.98205
ECH1	19	39306061	39322497		ECH1	enoyl-CoA hydratase 1						10	0.135226	0.996667
ECM1	1	150480486	150486265		ECM1	extracellular matrix protein 1						5	0.100228	0.764133
ECSCR	5	138784242	138842328		ECSCR	endothelial cell surface expressed chemotaxis and apoptosis regulator						0	1	0
ECSIT	19	11616730	11639987		ECSIT	ECSIT signalling integrator						7	0.0856257	0.579668
EDC3	15	74922898	74988386									11	0.0998605	0.892027
EDEM2	20	33703159	33735161		EDEM2	ER degradation enhancing alpha-mannosidase like protein 2						20	0.0927412	0.834721
EEF1A2	20	62119364	62130668									4	0.026512	0.847233
EEF2	19	3976053	3985461		EEF2	eukaryotic translation elongation factor 2						8	0.298426	0.895703
EEF2K	16	22217591	22300066		EEF2K	eukaryotic elongation factor 2 kinase						35	0.195141	0.997577
EFCAB5	17	28256873	28401643									45	0.00546518	0.955987
EFNA2	19	1286152	1301429									5	0.653282	0.886127
EFTUD2	17	42927654	42976993		EFTUD2	elongation factor Tu GTP binding domain containing 2						30	0.0973114	0.990642
EGR1	5	137801180	137805004	GWAS	EGR1	early growth response 1			X		X	1	0.37996	0.37996
EHD2	19	48216600	48246391									15	0.176041	0.970978
EIF1	17	39845126	39847898									0	1	0
EIF2B3	1	45340200	45452394		EIF2B3	eukaryotic translation initiation factor 2B subunit gamma						37	0.108039	0.974101
EIF2S2	20	32676114	32700085									4	0.570714	0.967032
EIF3G	19	10225689	10230599									5	0.12839	0.260077
EIF3J	15	44829265	44855001									6	0.168127	0.914863
EIF3J-AS1	15	44826702	44829098									1	0.0669885	0.0669885
EIF3K	19	39109713	39127599									6	0.255575	0.751092
EIF3L	22	38245378	38284789		EIF3L	eukaryotic translation initiation factor 3 subunit L						13	0.223257	0.889105
EIF4A3	17	78109012	78120982									4	0.538801	0.977235
EIF4EBP3	5	139927250	139929163									1	0.00620319	0.00620319
EIF4ENIF1	22	31835344	31885874		EIF4ENIF1	eukaryotic translation initiation factor 4E nuclear import factor 1						26	0.0323604	0.958995
EIF6	20	33866708	33872520		EIF6	eukaryotic translation initiation factor 6						8	0.093356	0.56476
ELANE	19	852290	856246		ELANE	elastase, neutrophil expressed						2	0.0756049	0.779553
ELAVL1	19	8023456	8070529		ELAVL1	ELAV like RNA binding protein 1						21	0.0315946	0.989104
ELAVL3	19	11562142	11591803									11	0.0768585	0.972301
ELFN2	22	37736684	37823505									56	0.037812	0.974865
ELMO2	20	44994689	45035271		ELMO2	engulfment and cell motility 2						14	0.134294	0.742766
ELOF1	19	11663857	11670051		ELOF1	elongation factor 1 homolog						3	0.338664	0.651894
ELOVL1	1	43829067	43833745									1	0.954408	0.954408
EME1	17	48450580	48458820		EME1	essential meiotic structure-specific endonuclease 1						8	0.0210961	0.782802
EML2	19	46112657	46142675									12	0.0497471	0.733083
EML2-AS1	19	46144751	46146092									1	0.631952	0.631952
ENDOV	17	78388966	78411884									17	0.00201737	0.959968
ENGASE	17	77071018	77084685									12	0.012223	0.709561
ENO1	1	8921058	8939151		ENO1	enolase 1						7	0.00428163	0.716262
ENO1-AS1	1	8938893	8939943									1	0.0862854	0.0862854
ENPP7	17	77704864	77716021									4	0.192117	0.63078
ENSA	1	150594598	150602098		ENSA	endosulfine alpha						5	0.151582	0.613636
ENTHD2	17	79202076	79212891									3	0.0983461	0.421477
EPB41L1	20	34680631	34820721		EPB41L1	erythrocyte membrane protein band 4.1 like 1						44	0.110411	0.992884
EPHX3	19	15337729	15343231		EPHX3	epoxide hydrolase 3						0	1	0
EPN3	17	48610047	48621111									2	0.800023	0.895624
EPOR	19	11487880	11495018		EPOR	erythropoietin receptor						1	0.437564	0.437564
ERBB2	17	37856230	37884915		ERBB2	erb-b2 receptor tyrosine kinase 2						5	0.507681	0.992442
ERCC1	19	45910590	45927177		ERCC1	ERCC excision repair 1, endonuclease non-catalytic subunit						11	0.204405	0.881144
ERCC2	19	45854648	45873845		ERCC2	ERCC excision repair 2, TFIIH core complex helicase subunit	X			X		19	0.102113	0.720383
ERF	19	42751712	42759316									1	0.0611225	0.0611225
ERGIC3	20	34129777	34145405									4	0.19554	0.407164
ERI3	1	44686741	44820951		ERI3	ERI1 exoribonuclease family member 3						69	0.0352278	0.87219
ERI3-IT1	1	44688266	44709955									7	0.0823899	0.847411
ERICH4	19	41949062	41950670									2	0.610662	0.980951
ERMAP	1	43291248	43310660									12	0.145457	0.976048
ERN1	17	62120389	62207502		ERN1	endoplasmic reticulum to nucleus signaling 1						46	0.0122667	0.953335
ERN2	16	23701625	23724821		ERN2	endoplasmic reticulum to nucleus signaling 2						9	0.140312	0.700966
ERRFI1	1	8071778	8086393									6	0.477027	0.73099
ERVK13-1	16	2708389	2723440									3	0.50162	0.512331
ESPN	1	6484847	6521004		ESPN	espin						9	0.0298152	0.887581
ETF1	5	137841781	137878989	GWAS	ETF1	eukaryotic translation termination factor 1						15	0.0126525	0.64519
ETFB	19	51848408	51869672		ETFB	electron transfer flavoprotein beta subunit						11	0.0206948	0.876105
ETHE1	19	44010870	44031396		ETHE1	ETHE1, persulfide dioxygenase						11	0.351731	0.897996
ETV2	19	36132638	36135773									1	0.642864	0.642864
ETV4	17	41605210	41623800									8	0.211999	0.894088
EVA1B	1	36787630	36789755									1	0.34514	0.34514
EVI2A	17	29643427	29648767									7	0.0829786	0.139005
EVI2B	17	29630787	29641130									4	0.103872	0.772018
EVI5L	19	7911385	7929862		EVI5L	ecotropic viral integration site 5 like						6	0.0952467	0.960452
EVPL	17	74002926	74023507									9	0.0432227	0.751338
EXOC3L2	19	45715878	45737469		EXOC3L2	exocyst complex component 3 like 2						7	0.137114	0.703851
EXOC7	17	74077073	74099868									14	0.143135	0.618421
EXOSC10	1	11126669	11159967									16	0.125298	0.956222
EXOSC5	19	41892275	41903256		EXOSC5	exosome component 5						4	0.703004	0.766678
EYA2	20	45523262	45817492		EYA2	EYA transcriptional coactivator and phosphatase 2						239	0.00680697	0.997891
EZH1	17	40852292	40897071		EZH1	enhancer of zeste 1 polycomb repressive complex 2 subunit						13	0.0510034	0.780916
FAAP100	17	79506910	79519429									7	0.0321523	0.741154
FAAP20	1	2120987	2126214									1	0.598886	0.598886
FADS6	17	72873441	72889909									7	0.109403	0.375213
FALEC	1	150488232	150490508									0	1	0
FAM101B	17	289770	295731									1	0.376507	0.376507
FAM104A	17	71203491	71228533									9	0.034808	0.680345
FAM110A	20	814339	826922									6	0.158566	0.969594
FAM117A	17	47787686	47841518									13	0.101498	0.942187
FAM134C	17	40731525	40761445									12	0.000935	0.99022
FAM13B	5	137273641	137368802									27	0.00537207	0.990781
FAM157C	16	90168671	90244014									1	0.474915	0.474915
FAM168A	11	73111522	73309234									49	0.0200417	0.983946
FAM171A2	17	42431100	42441235									2	0.393232	0.405611
FAM173A	16	771141	772590									0	1	0
FAM183A	1	43613593	43622067									9	0.00159193	0.43749
FAM187B	19	35715703	35719628		FAM187B	family with sequence similarity 187 member B						5	0.108495	0.881307
FAM192A	16	57186377	57219976									8	0.0394727	0.904183
FAM195A	16	691848	698474									0	1	0
FAM213B	1	2517898	2522908									2	0.151502	0.56648
FAM215A	17	41994575	41995355									0	1	0
FAM219B	15	75192327	75199462									5	0.0193193	0.527981
FAM231A	1	16999497	17000007									0	1	0
FAM231C	1	16999497	17000152									0	1	0
FAM234A	16	284544	316124		FAM234A	family with sequence similarity 234 member A						19	0.0528313	0.819713
FAM53C	5	137673223	137685418	GWAS								5	0.0188611	0.194078
FAM63A	1	150969300	150979273		FAM63A	family with sequence similarity 63 member A						2	0.140815	0.464137
FAM83C	20	33873533	33880225									3	0.118601	0.434634
FAM83C-AS1	20	33873053	33873575									0	1	0
FAM83D	20	37554954	37581703									13	0.154563	0.954038
FAM96A	15	64364757	64386207		FAM96A	family with sequence similarity 96 member A						12	0.00366816	0.652702
FAM98C	19	38893774	38899728									4	0.0710829	0.866697
FANCA	16	89803958	89883065		FANCA	Fanconi anemia complementation group A						48	0.000793	0.855054
FANCI	15	89787193	89860362		FANCI	Fanconi anemia complementation group I						26	0.0235105	0.939579
FARSA	19	13033283	13044558									5	0.00360494	0.309352
FASN	17	80036213	80056106		FASN	fatty acid synthase			X		X	9	0.352871	0.892351
FASTKD5	20	3127164	3140532									8	0.114864	0.911558
FBF1	17	73906617	73937119									8	0.109846	0.928199
FBL	19	40325092	40337054		FBL	fibrillarin						9	0.139772	0.529224
FBN3	19	8130286	8212385		FBN3	fibrillin 3						61	0.00639701	0.997983
FBXL16	16	742499	755825									7	0.180362	0.964267
FBXL20	17	37408896	37557909		FBXL20	F-box and leucine rich repeat protein 20						51	0.264404	0.984617
FBXL22	15	63889551	63894620		FBXL22	F-box and leucine rich repeat protein 22						2	0.808792	0.829641
FBXO17	19	39432040	39466453		FBXO17	F-box protein 17						12	0.0276844	0.793857
FBXO27	19	39514662	39523236		FBXO27	F-box protein 27						7	0.511929	0.961229
FBXO42	1	16573334	16678986									38	0.275004	0.951386
FBXO46	19	46213886	46234151									2	0.403758	0.84946
FBXO47	17	37092684	37123655									2	0.417043	0.888539
FBXW9	19	12799729	12807455									5	0.720533	0.872595
FCER2	19	7753642	7767032		FCER2	Fc fragment of IgE receptor II		X		X		17	0.194363	0.947331
FCGBP	19	40353962	40440533		FCGBP	Fc fragment of IgG binding protein						27	0.0999583	0.918467
FCHSD1	5	141018868	141030986		FCHSD1	FCH and double SH3 domains 1						19	0.0743267	0.918849
FCHSD2	11	72547789	72853143		FCHSD2	FCH and double SH3 domains 2						72	0.00289348	0.996852
FDX1L	19	10420886	10426691		FDX1L	ferredoxin 1 like						4	0.223446	0.44722
FDXR	17	72858618	72869156		FDXR	ferredoxin reductase						12	0.250452	0.811138
FEM1A	19	4791727	4795571		FEM1A	fem-1 homolog A						1	0.443948	0.443948
FER1L4	20	34146506	34195484		FER1L4	fer-1 like family member 4, pseudogene						23	0.0307874	0.974311
FFAR1	19	35842444	35843367		FFAR1	free fatty acid receptor 1						0	1	0
FFAR2	19	35940616	35942669									0	1	0
FFAR3	19	35849487	35851389									0	1	0
FGF22	19	639894	643703									1	0.736182	0.736182
FKBP10	17	39968961	39979469									4	0.250985	0.909772
FKBP1A	20	1349620	1373816		FKBP1A	FK506 binding protein 1A						15	0.00457183	0.984303
FKBP1A-SDCBP2	20	1290554	1373816									66	0.00438963	0.984303
FKRP	19	47249302	47261832		FKRP	fukutin related protein						2	0.0220114	0.2287
FLJ16779	20	61885329	61892967		FLJ16779	uncharacterized LOC100192386						3	0.142876	0.222378
FLJ21408	16	27279525	27301789									4	0.141787	0.956807
FLJ40194	17	47325604	47336027									7	0.00686481	0.983888
FLJ45079	17	75875082	75880169		FLJ45079	FLJ45079 protein						2	0.571282	0.692076
FLJ45513	17	47923271	47926199									0	1	0
FLYWCH1	16	2961979	3001209									29	0.0242066	0.919407
FLYWCH2	16	2933195	2949383									5	0.104643	0.431263
FMNL1	17	43299291	43324683									10	0.12242	0.989053
FN3K	17	80693451	80709073		FN3K	fructosamine 3 kinase						5	0.0713259	0.862657
FN3KRP	17	80674581	80685893		FN3KRP	fructosamine 3 kinase related protein						8	0.0109393	0.940863
FNDC8	17	33448630	33457751		FNDC8	fibronectin type III domain containing 8						4	0.0524617	0.697025
FOLR1	11	71903172	71907367		FOLR1	folate receptor 1				X	X	0	1	0
FOLR2	11	71927818	71932994		FOLR2	folate receptor beta						1	0.718669	0.718669
FOLR3	11	71846770	71850934		FOLR3	folate receptor 3						2	0.653115	0.805266
FOPNL	16	15959575	15982506									16	0.541992	0.997847
FOSB	19	45971252	45978437		FOSB	FosB proto-oncogene, AP-1 transcription factor subunit				X	X	6	0.0536971	0.852329
FOXA3	19	46367517	46377055		FOXA3	forkhead box A3						5	0.240281	0.582285
FOXJ1	17	74132414	74137380		FOXJ1	forkhead box J1						2	0.06529	0.52606
FOXK2	17	80477593	80562483									37	0.0111543	0.998395
FOXRED2	22	36883232	36903148									13	0.126615	0.832704
FSCN2	17	79495416	79504156		FSCN2	fascin actin-bundling protein 2, retinal						2	0.00338808	0.317551
FSD1	19	4304590	4323843									9	0.0457511	0.996393
FSTL3	19	676388	683392									3	0.146233	0.980114
FTSJ3	17	61896792	61905031									4	0.0338302	0.036056
FUCA1	1	24171571	24194859		FUCA1	fucosidase, alpha-L- 1, tissue						5	0.175417	0.828982
FUT3	19	5842898	5851485									4	0.411828	0.825855
FUT5	19	5865836	5870551									3	0.100168	0.237699
FUT6	19	5830636	5839742		FUT6	fucosyltransferase 6						6	0.107137	0.877592
FXYD1	19	35629692	35633959									3	0.88511	0.902529
FXYD3	19	35606731	35615228									9	0.300167	0.926551
FXYD5	19	35645624	35660788		FXYD5	FXYD domain containing ion transport regulator 5						18	0.195453	0.803749
FXYD7	19	35634153	35645205		FXYD7	FXYD domain containing ion transport regulator 7						5	0.0961785	0.985916
FZD2	17	42634811	42638630		FZD2	frizzled class receptor 2					X	2	0.140294	0.744337
FZR1	19	3522953	3536755		FZR1	fizzy/cell division cycle 20 related 1						6	0.00933723	0.414969
G6PC	17	41052813	41066450		G6PC	glucose-6-phosphatase catalytic subunit						9	0.126148	0.630944
G6PC3	17	42148097	42153712									1	0.135638	0.135638
GAA	17	78075354	78093679		GAA	glucosidase alpha, acid						13	0.0703919	0.952794
GABARAPL2	16	75600248	75611779		GABARAPL2	GABA type A receptor associated protein like 2					X	4	0.0987288	0.825478
GABPB2	1	151043079	151091007		GABPB2	GA binding protein transcription factor beta subunit 2						11	0.0834066	0.966431
GABRD	1	1950767	1962192		GABRD	gamma-aminobutyric acid type A receptor delta subunit				X	X	4	0.801164	0.804834
GADD45B	19	2476122	2478257		GADD45B	growth arrest and DNA damage inducible beta						1	0.303282	0.303282
GADD45GIP1	19	13064969	13068068									1	0.724317	0.724317
GALE	1	24122088	24127034		GALE	UDP-galactose-4-epimerase						1	0.274061	0.274061
GALK1	17	73754017	73761280		GALK1	galactokinase 1						3	0.00932081	0.469012
GALR2	17	74070881	74073622		GALR2	galanin receptor 2					X	0	1	0
GALR3	22	38219388	38221502		GALR3	galanin receptor 3				X	X	0	1	0
GAMT	19	1397809	1401569		GAMT	guanidinoacetate N-methyltransferase						2	0.345084	0.778696
GAPDHS	19	36024313	36036221		GAPDHS	glyceraldehyde-3-phosphate dehydrogenase, spermatogenic						6	0.335924	0.771685
GART	21	34876237	34915198		GART	phosphoribosylglycinamide formyltransferase, phosphoribosylglycinamide synthetase, phosphoribosylaminoimidazole synthetase						18	0.0661045	0.806444
GAS8	16	90086036	90111379		GAS8	growth arrest specific 8						18	0.0137975	0.920872
GAS8-AS1	16	90095315	90096309									1	0.17162	0.17162
GAST	17	39868577	39872221									0	1	0
GBAT2	1	151319485	151320367									0	1	0
GCAT	22	38203911	38212906		GCAT	glycine C-acetyltransferase						7	0.270435	0.990649
GCDH	19	13001942	13010813		GCDH	glutaryl-CoA dehydrogenase						5	0.00404658	0.2843
GCK	7	44183869	44229022		GCK	glucokinase						20	0.0795736	0.941026
GDF5	20	34021144	34025970		GDF5	growth differentiation factor 5						6	0.417686	0.957515
GEMIN7	19	45582517	45594782									8	0.175166	0.536093
GFAP	17	42987034	42992920		GFAP	glial fibrillary acidic protein						4	0.244831	0.929185
GFRA3	5	137588068	137610253	GWAS	GFRA3	GDNF family receptor alpha 3						6	0.0644972	0.901785
GGA1	22	38004480	38029571									14	0.0722555	0.886759
GGA2	16	23474862	23521815									19	0.00510298	0.717133
GGA3	17	73232686	73257742									13	1.3e-05	0.598829
GGN	19	38874991	38878668									3	0.0630422	0.0664452
GGNBP2	17	34900736	34946276									15	0.0199051	0.870421
GGT7	20	33432522	33460661		GGT7	gamma-glutamyltransferase 7						7	0.0118806	0.220954
GHDC	17	40341104	40346550									0	1	0
GHRH	20	35879489	35885299		GHRH	growth hormone releasing hormone				X	X	2	0.00852755	0.815228
GID8	20	61569440	61579827									8	0.00410056	0.793031
GIP	17	47035917	47045955		GIP	gastric inhibitory polypeptide					X	4	0.000605	0.0123003
GIPC1	19	14588570	14606961		GIPC1	GIPC PDZ domain containing family member 1						6	0.00117797	0.595692
GIPC3	19	3585568	3593539		GIPC3	GIPC PDZ domain containing family member 3						8	0.0257177	0.916679
GIPR	19	46171501	46186982		GIPR	gastric inhibitory polypeptide receptor						7	0.0482689	0.806383
GJC1	17	42875815	42907607		GJC1	gap junction protein gamma 1						10	0.098818	0.679281
GJD3	17	38516904	38520945									1	0.490522	0.490522
GLIS2	16	4382224	4389598									4	0.114416	0.424841
GLIS2-AS1	16	4374648	4378341									2	0.218617	0.89351
GLTSCR1	19	48111452	48206534		GLTSCR1	glioma tumor suppressor candidate region gene 1						50	0.0483312	0.971845
GLTSCR2	19	48248792	48260323									3	0.519037	0.565274
GLTSCR2-AS1	19	48260292	48272097									8	0.258625	0.970388
GLYR1	16	4853203	4897303		GLYR1	glyoxylate reductase 1 homolog						17	0.00594995	0.757386
GMEB2	20	62218954	62258381									18	0.0128287	0.859184
GMFG	19	39818996	39826726									4	0.327592	0.91604
GNA11	19	3094407	3124000		GNA11	G protein subunit alpha 11						15	0.0345441	0.954573
GNA13	17	63005406	63051892		GNA13	G protein subunit alpha 13						8	0.00187275	0.737589
GNA15	19	3136029	3163767		GNA15	G protein subunit alpha 15						16	0.107785	0.994113
GNB1	1	1716723	1822556		GNB1	G protein subunit beta 1						35	0.193727	0.964703
GNG13	16	848040	850733									1	0.452799	0.452799
GNG7	19	2511217	2702746		GNG7	G protein subunit gamma 7						77	0.0419165	0.977013
GNG8	19	47137332	47137939		GNG8	G protein subunit gamma 8						1	0.777324	0.777324
GNGT2	17	47283595	47286762									2	0.155309	0.649677
GNL2	1	38032412	38061586									12	0.0531062	0.579034
GNRH2	20	3024267	3026391		GNRH2	gonadotropin releasing hormone 2					X	3	0.197001	0.947279
GOLPH3L	1	150618700	150669672		GOLPH3L	golgi phosphoprotein 3 like						19	0.0065787	0.837851
GOSR1	17	28804425	28853832									16	0.000816	0.817035
GOSR2	17	45000485	45014205		GOSR2	golgi SNAP receptor complex member 2						14	0.0443691	0.929838
GPATCH1	19	33571785	33621318		GPATCH1	G-patch domain containing 1						23	0.0361935	0.989997
GPATCH8	17	42472644	42580970		GPATCH8	G-patch domain containing 8						36	0.11446	0.660956
GPI	19	34855644	34893318		GPI	glucose-6-phosphate isomerase						14	0.0178853	0.757594
GPR108	19	6729924	6737633		GPR108	G protein-coupled receptor 108						3	0.0206887	0.192484
GPR142	17	72363644	72368739									2	0.521341	0.599725
GPR153	1	6307405	6321035									9	0.0216771	0.562644
GPR157	1	9164475	9189229									6	0.0272702	0.415673
GPR4	19	46093022	46105466									7	0.606771	0.995042
GPRC5C	17	72429835	72443568									4	0.150776	0.808459
GPS1	17	80009762	80015346									2	0.24792	0.748885
GPX4	19	1103924	1106788		GPX4	glutathione peroxidase 4						1	0.0155953	0.0155953
GRAMD1A	19	35491245	35517373									8	0.0487828	0.878401
GRASP	12	52404275	52409673									1	0.172859	0.172859
GRB2	17	73314156	73401789		GRB2	growth factor receptor bound protein 2				X	X	21	0.0103677	0.720751
GRB7	17	37894161	37903538		GRB7	growth factor receptor bound protein 7						1	0.86772	0.86772
GRHL3	1	24649529	24681808									19	0.0974025	0.993122
GRIK5	19	42502467	42569957		GRIK5	glutamate ionotropic receptor kainate type subunit 5			X			13	0.0941066	0.920508
GRIN2C	17	72838161	72856007		GRIN2C	glutamate ionotropic receptor NMDA type subunit 2C			X		X	8	0.771398	0.934829
GRIN3B	19	1000436	1009723		GRIN3B	glutamate ionotropic receptor NMDA type subunit 3B				X	X	5	0.0269144	0.536034
GRN	17	42422453	42430474		GRN	granulin precursor	X	X			X	6	0.576619	0.878125
GSDMA	17	38119225	38134019		GSDMA	gasdermin A						6	0.293131	0.768046
GSDMB	17	38060847	38074903		GSDMB	gasdermin B						11	0.657806	0.97897
GSK3A	19	42734337	42746736		GSK3A	glycogen synthase kinase 3 alpha			X		X	4	0.0631929	0.891438
GSS	20	33516235	33543601		GSS	glutathione synthetase						9	0.0209486	0.617146
GTF2F1	19	6379579	6393291		GTF2F1	general transcription factor IIF subunit 1						7	0.569683	0.879498
GTF3C1	16	27471933	27561251									33	0.0126481	0.916603
GUSBP11	22	23980674	24059610									44	0.0598056	0.96058
GZMM	19	544033	549920									1	0.592321	0.592321
H1F0	22	38201113	38203443		H1F0	H1 histone family member 0						2	0.274988	0.841061
H3F3B	17	73772514	73776016									5	0.00184445	0.709551
H6PD	1	9294862	9331394		H6PD	hexose-6-phosphate dehydrogenase/glucose 1-dehydrogenase						16	0.00364876	0.987187
HACD3	15	65822826	65870693									14	0.0116066	0.89283
HAGHL	16	777245	779715									1	0.666086	0.666086
HAMP	19	35773248	35776045		HAMP	hepcidin antimicrobial peptide						1	0.0689139	0.0689139
HAP1	17	39878890	39890898		HAP1	huntingtin associated protein 1						9	0.266512	0.977155
HAR1A	20	61732643	61735737									0	1	0
HAR1B	20	61726844	61733671									2	0.187051	0.739801
HARS	5	140053488	140071312	GWAS								9	0.00561067	0.794165
HARS2	5	140071010	140078903	GWAS	HARS2	histidyl-tRNA synthetase 2, mitochondrial						4	0.00557176	0.3455
HAUS5	19	36103645	36116251									5	0.355468	0.726646
HBA1	16	226649	227521		HBA1	hemoglobin subunit alpha 1						0	1	0
HBA2	16	222845	223709		HBA2	hemoglobin subunit alpha 2						0	1	0
HBEGF	5	139712427	139726188		HBEGF	heparin binding EGF like growth factor						11	0.14962	0.714675
HBM	16	215972	216767									0	1	0
HBQ1	16	230332	231178									1	0.54237	0.54237
HBZ	16	202853	204504									0	1	0
HCFC1R1	16	3072620	3074287		HCFC1R1	host cell factor C1 regulator 1						1	0.185052	0.185052
HCN2	19	589892	617159		HCN2	hyperpolarization activated cyclic nucleotide gated potassium channel 2						11	0.0886674	0.892709
HCRT	17	40336077	40337470		HCRT	hypocretin neuropeptide precursor				X	X	1	0.681681	0.681681
HCST	19	36393381	36395173									1	0.944323	0.944323
HDAC3	5	141000442	141016423		HDAC3	histone deacetylase 3			X		X	7	0.096944	0.898937
HDAC5	17	42154120	42201014		HDAC5	histone deacetylase 5						20	0.323972	0.960358
HDGFRP2	19	4472192	4502232									16	0.0748029	0.997374
HDHD3	9	116135695	116139289									4	0.120295	0.265365
HECTD3	1	45468219	45477027									3	0.879903	0.88593
HELZ2	20	62189438	62205592									8	0.0815896	0.828734
HERC1	15	63900816	64126147		HERC1	HECT and RLD domain containing E3 ubiquitin protein ligase family member 1						62	0.127997	0.996618
HERPUD1	16	56966001	56977793		HERPUD1	homocysteine inducible ER protein with ubiquitin like domain 1						7	0.0490685	0.592529
HES2	1	6475293	6479979									1	0.0128711	0.0128711
HES3	1	6304251	6305638									1	0.273917	0.273917
HES5	1	2460183	2461684									0	1	0
HEXA	15	72635777	72668520		HEXA	hexosaminidase subunit alpha						16	0.0239115	0.891581
HEXA-AS1	15	72668453	72671129									3	0.486033	0.922533
HEXDC	17	80376251	80400516									13	0.298255	0.992837
HEXIM1	17	43224683	43229468		HEXIM1	hexamethylene bisacetamide inducible 1						2	0.83218	0.926806
HEXIM2	17	43239211	43247407		HEXIM2	hexamethylene bisacetamide inducible 2						3	0.0309458	0.128372
HGS	17	79650961	79669151		HGS	hepatocyte growth factor-regulated tyrosine kinase substrate						4	0.543867	0.872131
HID1	17	72946838	72968900									8	0.154486	0.941896
HID1-AS1	17	72966783	72971823									0	1	0
HIF3A	19	46800302	46846690									19	0.0432877	0.931829
HIGD1B	17	42925269	42927848									5	0.13306	0.892771
HILS1	17	48248788	48249837									1	0.336474	0.336474
HIPK4	19	40885177	40896128		HIPK4	homeodomain interacting protein kinase 4						4	0.124493	0.547256
HIST1H1B	6	27834569	27835359		HIST1H1B	histone cluster 1 H1 family member b						2	2.73e-07	0.0549338
HIST1H2AI	6	27775976	27776445									0	1	0
HIST1H2AJ	6	27782079	27782518									0	1	0
HIST1H2AK	6	27805657	27806117									0	1	0
HIST1H2AL	6	27833106	27833576									0	1	0
HIST1H2AM	6	27860476	27860963									0	1	0
HIST1H2BL	6	27775256	27775709		HIST1H2BL	histone cluster 1 H2B family member l						1	4.56e-07	4.56e-07
HIST1H2BM	6	27782821	27783267									0	1	0
HIST1H2BN	6	27806439	27806888		HIST1H2BN	histone cluster 1 H2B family member n						0	1	0
HIST1H2BO	6	27861202	27861669									0	1	0
HIST1H3H	6	27777841	27778314									1	0.790777	0.790777
HIST1H3I	6	27839622	27840099									1	2.72e-06	2.72e-06
HIST1H3J	6	27858092	27858570									1	0.000177	0.000177
HIST1H4J	6	27791902	27792258									0	1	0
HIST1H4K	6	27798951	27799305									0	1	0
HIST1H4L	6	27840925	27841289									0	1	0
HIST2H2AA3	1	149813784	149814318									0	1	0
HIST2H2AA4	1	149813784	149814318									0	1	0
HIST2H2AB	1	149859018	149859466									0	1	0
HIST2H2AC	1	149858524	149858961									0	1	0
HIST2H2BC	1	149821758	149822340									0	1	0
HIST2H2BE	1	149856009	149858232									1	0.614803	0.614803
HIST2H3A	1	149812258	149812765									0	1	0
HIST2H3C	1	149812258	149812765									0	1	0
HIST2H4A	1	149804220	149804616									0	1	0
HIST2H4B	1	149804220	149804616									0	1	0
HMG20B	19	3572942	3579081									2	0.464682	0.755924
HMGB3P1	20	33421377	33422265									0	1	0
HMGCL	1	24128366	24151949		HMGCL	3-hydroxymethyl-3-methylglutaryl-CoA lyase						11	0.237824	0.6901
HMHA1	19	1076632	1087830									2	0.280487	0.417578
HMOX1	22	35777059	35790207		HMOX1	heme oxygenase 1	X	X		X		7	0.101416	0.720738
HMOX2	16	4526340	4560348		HMOX2	heme oxygenase 2	X			X		18	4e-05	0.486401
HN1	17	73131337	73150778									3	0.0351682	0.247881
HNF1B	17	36046433	36105069		HNF1B	HNF1 homeobox B					X	42	0.0828539	0.988854
HNRNPA0	5	137087072	137090039									1	0.0182283	0.0182283
HNRNPL	19	39327027	39342979									11	0.121422	0.849964
HNRNPM	19	8509802	8554002									20	0.0216959	0.996213
HNRNPUL1	19	41768380	41813597		HNRNPUL1	heterogeneous nuclear ribonucleoprotein U like 1						20	0.121358	0.891386
HOOK2	19	12873816	12886434									3	0.432787	0.800055
HORMAD1	1	150670534	150693364									12	0.0231591	0.527498
HOXB1	17	46606806	46608272		HOXB1	homeobox B1					X	3	0.318178	0.681977
HOXB13	17	46802126	46806111		HOXB13	homeobox B13						2	0.961929	0.999376
HOXB2	17	46620018	46622393		HOXB2	homeobox B2						3	0.51927	0.72069
HOXB3	17	46626231	46651810									11	0.304299	0.93428
HOXB4	17	46652868	46655743									4	0.426351	0.952548
HOXB5	17	46668618	46671103		HOXB5	homeobox B5						3	0.111785	0.971755
HOXB6	17	46673098	46682334		HOXB6	homeobox B6						5	0.182725	0.992837
HOXB7	17	46684594	46688383		HOXB7	homeobox B7						4	0.300091	0.558537
HOXB8	17	46689707	46692301									1	0.15864	0.15864
HOXB9	17	46698518	46703835		HOXB9	homeobox B9						3	0.247104	0.613813
HOXB-AS1	17	46621712	46628603									1	0.706685	0.706685
HOXB-AS3	17	46669653	46679703									6	0.111785	0.992837
HPN	19	35531409	35557477		HPN	hepsin						18	0.297554	0.975071
HPN-AS1	19	35549962	35597208									25	0.0406258	0.985599
HSCB	22	29138042	29153496		HSCB	HscB mitochondrial iron-sulfur cluster cochaperone						5	0.216131	0.935041
HSD11B1L	19	5680775	5688534									3	0.246722	0.610966
HSD17B1	17	40703983	40707232		HSD17B1	hydroxysteroid 17-beta dehydrogenase 1						3	0.148287	0.423867
HSF2BP	21	44949071	45079374		HSF2BP	heat shock transcription factor 2 binding protein						32	0.00576057	0.633951
HSF5	17	56497527	56565762									13	0.292045	0.968292
HSPA9	5	137890570	137911318	GWAS								7	0.00920418	0.472626
HSPB6	19	36245466	36247930									0	1	0
HSPB9	17	40274755	40275371									1	0.857876	0.857876
HTR6	1	19991779	20007459		HTR6	5-hydroxytryptamine receptor 6		X	X	X	X	11	0.621132	0.850681
HYI	1	43916673	43919660									1	0.00895632	0.00895632
ICAM1	19	10381516	10397291		ICAM1	intercellular adhesion molecule 1	X	X	X	X	X	7	0.141601	0.583551
ICAM2	17	62079954	62097994		ICAM2	intercellular adhesion molecule 2						5	0.297869	0.956837
ICAM3	19	10444451	10450345		ICAM3	intercellular adhesion molecule 3						11	0.576347	0.889618
ICAM4	19	10397642	10399260									2	0.0179921	0.580145
ICAM5	19	10400654	10407454		ICAM5	intercellular adhesion molecule 5						2	0.336947	0.341771
ICMT	1	6281252	6296044		ICMT	isoprenylcysteine carboxyl methyltransferase						7	0.481745	0.907769
ICOSLG	21	45646709	45660887		ICOSLG	inducible T-cell costimulator ligand						3	0.0269576	0.502006
ICT1	17	73008758	73017356									5	0.0063698	0.922977
ID3	1	23884420	23886285		ID3	inhibitor of DNA binding 3, HLH protein						3	0.485857	0.989586
IDH3B	20	2639660	2644865									3	0.00102482	0.893925
IER2	19	13261281	13265718									4	0.014844	0.134326
IFI35	17	41158741	41166476		IFI35	interferon induced protein 35						3	0.0222702	0.099792
IFNAR1	21	34697213	34732128		IFNAR1	interferon alpha and beta receptor subunit 1					X	15	0.0435349	0.863895
IFNAR2	21	34602199	34636818		IFNAR2	interferon alpha and beta receptor subunit 2						25	0.395576	0.990402
IFNGR2	21	34775201	34809828									21	0.0247891	0.975183
IFNL1	19	39786964	39789312		IFNL1	interferon lambda 1						1	0.555398	0.555398
IFNL2	19	39759156	39760732		IFNL2	interferon lambda 2						1	0.940468	0.940468
IFNL3	19	39734271	39735611		IFNL3	interferon lambda 3						0	1	0
IFNL4	19	39736953	39739496									0	1	0
IGDCC3	15	65619464	65670378		IGDCC3	immunoglobulin superfamily DCC subclass member 3						18	0.0503076	0.95761
IGDCC4	15	65673824	65715410									15	0.0700867	0.997804
IGF2BP1	17	47074773	47133507		IGF2BP1	insulin like growth factor 2 mRNA binding protein 1						18	0.00911282	0.681838
IGFBP4	17	38599675	38613982		IGFBP4	insulin like growth factor binding protein 4						4	0.00572989	0.390952
IGFL1	19	46733008	46734500									1	0.719311	0.719311
IGFL2	19	46651499	46664561									5	0.159113	0.767175
IGFL3	19	46623327	46627931									0	1	0
IGFL4	19	46543005	46544274									1	0.153429	0.153429
IGFLR1	19	36230150	36233351									2	0.274573	0.508999
IGIP	5	139505520	139508391		IGIP	IgA inducing protein						0	1	0
IGLON5	19	51815101	51834102									3	0.0149978	0.125804
IK	5	140027383	140042065	GWAS	IK	IK cytokine, down-regulator of HLA II						6	0.0965444	0.217243
IKZF3	17	37913967	38020441		IKZF3	IKAROS family zinc finger 3						21	0.477236	0.917147
IL10RB	21	34638664	34669539		IL10RB	interleukin 10 receptor subunit beta						21	0.096553	0.825553
IL10RB-AS1	21	34637936	34638565									1	0.448018	0.448018
IL16	15	81517639	81605104		IL16	interleukin 16					X	47	0.0168541	0.987687
IL18BP	11	71709957	71713574		IL18BP	interleukin 18 binding protein						3	0.369871	0.744034
IL21R	16	27438578	27463363		IL21R	interleukin 21 receptor						16	0.192535	0.871383
IL21R-AS1	16	27458990	27464714									6	0.192535	0.871383
IL27	16	28510682	28518155		IL27	interleukin 27						6	0.426153	0.707271
IL27RA	19	14142551	14163717		IL27RA	interleukin 27 receptor subunit alpha						6	0.0221017	0.296943
IL2RB	22	37521879	37545962		IL2RB	interleukin 2 receptor subunit beta		X	X	X	X	26	0.0581356	0.934076
IL32	16	3115784	3119668		IL32	interleukin 32						3	0.543123	0.885377
IL4R	16	27325229	27376099		IL4R	interleukin 4 receptor	X			X		40	0.186914	0.970088
ILF3	19	10764936	10796443		ILF3	interleukin enhancer binding factor 3						10	0.0060881	0.221545
ILF3-AS1	19	10762537	10764548									0	1	0
INAFM1	19	47778141	47778980									0	1	0
INPPL1	11	71935881	71950188		INPPL1	inositol polyphosphate phosphatase like 1						9	0.14862	0.688744
INSR	19	7112265	7294011		INSR	insulin receptor				X	X	98	0.00941409	0.992589
IPO13	1	44412477	44433694		IPO13	importin 13						14	0.00548219	0.917727
IQCD	12	113633245	113658899									5	0.449091	0.90095
IQSEC3	12	176048	287625		IQSEC3	IQ motif and Sec7 domain 3						64	0.0391409	0.995258
IRF2	4	185308875	185395726		IRF2	interferon regulatory factor 2					X	82	0.042504	0.992519
IRF2BP1	19	46386864	46389428									1	0.657728	0.657728
IRGC	19	44220213	44224169									2	0.282353	0.969004
IRGQ	19	44088518	44100287		IRGQ	immunity related GTPase Q						5	0.0632935	0.912993
ISLR	15	74466086	74469212									5	0.474472	0.8265
ISLR2	15	74422742	74429143									1	0.580185	0.580185
ITCH	20	32951040	33099198		ITCH	itchy E3 ubiquitin protein ligase						40	0.0210547	0.796915
ITGA2B	17	42449549	42466873		ITGA2B	integrin subunit alpha 2b	X			X		4	0.2815	0.656459
ITGA3	17	48133339	48167849		ITGA3	integrin subunit alpha 3			X		X	15	0.140512	0.930066
ITGB3	17	45331207	45390077		ITGB3	integrin subunit beta 3				X	X	39	0.00835207	0.919592
ITGB4	17	73717515	73753899		ITGB4	integrin subunit beta 4						11	0.00158578	0.999655
ITPA	20	3190005	3204516		ITPA	inosine triphosphatase						12	0.290987	0.950377
ITPKC	19	41223007	41246765		ITPKC	inositol-trisphosphate 3-kinase C						15	0.151911	0.953415
ITSN1	21	35014783	35261609									93	0.00170211	0.997287
IZUMO4	19	2096867	2099583									2	0.290529	0.663295
JMJD6	17	74708913	74722881									7	0.524682	0.706107
JMJD8	16	731666	734439									2	0.155352	0.296438
JPH3	16	87636492	87731761		JPH3	junctophilin 3						60	0.0028359	0.892583
JSRP1	19	2252249	2256422		JSRP1	junctional sarcoplasmic reticulum protein 1						1	0.0315616	0.0315616
JUNB	19	12902309	12904125		JUNB	JunB proto-oncogene, AP-1 transcription factor subunit						2	0.569934	0.939639
JUP	17	39910858	39942964		JUP	junction plakoglobin						8	0.162459	0.50152
KANK2	19	11274942	11305266									18	0.120714	0.974458
KANK3	19	8387467	8408146									6	0.0111502	0.328973
KANSL1	17	44107281	44270166		KANSL1	KAT8 regulatory NSL complex subunit 1		X				57	0.00667069	0.986218
KANSL1-AS1	17	44270938	44274089		KANSL1-AS1	KANSL1 antisense RNA 1						1	0.00717609	0.00717609
KARS	16	75661621	75681585		KARS	lysyl-tRNA synthetase						12	0.235828	0.877143
KAT2A	17	40265128	40273382		KAT2A	lysine acetyltransferase 2A						3	0.692568	0.899912
KAT7	17	47865980	47906458		KAT7	lysine acetyltransferase 7						13	0.0485905	0.828146
KBTBD13	15	65369153	65372276									3	0.205699	0.879371
KCNAB2	1	6106173	6161253									23	0.000189	0.400083
KCNH4	17	40308909	40333296		KCNH4	potassium voltage-gated channel subfamily H member 4						2	0.208568	0.217348
KCNH6	17	61600694	61626338									11	0.00861096	0.108382
KCNJ12	17	21279698	21323179		KCNJ12	potassium voltage-gated channel subfamily J member 12						9	0.0182934	0.972439
KCNJ18	17	21308447	21320482									1	0.458579	0.458579
KCNK6	19	38810483	38819649		KCNK6	potassium two pore domain channel subfamily K member 6						3	0.188271	0.267766
KCNN4	19	44270684	44285409		KCNN4	potassium calcium-activated channel subfamily N member 4						7	0.025087	0.832882
KCNQ2	20	62037541	62103993		KCNQ2	potassium voltage-gated channel subfamily Q member 2						28	0.0181869	0.922846
KCNQ4	1	41249683	41306124		KCNQ4	potassium voltage-gated channel subfamily Q member 4						31	0.00458765	0.933052
KCTD2	17	73043278	73061984		KCTD2	potassium channel tetramerization domain containing 2						6	0.183336	0.97519
KCTD5	16	2732494	2759031									17	0.0317183	0.682583
KDM1A	1	23345940	23410184		KDM1A	lysine demethylase 1A						17	0.0121856	0.689041
KDM3B	5	137688284	137772716	GWAS	KDM3B	lysine demethylase 3B						30	0.0222099	0.760452
KDM4A	1	44115796	44171189	GWAS	KDM4A	lysine demethylase 4A						14	0.278615	0.975182
KDM4A-AS1	1	44165408	44173012									1	0.799287	0.799287
KDM4B	19	4969123	5153608		KDM4B	lysine demethylase 4B						85	0.0401089	0.96722
KDM5A	12	389222	498621									33	0.252893	0.98849
KDM8	16	27214806	27233089		KDM8	lysine demethylase 8						8	0.152543	0.602455
KDSR	18	60994970	61034506		KDSR	3-ketodihydrosphingosine reductase						21	0.00374438	0.765548
KEAP1	19	10596795	10614054		KEAP1	kelch like ECH associated protein 1		X		X		5	0.201524	0.750999
KHSRP	19	6413118	6424822									4	0.0102411	0.494113
KIAA0101	15	64657210	64673709									5	0.027653	0.428217
KIAA0195	17	73452663	73496533									13	0.657498	0.969165
KIAA0355	19	34745455	34846471		KIAA0355	KIAA0355					X	26	0.0220602	0.989553
KIAA0430	16	15688225	15737023									16	0.0308152	0.985208
KIAA0556	16	27561467	27791692									80	0.00259538	0.945512
KIAA1656	22	30764799	30773894									13	0.0222387	0.851818
KIAA1755	20	36838906	36889174		KIAA1755	KIAA1755						27	0.0380459	0.88047
KIF18B	17	43002078	43025079									9	0.0262499	0.871724
KIF19	17	72322350	72351959		KIF19	kinesin family member 19						13	0.0494416	0.830482
KIF1B	1	10270763	10441661		KIF1B	kinesin family member 1B						70	0.0282911	0.995285
KIF20A	5	137514416	137523404									6	0.0643863	0.601213
KIF2C	1	45205489	45233438		KIF2C	kinesin family member 2C						10	0.0960451	0.956447
KIRREL2	19	36347951	36358048									4	0.301852	0.917502
KISS1R	19	917341	921015		KISS1R	KISS1 receptor						2	0.254009	0.328084
KLC3	19	45843997	45854778		KLC3	kinesin light chain 3						3	0.106669	0.511845
KLF1	19	12995236	12998017		KLF1	Kruppel like factor 1						0	1	0
KLF16	19	1852397	1863564		KLF16	Kruppel like factor 16						3	0.0148802	0.428895
KLF17	1	44584521	44600809									10	0.132259	0.707947
KLHDC4	16	87741417	87799598		KLHDC4	kelch domain containing 4						35	0.220317	0.964619
KLHDC7B	22	50986461	50989452									3	0.477871	0.836856
KLHL10	17	39994042	40004599		KLHL10	kelch like family member 10						1	0.900912	0.900912
KLHL11	17	40004770	40021684									7	0.450947	0.949191
KLHL21	1	6650783	6662958		KLHL21	kelch like family member 21						10	0.00958517	0.631441
KLHL22	22	20795805	20850170		KLHL22	kelch like family member 22						25	0.140693	0.760372
KLHL3	5	136953188	137071779		KLHL3	kelch like family member 3						63	0.0130884	0.998018
KMT2B	19	36208920	36229781									10	0.389323	0.759657
KPNB1	17	45728561	45761004		KPNB1	karyopherin subunit beta 1						11	0.166275	0.812205
KPTN	19	47978397	47987521									5	0.0425172	0.69584
KREMEN1	22	29469065	29542808		KREMEN1	kringle containing transmembrane protein 1						46	0.0264884	0.999941
KREMEN2	16	3014216	3018384									1	0.621698	0.621698
KRI1	19	10663760	10676702		KRI1	KRI1 homolog						15	0.0961364	0.981239
KRT13	17	39657232	39661865									3	0.208666	0.960904
KRT14	17	39738530	39743147		KRT14	keratin 14						1	0.668977	0.668977
KRT15	17	39669996	39675270									3	0.272315	0.67903
KRT16	17	39766030	39769079									1	0.845142	0.845142
KRT17	17	39775691	39780882									0	1	0
KRT19	17	39679868	39684641		KRT19	keratin 19						2	0.166932	0.757281
KRT31	17	39549976	39553844									5	0.851255	0.980949
KRT32	17	39615764	39623638									12	0.0513263	0.897828
KRT33A	17	39502344	39507064									3	0.867117	0.965364
KRT33B	17	39519745	39526052									0	1	0
KRT34	17	39533920	39538636									3	0.0460703	0.983666
KRT35	17	39632940	39637392		KRT35	keratin 35						7	0.130096	0.999328
KRT36	17	39642387	39646116									4	0.462434	0.9825
KRT37	17	39576808	39580822									4	0.391395	0.981259
KRT38	17	39592620	39597596		KRT38	keratin 38						7	0.140234	0.994029
KRT42P	17	39782578	39796451		KRT42P	keratin 42 pseudogene						5	0.0959374	0.441962
KRT9	17	39722093	39728310									3	0.400054	0.567772
KRTAP16-1	17	39463951	39465505									0	1	0
KRTAP17-1	17	39471168	39471947		KRTAP17-1	keratin associated protein 17-1						1	0.771916	0.771916
KRTAP29-1	17	39458077	39459103									1	0.988335	0.988335
KRTAP9-4	17	39405938	39406905									0	1	0
KRTAP9-6	17	39421629	39422112									0	1	0
KRTAP9-7	17	39431949	39432459									0	1	0
KRTAP9-9	17	39411635	39412616									0	1	0
KRTDAP	19	35978225	35981433									7	0.135238	0.764966
KSR1	17	25799035	25950718		KSR1	kinase suppressor of ras 1						62	0.00309219	0.988462
LAMA3	18	21452983	21535029		LAMA3	laminin subunit alpha 3						30	0.122232	0.941196
LAMTOR1	11	71808337	71814433									4	0.0112832	0.57859
LAPTM5	1	31205314	31230683		LAPTM5	lysosomal protein transmembrane 5						18	0.00179808	0.965059
LASP1	17	37026111	37078023		LASP1	LIM and SH3 protein 1					X	38	0.00224816	0.982448
LBP	20	36974813	37005653		LBP	lipopolysaccharide binding protein						27	0.0757566	0.980031
LCMT1	16	25123046	25189551									25	0.314337	0.983337
LCMT1-AS1	16	25111884	25122876									4	0.51885	0.854694
LCMT1-AS2	16	25151891	25160353									2	0.722111	0.729361
LCTL	15	66839805	66857835									11	0.0903072	0.685277
LDLR	19	11200037	11244505		LDLR	low density lipoprotein receptor	X			X	X	28	0.0458366	0.813613
LGALS1	22	38071612	38075809		LGALS1	galectin 1						2	0.350207	0.371717
LGALS2	22	37966252	37976024		LGALS2	galectin 2						2	0.351627	0.885531
LGALS3BP	17	76967334	76976061		LGALS3BP	galectin 3 binding protein						4	0.326329	0.945241
LGALS4	19	39292310	39303740		LGALS4	galectin 4						4	0.0674161	0.463086
LGALS7	19	39261607	39264157									0	1	0
LGALS7B	19	39279849	39282394									0	1	0
LGALS9	17	25958173	25976586									7	0.32361	0.899087
LGI4	19	35615416	35626178		LGI4	leucine rich repeat LGI family member 4						4	0.867884	0.930435
LHX1	17	35294771	35301915									1	0.349745	0.349745
LIG3	17	33307516	33330191		LIG3	DNA ligase 3						8	0.273995	0.862264
LIM2	19	51883162	51891210									6	0.521585	0.991644
LIMD2	17	61773248	61777519									0	1	0
LIME1	20	62367811	62370460		LIME1	Lck interacting transmembrane adaptor 1						1	0.142677	0.142677
LIN37	19	36239261	36245420									4	0.464326	0.92935
LINC00029	20	61665568	61668380									6	0.832714	0.890359
LINC00176	20	62665696	62671315									3	0.175596	0.912994
LINC00235	16	576846	577407									0	1	0
LINC00313	21	44881973	44898103									5	0.388319	0.896183
LINC00319	21	44869903	44873771									11	0.0577051	0.904365
LINC00322	21	44742088	44751919		LINC00322	long intergenic non-protein coding RNA 322						10	0.0788178	0.968156
LINC00337	1	6296299	6299502									0	1	0
LINC00482	17	79276623	79283048									1	0.318209	0.318209
LINC00483	17	48838394	48844876		LINC00483	long intergenic non-protein coding RNA 483						4	0.4082	0.890595
LINC00489	20	36247699	36251521									5	0.49857	0.582056
LINC00493	20	18548072	18550203									0	1	0
LINC00494	20	46988653	46999381									3	0.140924	0.955948
LINC00514	16	3039054	3044510									0	1	0
LINC00657	20	34633539	34638882									2	0.228281	0.298629
LINC00659	20	61405472	61408208									4	0.0601325	0.780031
LINC00671	17	41026690	41050751									4	0.20881	0.55452
LINC00672	17	37081420	37085637									2	0.0139249	0.136691
LINC00854	17	41373436	41381062									1	0.300577	0.300577
LINC00885	3	195869506	195887761									10	0.0848191	0.959168
LINC00910	17	41453295	41466266									6	0.457194	0.990759
LINC00921	16	3313767	3317566									0	1	0
LINC00974	17	39705857	39710747									3	0.837228	0.942192
LINC01012	6	27661813	27678001									8	1.01e-09	0.890257
LINC01024	5	139482506	139487597									0	1	0
LINC01056	20	61669362	61685215									4	0.416194	0.953479
LINC01137	1	37920479	37940044									8	0.581001	0.995909
LINC01169	15	66874527	66978136									82	0.0100878	0.982256
LINC01180	17	42723731	42727717									0	1	0
LINC01476	17	57508229	57604218									32	0.0156959	0.917163
LINC01480	19	42041859	42043266									0	1	0
LINC01521	22	31742744	31747141									4	0.0220642	0.93524
LINC01529	19	36279777	36288811									3	0.479784	0.842051
LINC01530	19	52095035	52097633		LINC01530	long intergenic non-protein coding RNA 1530						3	0.114081	0.840906
LINC01531	19	35896508	35907742									4	0.0799414	0.450638
LINC01537	11	72281699	72284266									1	0.47735	0.47735
LINC01563	17	20978868	20993926									6	0.179987	0.899015
LINC01569	16	4295825	4303790									3	0.474777	0.613028
LINGO3	19	2289773	2308156									3	0.0935694	0.972913
LINGO4	1	151772739	151777918									4	0.180479	0.856438
LIPE	19	42905658	42931578		LIPE	lipase E, hormone sensitive type						9	0.0264119	0.886467
LIPE-AS1	19	42901299	43156507									74	0.00255432	0.994999
LKAAEAR1	20	62714732	62715712									0	1	0
LLGL2	17	73521782	73571290		LLGL2	LLGL2, scribble cell polarity complex component						27	0.494324	0.999983
LMAN1L	15	75105193	75118099		LMAN1L	lectin, mannose binding 1 like						14	0.0216508	0.878342
LMF1	16	903634	1020984		LMF1	lipase maturation factor 1						53	0.030692	0.988097
LMF1-AS1	16	971032	984524									4	0.155007	0.733442
LMF2	22	50941375	50946135									2	0.0716348	0.392087
LMNB2	19	2428162	2456966		LMNB2	lamin B2						12	0.195375	0.873338
LOC100049716	12	740056	755044									4	0.411623	0.453133
LOC100128494	11	71725336	71731956									4	0.0677115	0.257016
LOC100128568	19	5978413	6020374									14	0.0218584	0.842155
LOC100128573	19	7537722	7538247									1	0.284361	0.284361
LOC100128770	16	3082481	3089133									2	0.36854	0.561565
LOC100129534	1	2281852	2284100									4	0.137739	0.862368
LOC100129924	1	43253660	43263901									3	0.253525	0.862408
LOC100130370	17	79349698	79359160									1	0.911279	0.911279
LOC100130587	20	61991339	62002529									6	0.31225	0.963402
LOC100131289	6	27729522	27730966									2	1.71e-06	4.82e-06
LOC100131347	17	37213271	37237704									14	0.0274482	0.998735
LOC100131496	20	45947245	45949498									1	0.535119	0.535119
LOC100132111	1	151810944	151816641									1	0.659468	0.659468
LOC100132174	17	75718953	75724641									10	0.227464	0.992568
LOC100133315	11	71576554	71639493									11	0.0268391	0.884696
LOC100134368	16	432240	442960									6	0.0370417	0.574477
LOC100287036	16	89387540	89391518									0	1	0
LOC100287042	17	73267379	73269976									1	0.293268	0.293268
LOC100288123	19	1822087	1824542									1	0.0185141	0.0185141
LOC100288866	17	47583018	47651426									21	0.0932386	0.981825
LOC100289473	20	1754010	1760392									4	0.127698	0.991971
LOC100294362	17	78325630	78388968									23	0.00237874	0.98985
LOC100505622	19	42636780	42641251									2	0.342741	0.851026
LOC100505658	5	140937877	140944827									3	0.0608576	0.941585
LOC100505771	20	62258587	62260061									0	1	0
LOC100505782	17	39558667	39568840									7	0.150277	0.955375
LOC100505887	1	6787586	6790072									0	1	0
LOC100506022	1	9485152	9488975									0	1	0
LOC100506371	17	33614	37042									2	0.0512631	0.0923491
LOC100506388	17	180995	183279									2	0.217359	0.600352
LOC100506801	1	21619782	21626362									3	0.2688	0.532108
LOC100506985	1	24865763	24882515									10	0.0344323	0.954438
LOC100507002	17	63096929	63107212									8	0.127885	0.858564
LOC100507351	17	75543022	75561103									21	0.10543	0.969604
LOC100507373	19	14247963	14282075									8	0.133854	0.283935
LOC100996291	17	76257429	76274573									10	0.560818	0.977215
LOC100996351	19	3141573	3155173									5	0.749167	0.980378
LOC100996583	1	2497973	2515973									10	0.0128513	0.269473
LOC101926905	5	140425789	140457609									8	0.0975437	0.736146
LOC101927051	22	38037838	38054384									9	0.337566	0.997221
LOC101927166	17	46522194	46543402									12	0.136619	0.7935
LOC101927207	17	47535222	47539111									4	0.280061	0.672972
LOC101927230	17	48292054	48292781									0	1	0
LOC101927572	19	36505400	36536899									12	0.0986388	0.925701
LOC101927817	16	89497325	89520902									13	0.0154552	0.624271
LOC101928163	1	23848421	23854911									0	1	0
LOC101928323	3	42653801	42695880									26	0.269257	0.929406
LOC101928514	17	74795125	74803184									2	0.821157	0.878171
LOC101928674	17	76356528	76369990									7	0.145449	0.926138
LOC101928710	17	76613465	76628139									12	0.401152	0.916941
LOC101928766	17	77889050	77900524									6	0.119203	0.598467
LOC101928844	19	5847477	5858250									1	0.629288	0.629288
LOC101928855	17	78775439	78779432									5	0.054569	0.362638
LOC101928891	22	21311379	21318968									5	0.435443	0.929135
LOC101928988	15	64220472	64228152									0	1	0
LOC101929384	12	312810	314259									0	1	0
LOC101929592	1	44175075	44193014									3	0.477242	0.880951
LOC101929613	16	3048955	3050814									0	1	0
LOC101929696	5	139120931	139125808									3	0.214781	0.292641
LOC101929719	5	139536903	139548370									6	0.110132	0.279115
LOC101929767	17	41300383	41322420									5	0.0258779	0.33769
LOC101930071	19	42901279	42912604									5	0.0264119	0.886467
LOC102723344	15	63682428	63729735									27	0.0524325	0.953369
LOC102723544	12	362607	366465									2	0.155377	0.795594
LOC102723617	19	36088796	36092403									0	1	0
LOC102723766	4	185286713	185303460									8	0.195713	0.673774
LOC102724279	19	15962803	15975714									4	0.0481373	0.59184
LOC102724450	1	6264899	6265840									1	0.158799	0.158799
LOC102724467	16	87799936	87812754									6	0.00425791	0.736924
LOC102724539	1	8268731	8275268									10	0.285792	0.99027
LOC102724552	1	8484704	8495076									4	7.97e-06	0.327792
LOC102724596	17	47438731	47457456									8	0.0593135	0.859891
LOC102724927	16	3997625	4000445									3	0.00397333	0.0152585
LOC105274304	17	74668009	74669740									1	0.849637	0.849637
LOC113230	19	14183820	14185874									1	0.349288	0.349288
LOC115110	1	2481358	2488450									0	1	0
LOC149684	20	36888576	36917348									11	0.0259349	0.516125
LOC283731	15	74418713	74421619									1	0.428723	0.428723
LOC284080	17	48127712	48133103									8	0.148706	0.73204
LOC284454	19	13945329	13947103									0	1	0
LOC339539	1	43323292	43354463									9	0.330248	0.86489
LOC388406	17	58641906	58663981									1	0.183314	0.183314
LOC388780	20	2187573	2193797									2	0.0742587	0.915957
LOC400706	19	46560935	46580887									14	0.135512	0.557529
LOC400927-CSNK1E	22	38686696	38794527									28	0.0399935	0.959085
LOC554206	16	25043061	25044098									2	0.636483	0.651477
LOC574538	12	246576	258332									11	0.0391409	0.765869
LOC63930	20	61640734	61716423									38	0.104064	0.973531
LOC728175	4	185262183	185275130									5	0.0620561	0.944572
LOC729683	17	61777697	61780045									1	0.0304816	0.0304816
LOC729739	15	74653892	74654382									0	1	0
LONP1	19	5691844	5720269		LONP1	lon peptidase 1, mitochondrial						12	0.02576	0.992536
LPO	17	56315786	56345879		LPO	lactoperoxidase						18	0.144277	0.873101
LPPR2	19	11466061	11476374									3	0.0460284	0.393191
LPPR3	19	812487	821952									4	0.107865	0.762582
LRFN1	19	39797456	39805976									0	1	0
LRFN3	19	36428021	36436097									2	0.294565	0.719713
LRG1	19	4537226	4540036									1	0.473819	0.473819
LRP3	19	33685598	33699773									7	0.16135	0.949495
LRP5	11	68080076	68216743		LRP5	LDL receptor related protein 5						60	7.24e-05	0.985795
LRRC3	21	45875368	45878739									1	0.350738	0.350738
LRRC37A11P	17	37186158	37209458									10	0.0748756	0.986823
LRRC3-AS1	21	45870868	45875167									1	0.427771	0.427771
LRRC3C	17	38097726	38100987									1	0.177345	0.177345
LRRC45	17	79981177	79989027									3	0.279354	0.899517
LRRC46	17	45908992	45915079									7	0.0425343	0.88896
LRRC59	17	48458593	48474914									13	0.0598575	0.781822
LRRC8E	19	7953389	7966908									6	0.279052	0.773333
LRRTM2	5	138205078	138211057		LRRTM2	leucine rich repeat transmembrane neuronal 2						3	0.011599	0.05899
LRTOMT	11	71791376	71807938									7	0.020891	0.543802
LSM10	1	36859020	36863560									7	0.184962	0.701859
LSM12	17	42112002	42144987									7	0.143808	0.903672
LSM14A	19	34663351	34720420									20	0.16923	0.996773
LSM7	19	2321519	2328614									3	0.291945	0.766563
LSR	19	35739558	35758867									12	0.0470103	0.878381
LTBP4	19	41099071	41135725		LTBP4	latent transforming growth factor beta binding protein 4						23	0.00595881	0.891183
LUC7L	16	238969	279449		LUC7L	LUC7 like						13	0.0715035	0.843539
LUC7L3	17	48796925	48830072		LUC7L3	LUC7 like 3 pre-mRNA splicing factor						7	0.295733	0.975753
LUZP1	1	23410515	23495351		LUZP1	leucine zipper protein 1						35	0.0183453	0.870943
LY9	1	160765863	160772536		LY9	lymphocyte antigen 9						4	0.0928142	0.326472
LYL1	19	13209841	13213974									3	0.389128	0.75652
LYPD4	19	42341147	42348736		LYPD4	LY6/PLAUR domain containing 4						4	0.902293	0.927987
LYPLA2	1	24117645	24122029									1	0.651285	0.651285
LYPLA2P2	19	7943516	7945117									1	0.853609	0.853609
LYSMD1	1	151132223	151138424									2	0.0438993	0.170041
LZIC	1	9989775	10002826		LZIC	leucine zipper and CTNNBIP1 domain containing						3	0.518532	0.889797
LZTFL1	3	45864809	45883650		LZTFL1	leucine zipper transcription factor like 1						7	0.170577	0.874916
LZTS3	20	3143262	3154238									7	0.567929	0.877794
MADCAM1	19	496489	505343		MADCAM1	mucosal vascular addressin cell adhesion molecule 1						4	0.204346	0.570941
MAFF	22	38597938	38612517									5	0.458373	0.966771
MAFG	17	79876144	79881444		MAFG	MAF bZIP transcription factor G						1	0.187246	0.187246
MAFG-AS1	17	79885704	79888629									0	1	0
MAG	19	35782988	35804709		MAG	myelin associated glycoprotein			X		X	12	0.354235	0.852149
MAN2B1	19	12757321	12777591		MAN2B1	mannosidase alpha class 2B member 1						7	0.0379279	0.631721
MANBAL	20	35918050	35945663									9	0.0566684	0.951847
MAP1LC3A	20	33146500	33148149									0	1	0
MAP2K1	15	66679210	66783882		MAP2K1	mitogen-activated protein kinase kinase 1						30	0.0273703	0.967916
MAP2K2	19	4090319	4124126		MAP2K2	mitogen-activated protein kinase kinase 2						12	0.14756	0.983603
MAP2K3	17	21191347	21218551		MAP2K3	mitogen-activated protein kinase kinase 3						7	0.019668	0.86047
MAP2K7	19	7968664	7979368									3	0.1125	0.524009
MAP3K10	19	40697650	40721482									8	0.0202486	0.871964
MAP3K14	17	43340485	43394430		MAP3K14	mitogen-activated protein kinase kinase kinase 14						22	0.0995553	0.97368
MAP3K14-AS1	17	43339446	43345997									5	0.0995553	0.947215
MAP3K3	17	61699800	61773670		MAP3K3	mitogen-activated protein kinase kinase kinase 3						25	0.0330072	0.892663
MAP4K1	19	39078279	39108675									18	0.205257	0.998199
MAP7D1	1	36621565	36646451									9	0.14001	0.912247
MAPK1	22	22123318	22221970		MAPK1	mitogen-activated protein kinase 1				X	X	28	0.00194486	0.929836
MAPK8IP2	22	51039113	51049979									7	0.0180996	0.575096
MAPT	17	43971747	44105699		MAPT	microtubule associated protein tau	X	X	X	X	X	73	0.00309664	0.997401
MAPT-AS1	17	43920721	43972879									26	0.0125337	0.921007
MAPT-IT1	17	43973148	43976164									2	0.00630681	0.556556
MARCH2	19	8478186	8503899									4	0.0377813	0.543674
MARK4	19	45754515	45808541		MARK4	microtubule affinity regulating kinase 4						14	0.0511816	0.984473
MASP2	1	11086579	11107296		MASP2	mannan binding lectin serine peptidase 2					X	7	0.193761	0.57282
MAST1	19	12949258	12985766									9	0.00748547	0.554114
MATK	19	3777966	3801810									9	0.230794	0.991241
MATN1	1	31184123	31196432		MATN1	matrilin 1, cartilage matrix protein						8	0.043628	0.70135
MATN1-AS1	1	31191618	31199593									5	0.0663486	0.70135
MATR3	5	138629438	138667366		MATR3	matrin 3						13	0.00516964	0.915863
MBD3	19	1576669	1592760									5	0.143358	0.996515
MC1R	16	89984286	89987385		MC1R	melanocortin 1 receptor		X		X		10	0.0699126	0.756531
MCEMP1	19	7741942	7744719									0	1	0
MCL1	1	150547026	150552214		MCL1	BCL2 family apoptosis regulator						2	0.0340992	0.229688
MCM5	22	35796115	35820495		MCM5	minichromosome maintenance complex component 5						27	0.0403615	0.976426
MCOLN1	19	7587495	7598895		MCOLN1	mucolipin 1						2	0.578838	0.595678
MDS2	1	23953823	23967056									5	0.666719	0.819176
MEAF6	1	37955560	37980420		MEAF6	MYST/Esa1 associated factor 6						15	0.0339886	0.84908
MED1	17	37560537	37607527		MED1	mediator complex subunit 1						8	0.457332	0.900324
MED15	22	20861828	20941919		MED15	mediator complex subunit 15			X		X	37	0.198572	0.982385
MED16	19	867961	893218									13	0.00840703	0.622994
MED24	17	38175349	38210889									18	0.193162	0.979422
MED29	19	39881962	39891203									10	0.168583	0.866073
MED8	1	43849578	43855483									3	0.045384	0.865969
MEFV	16	3292027	3306627		MEFV	Mediterranean fever	X			X		12	0.0686372	0.905216
MEGF11	15	66187633	66546075		MEGF11	multiple EGF like domains 11						210	0.00370066	0.999623
MEGF8	19	42829760	42882921									20	0.0358044	0.960228
MEIS3	19	47906374	47922785									1	0.0100521	0.0100521
MEOX1	17	41717757	41738931		MEOX1	mesenchyme homeobox 1						5	0.0169336	0.743486
METRN	16	765172	767480									1	0.44851	0.44851
METRNL	17	81037566	81052871									6	0.383765	0.930222
METTL23	17	74722911	74729963									2	0.353772	0.363254
MEX3D	19	1554667	1568057									1	0.845889	0.845889
MFNG	22	37865100	37882478		MFNG	MFNG O-fucosylpeptide 3-beta-N-acetylglucosaminyltransferase						4	0.741886	0.914627
MFSD11	17	74733582	74775336		MFSD11	major facilitator superfamily domain containing 11						14	0.0177493	0.860367
MFSD12	19	3544196	3557582									6	0.021835	0.964137
MGAT5B	17	74864797	74946471									93	0.0105343	0.994329
MGC16275	17	72206134	72209460									1	0.247001	0.247001
MGC57346	17	43697694	43715329									0	1	0
MGC57346-CRHR1	17	43699273	43913194									109	0.00263061	0.931585
MGRN1	16	4674824	4740975		MGRN1	mahogunin ring finger 1						23	0.000947	0.862141
MIA	19	41281281	41283398		MIA	melanoma inhibitory activity						3	0.240967	0.399798
MIA-RAB4B	19	41281441	41302849									9	0.191607	0.990005
MICALL1	22	38302154	38338465									11	0.0310045	0.879604
MIDN	19	1248551	1259142		MIDN	midnolin						2	0.316211	0.743434
MIEN1	17	37885408	37886788		MIEN1	migration and invasion enhancer 1						0	1	0
MIF4GD	17	73262309	73267311									0	1	0
MIOX	22	50925212	50928750		MIOX	myo-inositol oxygenase						1	0.921742	0.921742
MIR10A	17	46657199	46657309									0	1	0
MIR1181	19	10514133	10514214									0	1	0
MIR1199	19	14184172	14184291									0	1	0
MIR1203	17	46233788	46233873									0	1	0
MIR1227	19	2234060	2234148									0	1	0
MIR1238	19	10662797	10662880									0	1	0
MIR124-3	20	61809851	61809938									0	1	0
MIR1268A	19	3742815	3987432									92	0.0118297	0.991241
MIR1272	15	65054585	65054714									0	1	0
MIR1289-1	20	34041775	34041919									0	1	0
MIR1292	20	2633422	2633488									0	1	0
MIR1306	22	20073580	20073665									0	1	0
MIR130B	22	22007592	22007674									0	1	0
MIR139	11	72326106	72326174		MIR139	microRNA 139						0	1	0
MIR142	17	56408592	56408679									0	1	0
MIR1470	19	15560358	15560419									0	1	0
MIR152	17	46114526	46114613									0	1	0
MIR181C	19	13985512	13985622									0	1	0
MIR181D	19	13985688	13985825									0	1	0
MIR185	22	20020661	20020743		MIR185	microRNA 185						0	1	0
MIR1909	19	1816157	1816237									0	1	0
MIR1914	20	62572817	62572897									0	1	0
MIR193A	17	29887014	29887102									0	1	0
MIR196A1	17	46709851	46709921		MIR196A1	microRNA 196a-1						0	1	0
MIR199A1	19	10928101	10928172									0	1	0
MIR21	17	57918626	57918698		MIR21	microRNA 21						0	1	0
MIR2117	17	41522173	41522253									1	0.201335	0.201335
MIR23A	19	13947400	13947473									0	1	0
MIR24-2	19	13947100	13947173		MIR24-2	microRNA 24-2			X		X	0	1	0
MIR27A	19	13947253	13947331		MIR27A	microRNA 27a						1	0.0003	0.0003
MIR2909	17	35391041	35391110									0	1	0
MIR301B	22	22007269	22007347									0	1	0
MIR3065	17	79099676	79099755									0	1	0
MIR30C1	1	41222955	41223044		MIR30C1	microRNA 30c-1						0	1	0
MIR30E	1	41220026	41220118		MIR30E	microRNA 30e			X			0	1	0
MIR3165	11	71783273	71783348									0	1	0
MIR3176	16	593276	593366									1	0.893801	0.893801
MIR3184	17	28444103	28444178									0	1	0
MIR3185	17	46801769	46801837									0	1	0
MIR3186	17	79418129	79418214									0	1	0
MIR3187	19	813583	813653									0	1	0
MIR3190	19	47730198	47730278									0	1	0
MIR3191	19	47730200	47730276									0	1	0
MIR3196	20	61870130	61870194									0	1	0
MIR320E	19	47212549	47212602									0	1	0
MIR330	19	46142251	46142345									0	1	0
MIR338	17	79099682	79099749									0	1	0
MIR34A	1	9211726	9211836									0	1	0
MIR3614	17	54968630	54968716									0	1	0
MIR3615	17	72744751	72744838									0	1	0
MIR3616	20	45795608	45795700									0	1	0
MIR3618	22	20073268	20073356									0	1	0
MIR3655	5	140027428	140027511									0	1	0
MIR365B	17	29902429	29902540									0	1	0
MIR3678	17	73402149	73402243									0	1	0
MIR378J	17	35974975	35975084									0	1	0
MIR3909	22	35731632	35731751									0	1	0
MIR3940	19	6416420	6416522									0	1	0
MIR422A	15	64163128	64163218									0	1	0
MIR423	17	28444096	28444190		MIR423	microRNA 423						1	0.0166552	0.0166552
MIR4252	1	6489893	6489956									0	1	0
MIR4257	1	150524404	150524490									0	1	0
MIR4311	15	66332570	66332670									0	1	0
MIR4316	17	75393065	75393136									0	1	0
MIR4321	19	2250637	2250717									0	1	0
MIR4322	19	10341088	10341161									0	1	0
MIR4323	19	42637596	42637665									0	1	0
MIR4326	20	61918159	61918218									0	1	0
MIR4417	1	5624130	5624203									0	1	0
MIR4420	1	31212002	31212079									0	1	0
MIR4459	11	72590964	72604767									0	1	0
MIR4511	15	66011583	66011670									1	0.355593	0.355593
MIR4512	15	66789295	66789372									0	1	0
MIR4513	15	75081012	75081098									1	0.0241288	0.0241288
MIR4522	17	25620935	25621022									0	1	0
MIR4525	17	80626108	80626183									0	1	0
MIR4530	19	39900262	39900318									0	1	0
MIR4534	22	38384800	38384860									0	1	0
MIR4538	17	73997239	73997409									0	1	0
MIR4649	7	44150447	44150511									0	1	0
MIR4689	1	5922731	5922801									0	1	0
MIR4691	11	67801363	67801448									0	1	0
MIR4692	11	72494574	72494637									0	1	0
MIR4724	17	29861900	29861989									0	1	0
MIR4725	17	29902287	29902377									0	1	0
MIR4726	17	36875943	36876001									0	1	0
MIR4727	17	36982090	36982145									0	1	0
MIR4728	17	37882747	37882814									0	1	0
MIR4729	17	57443443	57443515									0	1	0
MIR4730	17	78393217	78393293									0	1	0
MIR4734	17	36858514	36858584									0	1	0
MIR4736	17	56413336	56413383									0	1	0
MIR4738	17	73780601	73780688									0	1	0
MIR4740	17	79374515	79374578									0	1	0
MIR4745	19	804939	805001									0	1	0
MIR4746	19	4445974	4446045									0	1	0
MIR4747	19	4932698	4932752									0	1	0
MIR4748	19	10890929	10891011									0	1	0
MIR4754	19	58898136	58898225									0	1	0
MIR4755	20	32636924	32636996									0	1	0
MIR484	16	15737150	15737229									0	1	0
MIR4999	19	8454173	8454264									0	1	0
MIR499A	20	33578178	33578300		MIR499A	microRNA 499a						0	1	0
MIR499B	20	33578202	33578275									0	1	0
MIR5010	17	40666205	40666325									0	1	0
MIR5089	17	45050382	45050466									0	1	0
MIR5193	3	49843569	49843678									0	1	0
MIR548AA2	16	22729602	22803363									44	0.0330364	0.959137
MIR548AT	17	40646790	40646848									0	1	0
MIR548D2	16	22729602	22803362									44	0.0330364	0.959137
MIR548J	22	26951177	26951289									0	1	0
MIR554	1	151518271	151518367									0	1	0
MIR5581	1	37966535	37966595									0	1	0
MIR5587	16	585315	585368									0	1	0
MIR5589	19	10149029	10149089									0	1	0
MIR5697	1	10027438	10027516									0	1	0
MIR6069	22	35732713	35732792									0	1	0
MIR6070	21	45029767	45029870									0	1	0
MIR6079	1	44304293	44304355									0	1	0
MIR6088	19	45939911	45939962									0	1	0
MIR6126	16	3535380	3535469									0	1	0
MIR6129	17	47365707	47365816									0	1	0
MIR6165	17	47588178	47588262									0	1	0
MIR632	17	30677127	30677221									0	1	0
MIR636	17	74732531	74732630									0	1	0
MIR637	19	3961411	3961510									0	1	0
MIR638	19	10829079	10829179									0	1	0
MIR639	19	14640354	14640452									0	1	0
MIR641	19	40788449	40788548									0	1	0
MIR642A	19	46178185	46178282									0	1	0
MIR642B	19	46178189	46178266									0	1	0
MIR644A	20	33054129	33054223									0	1	0
MIR647	20	62573983	62574079									0	1	0
MIR649	22	21388464	21388561									0	1	0
MIR6501	21	34922967	34923034									0	1	0
MIR6506	16	15704886	15704952									0	1	0
MIR6510	17	39673415	39673469									0	1	0
MIR6515	19	13051297	13051354									0	1	0
MIR6516	17	75085498	75085579									0	1	0
MIR657	17	79099075	79099173									0	1	0
MIR658	22	38240278	38240378									0	1	0
MIR659	22	38243684	38243781									0	1	0
MIR662	16	820182	820277									0	1	0
MIR6719	19	40320355	40320442									0	1	0
MIR6728	1	8926560	8926649									0	1	0
MIR6732	1	37945830	37945890									0	1	0
MIR6733	1	43637322	43637383									0	1	0
MIR6734	1	43830318	43830386									0	1	0
MIR6735	1	43914209	43914282									0	1	0
MIR6753	11	67812260	67812424									0	1	0
MIR6762	12	113729327	113729413									0	1	0
MIR6766	15	89869969	89870041									0	1	0
MIR6769A	16	4721318	4721391									0	1	0
MIR6775	16	87868197	87868266									0	1	0
MIR6779	17	37071231	37071295									0	1	0
MIR6780A	17	40860101	40860169									0	1	0
MIR6781	17	40975897	40975961									0	1	0
MIR6782	17	42285138	42285207									0	1	0
MIR6783	17	43011985	43012049									0	1	0
MIR6784	17	43191734	43191801									0	1	0
MIR6785	17	73494628	73494709									0	1	0
MIR6786	17	79660786	79660899									0	1	0
MIR6787	17	80194543	80194604									1	0.104552	0.104552
MIR6789	19	2235827	2235925									0	1	0
MIR6790	19	6392931	6392994									0	1	0
MIR6791	19	6736722	6736789									0	1	0
MIR6792	19	7682324	7682391									0	1	0
MIR6793	19	10939648	10939711									0	1	0
MIR6794	19	12963073	12963141									0	1	0
MIR6796	19	40875752	40875814									0	1	0
MIR6797	19	42373696	42373768									0	1	0
MIR6806	19	58846053	58846117									0	1	0
MIR6807	19	59061651	59061743									0	1	0
MIR6813	20	62708307	62708363									0	1	0
MIR6820	22	38363569	38363631									0	1	0
MIR6831	5	139943255	139943336									0	1	0
MIR6838	7	44112976	44113032									0	1	0
MIR6863	16	56938175	56938265									1	0.29545	0.29545
MIR6866	17	38318185	38318254									0	1	0
MIR6867	17	38349848	38349915									0	1	0
MIR6868	17	74094099	74094157									0	1	0
MIR6869	20	1373543	1373605									0	1	0
MIR6878	1	150464820	150464886									0	1	0
MIR6881	15	74703697	74703773									0	1	0
MIR6882	15	75132982	75133048									0	1	0
MIR6884	17	38182584	38182662									0	1	0
MIR6885	19	6389648	6389714									0	1	0
MIR6886	19	11224149	11224210									0	1	0
MIR6887	19	35613603	35613668									1	0.926551	0.926551
MIR7106	12	113596917	113596982									0	1	0
MIR7108	19	2434911	2434998									0	1	0
MIR7113	11	67800330	67800389									0	1	0
MIR7-3	19	4770681	4770791									0	1	0
MIR7-3HG	19	4769116	4772568		MIR7-3HG	MIR7-3 host gene						4	0.533202	0.941373
MIR769	19	46522189	46522307									0	1	0
MIR7850	19	2630712	2630791									0	1	0
MIR7854	16	81567506	81567571									1	0.648974	0.648974
MIR7974	19	11606358	11606437									0	1	0
MIR8059	17	48846010	48846091									0	1	0
MIR8074	19	51710184	51710265									0	1	0
MIR8077	19	42855282	42855357									0	1	0
MIR8085	19	45261913	45261978									0	1	0
MIR874	5	136983260	136983338		MIR874	microRNA 874						0	1	0
MIR941-1	20	62551025	62551124									0	1	0
MIR941-2	20	62551108	62551180									0	1	0
MIR941-3	20	62550913	62550985									0	1	0
MIR941-4	20	62550913	62550985									0	1	0
MIR941-5	20	62551220	62551292									0	1	0
MISP	19	751145	764318									7	0.138593	0.989358
MKNK2	19	2037469	2051243		MKNK2	MAP kinase interacting serine/threonine kinase 2						5	0.389656	0.799684
MKRN7P	20	45092298	45093931									2	0.250807	0.33969
MLLT1	19	6210391	6279959		MLLT1	MLLT1, super elongation complex subunit						22	0.153318	0.988402
MLLT11	1	151032150	151040973									6	0.0809227	0.985963
MLLT6	17	36861872	36886056									3	0.0295278	0.724246
MLX	17	40719077	40725221		MLX	MLX, MAX dimerization protein						2	0.0909828	0.996393
MMEL1	1	2522080	2564481		MMEL1	membrane metalloendopeptidase like 1						26	0.00304694	0.890883
MMP11	22	24115035	24126503		MMP11	matrix metallopeptidase 11						7	0.0038693	0.662435
MMP24	20	33814538	33864804		MMP24	matrix metallopeptidase 24					X	18	0.113998	0.996831
MMP24-AS1	20	33864135	33865960									0	1	0
MMP25	16	3096681	3110724		MMP25	matrix metallopeptidase 25						11	0.30058	0.983684
MMP25-AS1	16	3102125	3109371									3	0.303888	0.983684
MMP9	20	44637546	44645200		MMP9	matrix metallopeptidase 9	X		X	X	X	7	0.196079	0.903088
MOB3A	19	2071034	2096269		MOB3A	MOB kinase activator 3A						2	0.0469017	0.958912
MON1A	3	49946301	49967445		MON1A	MON1 homolog A, secretory trafficking associated						5	0.0253895	0.296292
MPG	16	127017	135850		MPG	N-methylpurine DNA glycosylase						12	0.0650905	0.85922
MPI	15	75182351	75191798		MPI	mannose phosphate isomerase						6	0.05522	0.608894
MPL	1	43803474	43820135		MPL	MPL proto-oncogene, thrombopoietin receptor						6	0.0242095	0.666617
MPND	19	4343523	4360083									7	0.051858	0.798555
MPO	17	56347216	56358296		MPO	myeloperoxidase	X			X	X	2	0.276102	0.455033
MPP2	17	41952726	41985310									18	0.166667	0.738057
MPP3	17	41878166	41910547									14	0.029221	0.747174
MPV17L	16	15489610	15503543									8	0.155912	0.931931
MRGBP	20	61427804	61431945									4	0.25585	0.689305
MRI1	19	13875336	13885096									5	0.0325277	0.751229
MRM1	17	34958024	34965407		MRM1	mitochondrial rRNA methyltransferase 1						5	0.0108484	0.817584
MROH8	20	35729628	35807991		MROH8	maestro heat like repeat family member 8						37	0.0473683	0.8823
MRPL10	17	45900637	45908907		MRPL10	mitochondrial ribosomal protein L10						8	0.0395782	0.954745
MRPL12	17	79670399	79674556		MRPL12	mitochondrial ribosomal protein L12						2	0.530454	0.548583
MRPL27	17	48445227	48450562		MRPL27	mitochondrial ribosomal protein L27						4	0.398526	0.664701
MRPL28	16	417383	420569		MRPL28	mitochondrial ribosomal protein L28						3	0.027968	0.924669
MRPL38	17	73894723	73901181									3	0.743635	0.991684
MRPL4	19	10362639	10370736		MRPL4	mitochondrial ribosomal protein L4						6	0.0319799	0.601032
MRPL48	11	73498916	73575656		MRPL48	mitochondrial ribosomal protein L48						27	0.000709	0.982173
MRPL54	19	3762664	3767563		MRPL54	mitochondrial ribosomal protein L54						3	0.103152	0.239489
MRPL9	1	151732118	151736392		MRPL9	mitochondrial ribosomal protein L9						4	0.00997905	0.624553
MRPS12	19	39421593	39423659		MRPS12	mitochondrial ribosomal protein S12						2	0.788013	0.85334
MRPS15	1	36921361	36930040		MRPS15	mitochondrial ribosomal protein S15						11	0.0855516	0.959362
MRPS21	1	150266261	150281414		MRPS21	mitochondrial ribosomal protein S21						7	0.00530996	0.995835
MRPS23	17	55916286	55927433		MRPS23	mitochondrial ribosomal protein S23						5	0.396532	0.901706
MRPS26	20	3026674	3028896		MRPS26	mitochondrial ribosomal protein S26						0	1	0
MRPS7	17	73257748	73262457		MRPS7	mitochondrial ribosomal protein S7						3	0.000871	0.437205
MSL1	17	38278789	38293045		MSL1	male specific lethal 1 homolog						3	0.578709	0.750199
MSLN	16	810765	818865		MSLN	mesothelin						2	0.343648	0.536321
MST1P2	1	16972068	16976915									0	1	0
MTFMT	15	65293849	65321977		MTFMT	mitochondrial methionyl-tRNA formyltransferase						13	0.081774	0.927428
MTFP1	22	30821610	30825041		MTFP1	mitochondrial fission process 1						2	0.870969	0.896296
MTMR11	1	149900542	149908791		MTMR11	myotubularin related protein 11						3	0.470978	0.966691
MTOR	1	11166587	11322608		MTOR	mechanistic target of rapamycin						60	0.213444	0.971816
MTRNR2L4	16	3421052	3422283									2	0.283181	0.286167
MTSS1L	16	70695106	70719954									9	0.329539	0.990826
MTVR2	17	54961462	54962274									0	1	0
MUM1	19	1354975	1378430									14	0.0286478	0.948883
MXRA7	17	74675650	74707087									18	0.157483	0.98571
MYADML2	17	79897520	79905109									2	0.94989	0.962621
MYCBPAP	17	48585744	48608862		MYCBPAP	MYCBP associated protein						16	0.220842	0.919957
MYDGF	19	4657556	4670415		MYDGF	myeloid derived growth factor						6	0.148419	0.878712
MYH11	16	15796991	15950887		MYH11	myosin heavy chain 11						108	0.00302323	0.996116
MYH7B	20	33543637	33590240		MYH7B	myosin heavy chain 7B						20	0.0185059	0.883505
MYH9	22	36677322	36784112		MYH9	myosin heavy chain 9			X		X	78	0.0493089	0.98351
MYL4	17	45286427	45301045		MYL4	myosin light chain 4						5	0.0592754	0.665371
MYL7	7	44178462	44180916									4	0.166557	0.971459
MYL9	20	35169886	35178226									2	0.240959	0.400735
MYO15B	17	73584138	73622927									37	0.00832987	0.869955
MYO19	17	34851598	34891305									18	0.0219704	0.847995
MYO1D	17	30921212	31204191		MYO1D	myosin ID					X	81	0.0249632	0.923447
MYO1F	19	8585673	8642331		MYO1F	myosin IF						20	0.0154236	0.997249
MYOT	5	137203544	137223540		MYOT	myotilin						5	0.00292668	0.778702
MYPOP	19	46393280	46405862									3	0.342343	0.87783
MYT1	20	62795826	62873606		MYT1	myelin transcription factor 1						53	0.0161843	0.942017
MZB1	5	138723256	138725605									0	1	0
MZF1	19	59073283	59084942									3	0.18437	0.796767
MZF1-AS1	19	59070552	59086164									8	0.119275	0.796767
NAA60	16	3507991	3536963									10	0.0884469	0.55935
NACC1	19	13229101	13251961									13	0.0286055	0.72069
NADK	1	1682670	1711508		NADK	NAD kinase						14	0.243655	0.898482
NAGLU	17	40687950	40696466									3	0.000703	0.631889
NAGPA	16	5074844	5083942									7	0.0313744	0.714594
NAGPA-AS1	16	5083702	5092972									3	0.114693	0.636822
NAGS	17	42082031	42086436		NAGS	N-acetylglutamate synthase						4	0.0626731	0.596052
NANOS2	19	46416472	46418036									2	0.794261	0.829424
NANOS3	19	13988062	13991571		NANOS3	nanos C2HC-type zinc finger 3						2	0.660621	0.73996
NAPA	19	47990890	48018515									15	0.195047	0.768051
NAPA-AS1	19	47987538	48004854									7	0.188324	0.738223
NARF	17	80416059	80446143		NARF	nuclear prelamin A recognition factor						9	0.221519	0.94226
NARFL	16	779754	791038		NARFL	nuclear prelamin A recognition factor like						9	0.354835	0.989837
NAT9	17	72766667	72772564									6	0.158355	0.995213
NATD1	17	21142183	21156578		NATD1	N-acetyltransferase domain containing 1						3	0.329805	0.45515
NBPF1	1	16888921	16940100									0	1	0
NBR1	17	41322986	41363708		NBR1	NBR1, autophagy cargo receptor						10	0.0975689	0.606583
NBR2	17	41277599	41297125									5	0.227404	0.24111
NCAPH2	22	50946644	50958191		NCAPH2	non-SMC condensin II complex subunit H2						8	0.114862	0.957113
NCCRP1	19	39687603	39692522									2	0.28046	0.318324
NCF4	22	37257029	37274059		NCF4	neutrophil cytosolic factor 4						25	0.0127833	0.774282
NCLN	19	3185874	3209573									11	0.0921485	0.877701
NCMAP	1	24882566	24935818									20	0.000372	0.833233
NCOA3	20	46130600	46285621		NCOA3	nuclear receptor coactivator 3						49	0.126663	0.99901
NCOA5	20	44689625	44718580		NCOA5	nuclear receptor coactivator 5						13	0.0477711	0.742796
NCOA6	20	33302577	33413433		NCOA6	nuclear receptor coactivator 6						47	0.0149967	0.927846
NDC80	18	2571509	2616634		NDC80	NDC80, kinetochore complex component						28	0.072841	0.986712
NDE1	16	15737123	15820208		NDE1	nudE neurodevelopment protein 1						36	0.018703	0.953944
NDRG3	20	35280168	35374541									14	0.0471695	0.979389
NDUFA11	19	5891286	5904024									7	0.0520766	0.274901
NDUFA2	5	140024947	140027370	GWAS	NDUFA2	NADH:ubiquinone oxidoreductase subunit A2						1	0.133592	0.133592
NDUFA7	19	8376183	8386280		NDUFA7	NADH:ubiquinone oxidoreductase subunit A7						4	0.291097	0.399902
NDUFA9	12	4758263	4796720		NDUFA9	NADH:ubiquinone oxidoreductase subunit A9						25	0.0615497	0.978306
NDUFAB1	16	23592334	23607639		NDUFAB1	NADH:ubiquinone oxidoreductase subunit AB1				X	X	6	0.0132498	0.201476
NDUFB7	19	14676889	14682889		NDUFB7	NADH:ubiquinone oxidoreductase subunit B7						2	0.13484	0.203664
NDUFS7	19	1383882	1395588		NDUFS7	NADH:ubiquinone oxidoreductase core subunit S7						8	0.0741181	0.798318
NDUFS8	11	67798083	67804114		NDUFS8	NADH:ubiquinone oxidoreductase core subunit S8						4	0.141991	0.543886
NECAB3	20	32244892	32262264									4	0.339476	0.989386
NECAP2	1	16767166	16786584									11	0.0479773	0.872487
NEURL2	20	44517110	44519926		NEURL2	neuralized E3 ubiquitin protein ligase 2						3	0.334876	0.436639
NEUROD2	17	37760020	37764175		NEUROD2	neuronal differentiation 2					X	0	1	0
NF1	17	29421944	29704695		NF1	neurofibromin 1				X	X	98	0.00773657	0.957952
NFE2L1	17	46125685	46138907		NFE2L1	nuclear factor, erythroid 2 like 1						5	0.104683	0.994187
NFIC	19	3359560	3469215		NFIC	nuclear factor I C						49	0.0266341	0.977495
NFIX	19	13106583	13209610									33	0.00465374	0.988581
NFKBIB	19	39390339	39399534		NFKBIB	NFKB inhibitor beta						8	0.0515102	0.534433
NFKBID	19	36379142	36391552									4	0.649945	0.985711
NFS1	20	34256609	34287287		NFS1	NFS1, cysteine desulfurase						8	0.280597	0.994543
NFYC	1	41157241	41237275		NFYC	nuclear transcription factor Y subunit gamma						33	0.0620187	0.985275
NFYC-AS1	1	41154751	41157933									2	0.0884583	0.859936
NGFR	17	47572654	47592382		NGFR	nerve growth factor receptor	X			X	X	15	0.0932386	0.981825
NHLRC4	16	616994	619495									1	0.602447	0.602447
NINJ2	12	673461	719579		NINJ2	ninjurin 2			X	X	X	33	0.039206	0.982083
NIPAL3	1	24742244	24799473									34	0.00243335	0.9565
NKAIN4	20	61872135	61885892									8	0.0874163	0.757671
NKG7	19	51874873	51875960									2	0.20482	0.887618
NKIRAS2	17	40172086	40177656		NKIRAS2	NFKB inhibitor interacting Ras like 2						4	0.0928601	0.799413
NKPD1	19	45653007	45663408									3	0.0944755	0.505025
NLE1	17	33458340	33469270									5	0.0479565	0.922084
NLRC3	16	3589035	3627405									10	0.045146	0.968942
NLRC5	16	57050985	57117436		NLRC5	NLR family CARD domain containing 5						58	0.0306739	0.983124
NME4	16	447191	450754		NME4	NME/NM23 nucleoside diphosphate kinase 4						4	0.16261	0.688479
NME5	5	137450860	137475132									6	0.265101	0.941657
NMNAT1	1	10003485	10045556		NMNAT1	nicotinamide nucleotide adenylyltransferase 1						10	0.106158	0.852492
NMRAL1	16	4511677	4524896									7	0.000153	0.577208
NMRK2	19	3933100	3942414									2	0.714046	0.75091
NMT1	17	43138666	43186382		NMT1	N-myristoyltransferase 1						32	0.170307	0.909672
NNAT	20	36149606	36152090									0	1	0
NOL11	17	65713948	65740324									8	0.163767	0.994877
NOL12	22	38082343	38089485		NOL12	nucleolar protein 12						6	0.0901827	0.635086
NOL9	1	6581406	6614658									11	0.609463	0.882813
NOP56	20	2633177	2639039									4	0.00139445	0.941532
NOTCH3	19	15270443	15311792		NOTCH3	notch 3			X	X	X	26	0.0180404	0.972265
NOTUM	17	79910382	79919057									3	0.924603	0.936947
NOVA2	19	46442770	46476657		NOVA2	NOVA alternative splicing regulator 2						14	0.242527	0.892338
NPAS1	19	47524142	47549017									11	0.153979	0.996683
NPB	17	79859984	79860781									0	1	0
NPBWR2	20	62737182	62738184									2	0.153357	0.797161
NPEPPS	17	45608443	45700642									13	0.093875	0.850835
NPHP4	1	5922867	6052533		NPHP4	nephrocystin 4						83	0.000238	0.988209
NPHS1	19	36316273	36342895		NPHS1	NPHS1, nephrin						8	0.126712	0.919521
NPLOC4	17	79523910	79604179		NPLOC4	NPL4 homolog, ubiquitin recognition factor						21	0.0718713	0.995579
NPRL3	16	135803	188697									25	0.0351359	0.83448
NPTX1	17	78440632	78450404									9	0.0113928	0.966735
NPY6R	5	137136881	137146439									3	0.0021233	0.45362
NR1D1	17	38249036	38256978		NR1D1	nuclear receptor subfamily 1 group D member 1					X	11	0.122578	0.960277
NR4A1	12	52416615	52453291		NR4A1	nuclear receptor subfamily 4 group A member 1			X	X	X	17	0.00299157	0.994307
NRG2	5	139226363	139422884		NRG2	neuregulin 2			X	X	X	76	0.000208	0.985175
NRSN2	20	327369	335512		NRSN2	neurensin 2						4	0.525432	0.850404
NRSN2-AS1	20	300330	305896									2	0.25554	0.290703
NRTN	19	5823817	5828335		NRTN	neurturin						4	0.088753	0.826176
NSF	17	44668034	44834828		NSF	N-ethylmaleimide sensitive factor, vesicle fusing ATPase		X	X		X	41	0.0192083	0.884662
NSFL1C	20	1422806	1448337									14	0.00906335	0.628322
NSMCE1	16	27236314	27280113									22	0.160273	0.975138
NSRP1	17	28443824	28513493		NSRP1	nuclear speckle splicing regulatory protein 1						24	0.0101187	0.957407
NT5C	17	73126319	73127890		NT5C	5', 3'-nucleotidase, cytosolic						0	1	0
NT5C3B	17	39981333	39992523									5	0.232375	0.917311
NTN1	17	8924858	9147317		NTN1	netrin 1						131	0.0101028	0.996289
NTSR1	20	61340188	61394123		NTSR1	neurotensin receptor 1			X		X	30	0.00568769	0.895205
NUDT16L1	16	4743693	4745860									1	0.632784	0.632784
NUMA1	11	71713909	71791739		NUMA1	nuclear mitotic apparatus protein 1						27	0.0148372	0.56061
NUMBL	19	41171811	41196563		NUMBL	NUMB like, endocytic adaptor protein			X		X	12	0.014571	0.885218
NUP85	17	73201544	73231854		NUP85	nucleoporin 85						12	0.000717	0.360342
NUPR1	16	28548661	28550495		NUPR1	nuclear protein 1, transcriptional regulator						1	0.490294	0.490294
NXPH3	17	47653297	47661171									3	0.773692	0.974031
OAS2	12	113416273	113426610		OAS2	2'-5'-oligoadenylate synthetase 2						7	0.0355934	0.428655
OAS3	12	113376237	113411055		OAS3	2'-5'-oligoadenylate synthetase 3						25	0.0538082	0.970697
OAZ1	19	2269484	2273487		OAZ1	ornithine decarboxylase antizyme 1						1	0.0180763	0.0180763
OAZ2	15	64979772	64995480									3	0.343286	0.767253
OAZ3	1	151735955	151743806		OAZ3	ornithine decarboxylase antizyme 3						5	0.0322706	0.636119
OCSTAMP	20	45169669	45179213									4	0.341129	0.921766
ODF3B	22	50968837	50971008		ODF3B	outer dense fiber of sperm tails 3B						0	1	0
OGFOD3	17	80347085	80376513									6	0.277455	0.781974
OGFR	20	61436176	61445352									7	0.380046	0.944508
OGFR-AS1	20	61431978	61436939									2	0.435644	0.518463
OMG	17	29621667	29624380		OMG	oligodendrocyte myelin glycoprotein					X	2	0.139613	0.526692
ONECUT3	19	1753661	1775444									5	0.283791	0.66153
OPA3	19	46031024	46088122									25	0.038258	0.969251
OPRL1	20	62716368	62731996		OPRL1	opioid related nociceptin receptor 1	X			X	X	5	0.107228	0.370245
OR10H1	19	15917816	15918936									1	0.80965	0.80965
OR10H5	19	15904858	15905806		OR10H5	olfactory receptor family 10 subfamily H member 5						1	0.185009	0.185009
OR1F1	16	3254246	3255185									1	0.118412	0.118412
OR1F2P	16	3265561	3266546									1	0.0277693	0.0277693
OR1I1	19	15197876	15198944									4	0.151189	0.891705
OR2B2	6	27878962	27880174									0	1	0
OR2C1	16	3405888	3406924		OR2C1	olfactory receptor family 2 subfamily C member 1						4	0.329034	0.760519
OR7E47P	12	52487352	52502103									2	0.000249	0.844283
ORMDL3	17	38077295	38083884		ORMDL3	ORMDL sphingolipid biosynthesis regulator 3						3	0.667299	0.948664
OSBP2	22	31090792	31303811		OSBP2	oxysterol binding protein 2						91	0.00465904	0.998546
OSBPL7	17	45884732	45899147		OSBPL7	oxysterol binding protein like 7						10	0.0157064	0.988228
OSCP1	1	36893900	36916086		OSCP1	organic solute carrier partner 1						11	0.0908946	0.837808
OTOP2	17	72920369	72930006									3	0.11588	0.840346
OTOP3	17	72931896	72946087									16	0.0108963	0.946513
OTUD7B	1	149912228	149982686	GWAS								10	0.012858	0.988892
OXLD1	17	79632065	79633667									0	1	0
OXT	20	3052265	3053163		OXT	oxytocin/neurophysin I prepropeptide					X	0	1	0
P2RX6	22	21369441	21382302		P2RX6	purinergic receptor P2X 6						7	0.241989	0.881577
P2RX6P	22	21396680	21398538		P2RX6P	purinergic receptor P2X 6 pseudogene						0	1	0
P2RY11	19	10222196	10226064		P2RY11	purinergic receptor P2Y11						1	0.231351	0.231351
P2RY2	11	72929342	72953472		P2RY2	purinergic receptor P2Y2						18	0.0313768	0.947945
P2RY6	11	72980938	73009670		P2RY6	pyrimidinergic receptor P2Y6						12	0.391854	0.941013
P3H1	1	43212005	43232755									9	0.295376	0.805008
P3H4	17	39958204	39968451									4	0.465388	0.924494
P4HB	17	79801033	79818544		P4HB	prolyl 4-hydroxylase subunit beta						4	0.659329	0.676503
PAAF1	11	73588013	73638781									22	0.120717	0.980002
PAF1	19	39876269	39881835									2	0.227809	0.747537
PAFAH1B3	19	42801184	42806952									0	1	0
PAIP2	5	138677520	138705409									2	0.452123	0.731054
PAK4	19	39616419	39670046									18	0.0168141	0.975558
PALB2	16	23614482	23652678		PALB2	partner and localizer of BRCA2					X	9	0.0263773	0.518425
PALM	19	708952	748330									12	0.0281137	0.795401
PALM3	19	14164178	14169971									0	1	0
PAM16	16	4390251	4401373									7	0.0241247	0.858556
PANK4	1	2439969	2458067		PANK4	pantothenate kinase 4						13	0.138551	0.759827
PAPL	19	39574944	39602128									13	0.0429113	0.923368
PAQR4	16	3019245	3023490		PAQR4	progestin and adipoQ receptor family member 4						1	0.00440636	0.00440636
PARK7	1	8021713	8045342		PARK7	Parkinsonism associated deglycase		X		X	X	14	0.0139499	0.837748
PARP16	15	65550436	65579018									7	0.0760551	0.707151
PARP6	15	72533521	72563628									14	0.105159	0.823264
PARVB	22	44422183	44565112		PARVB	parvin beta						111	0.00153164	0.971147
PATL2	15	44957929	44969086									5	0.101871	0.924175
PATZ1	22	31721789	31742249		PATZ1	POZ/BTB and AT hook containing zinc finger 1						11	0.0199523	0.982628
PCAT19	19	41960073	42006554									10	0.355735	0.916541
PCDHA1	5	140165720	140391929	GWAS	PCDHA1	protocadherin alpha 1						124	0.0101384	0.989212
PCDHA10	5	140235467	140391929	GWAS								88	0.0101384	0.989212
PCDHA11	5	140247097	140391929									81	0.0101384	0.989212
PCDHA12	5	140254886	140391929									80	0.0101384	0.989212
PCDHA13	5	140261853	140391929									76	0.0101384	0.989212
PCDHA2	5	140174443	140391929	GWAS								118	0.0101384	0.989212
PCDHA3	5	140180782	140391929	GWAS	PCDHA3	protocadherin alpha 3						116	0.0101384	0.989212
PCDHA4	5	140186658	140391929	GWAS								109	0.0101384	0.989212
PCDHA5	5	140201360	140391929	GWAS								101	0.0101384	0.989212
PCDHA6	5	140207506	140391929	GWAS								100	0.0101384	0.989212
PCDHA7	5	140213968	140391929	GWAS								97	0.0101384	0.989212
PCDHA8	5	140220906	140391929	GWAS								91	0.0101384	0.989212
PCDHA9	5	140227356	140391929	GWAS								91	0.0101384	0.989212
PCDHAC1	5	140306301	140391929									62	0.0101384	0.989212
PCDHAC2	5	140345746	140391929									29	0.0101384	0.989212
PCDHB1	5	140430960	140433547									3	0.257599	0.736146
PCDHB10	5	140571951	140575213									1	0.288801	0.288801
PCDHB11	5	140579347	140582618		PCDHB11	protocadherin beta 11						2	0.238776	0.247521
PCDHB12	5	140588290	140591698									1	0.941825	0.941825
PCDHB13	5	140593490	140596993									1	0.960125	0.960125
PCDHB14	5	140601897	140605860									1	0.935404	0.935404
PCDHB15	5	140624916	140627801									0	1	0
PCDHB16	5	140561264	140565796									4	0.239306	0.989392
PCDHB17P	5	140535579	140537990									0	1	0
PCDHB18P	5	140613904	140617101									3	0.190488	0.23052
PCDHB19P	5	140619688	140624312									0	1	0
PCDHB2	5	140474190	140476964		PCDHB2	protocadherin beta 2						4	0.139817	0.248753
PCDHB3	5	140479825	140483407		PCDHB3	protocadherin beta 3						4	0.126069	0.468324
PCDHB4	5	140501331	140505203									4	0.171506	0.599473
PCDHB5	5	140514787	140517709									2	0.255033	0.265568
PCDHB6	5	140529602	140532868									3	0.307325	0.539711
PCDHB7	5	140552201	140555957									3	0.266043	0.425972
PCDHB8	5	140557370	140560081									2	0.00489311	0.537603
PCDHB9	5	140566700	140571111									4	0.0645777	0.385137
PCDHGA1	5	140710251	140892546		PCDHGA1	protocadherin gamma subfamily A, 1						99	0.00918553	0.981515
PCDHGA10	5	140792742	140892546									52	0.00918553	0.981515
PCDHGA11	5	140800536	140892546									51	0.00918553	0.981515
PCDHGA12	5	140810157	140812789									1	0.506645	0.506645
PCDHGA2	5	140718326	140892546		PCDHGA2	protocadherin gamma subfamily A, 2						96	0.00918553	0.981515
PCDHGA3	5	140723600	140892546		PCDHGA3	protocadherin gamma subfamily A, 3						91	0.00918553	0.981515
PCDHGA4	5	140734591	140892546									87	0.00918553	0.981515
PCDHGA5	5	140743897	140892546									82	0.00918553	0.981515
PCDHGA6	5	140753650	140892546									76	0.00918553	0.981515
PCDHGA7	5	140762305	140892546									73	0.00918553	0.981515
PCDHGA8	5	140771482	140892546									65	0.00918553	0.981515
PCDHGA9	5	140782519	140892546									56	0.00918553	0.981515
PCDHGB1	5	140729827	140892546									88	0.00918553	0.981515
PCDHGB2	5	140739702	140892546									85	0.00918553	0.981515
PCDHGB3	5	140749830	140892546									79	0.00918553	0.981515
PCDHGB4	5	140767451	140892546									66	0.00918553	0.981515
PCDHGB5	5	140777694	140780151									1	0.608816	0.608816
PCDHGB6	5	140787769	140892546									53	0.00918553	0.981515
PCDHGB7	5	140797259	140892548									51	0.00918553	0.981515
PCDHGB8P	5	140805852	140807825									2	0.0389819	0.643818
PCDHGC3	5	140855568	140892544		PCDHGC3	protocadherin gamma subfamily C, 3						24	0.0349435	0.981515
PCDHGC4	5	140864740	140892546									18	0.0578742	0.729361
PCDHGC5	5	140868807	140892546									15	0.0728181	0.729361
PCED1A	20	2815960	2821348									1	0.154357	0.154357
PCGF2	17	36890149	36904558		PCGF2	polycomb group ring finger 2						6	0.0831187	0.97184
PCIF1	20	44563316	44576662		PCIF1	PDX1 C-terminal inhibiting factor 1						5	0.0811745	0.921988
PCMTD2	20	62887047	62907579									16	0.0574545	0.830383
PCP2	19	7696500	7698634									1	0.432979	0.432979
PCSK4	19	1481426	1490449		PCSK4	proprotein convertase subtilisin/kexin type 4						3	0.810371	0.994217
PCYT1A	3	195964615	196014623		PCYT1A	phosphate cytidylyltransferase 1, choline, alpha						16	0.00947663	0.866242
PCYT2	17	79860776	79869353									2	0.443168	0.580662
PDCD2L	19	34895302	34917072									5	0.0957004	0.504935
PDCD7	15	65409716	65426174									0	1	0
PDE2A	11	72287183	72353504		PDE2A	phosphodiesterase 2A						34	0.0554979	0.994036
PDE4A	19	10543110	10580307		PDE4A	phosphodiesterase 4A						5	0.620256	0.941297
PDE6G	17	79617488	79623607									7	0.670929	0.992895
PDIA2	16	333117	337209		PDIA2	protein disulfide isomerase family A member 2						2	0.127589	0.317814
PDK2	17	48172638	48183735		PDK2	pyruvate dehydrogenase kinase 2						5	0.222226	0.699323
PDXK	21	45138977	45182188									29	0.00636707	0.98714
PDXP	22	38054736	38062939									4	0.184527	0.976027
PDYN	20	1959401	1974931		PDYN	prodynorphin			X	X	X	16	0.057632	0.962418
PECAM1	17	62396776	62407083		PECAM1	platelet and endothelial cell adhesion molecule 1						13	0.376208	0.999808
PER3	1	7844488	7905240		PER3	period circadian clock 3			X	X	X	34	0.00946358	0.923557
PES1	22	30972611	31003000									13	0.0119118	0.897967
PET100	19	7694670	7696510									1	0.357407	0.357407
PEX10	1	2336240	2344010		PEX10	peroxisomal biogenesis factor 10						4	0.425354	0.989099
PEX11G	19	7541755	7553924									7	0.38656	0.910811
[truncated: 1,031 more rows]

## Sheet: cluster2
Gene symbol	Chr	Pos start	Pos end	GWAS	assos with disease	Gene name	AD	PD	SCZ	Neuro	Psy	#SNPs	min p-value	max p-value
A4GALT	22	43088126	43116876		A4GALT	alpha 1,4-galactosyltransferase						31	0.0589456	0.990713
ABALON	20	30309309	30311212									1	0.613528	0.613528
ABCA17P	16	2390922	2476700									23	0.0789577	0.876656
ABCA3	16	2325878	2390747		ABCA3	ATP binding cassette subfamily A member 3						30	0.115942	0.973785
ABCG1	21	43619798	43717354		ABCG1	ATP binding cassette subfamily G member 1	X			X	X	66	0.0146143	0.992918
ABHD11	7	73150424	73153184		ABHD11	abhydrolase domain containing 11						1	0.184468	0.184468
ABHD11-AS1	7	73149398	73150330									0	1	0
ABT1	6	26597170	26600277		ABT1	activator of basal transcription 1						5	7.08e-05	0.893578
ACO2	22	41865128	41924993		ACO2	aconitase 2						19	0.00655304	0.894405
ACSM3	16	20775311	20808479		ACSM3	acyl-CoA synthetase medium-chain family member 3						12	0.0124153	0.983694
ADA	20	43248162	43280376		ADA	adenosine deaminase					X	18	0.039419	0.945957
ADAM33	20	3648619	3662778		ADAM33	ADAM metallopeptidase domain 33						10	0.0158572	0.799063
ADARB1	21	46494492	46646478		ADARB1	adenosine deaminase, RNA specific B1						81	0.0197052	0.990857
ADRM1	20	60877951	60883918									1	0.540902	0.540902
ADSL	22	40742503	40762575		ADSL	adenylosuccinate lyase						5	0.119052	0.632239
AGO2	8	141541263	141645646		AGO2	argonaute 2, RISC catalytic component						53	0.0017396	0.985519
AIFM2	10	71872022	71892690		AIFM2	apoptosis inducing factor, mitochondria associated 2						15	0.0744806	0.985445
ALPK2	18	56148481	56296189		ALPK2	alpha kinase 2						105	0.00427731	0.980316
ALS2CL	3	46710484	46718899		ALS2CL	ALS2 C-terminal like						8	0.305909	0.992797
AMDHD2	16	2570362	2580955									1	0.964974	0.964974
ANKRD12	18	9137560	9285983		ANKRD12	ankyrin repeat domain 12						42	0.00166087	0.991832
ANKRD23	2	97503650	97509758									2	0.0758076	0.778432
ANKRD29	18	21178889	21242849		ANKRD29	ankyrin repeat domain 29						21	0.173197	0.98425
ANKRD39	2	97513723	97523756									2	0.0767301	0.560857
ANKS4B	16	21245015	21263750									7	0.224259	0.934338
ANPEP	15	90328125	90358072		ANPEP	alanyl aminopeptidase, membrane					X	16	0.0836136	0.627306
AP1G1	16	71762904	71842976		AP1G1	adaptor related protein complex 1 gamma 1 subunit						29	0.0273844	0.80135
AP2M1	3	183892633	183901879		AP2M1	adaptor related protein complex 2 mu 1 subunit						10	0.025941	0.856918
AP3S2	15	90373830	90437617		AP3S2	adaptor related protein complex 3 sigma 2 subunit						24	0.139047	0.979025
AP5S1	20	3801170	3805954									3	0.368627	0.455835
APOBEC3A	22	39353526	39359188		APOBEC3A	apolipoprotein B mRNA editing enzyme catalytic subunit 3A						2	0.247719	0.854977
APOBEC3A_B	22	39353526	39388783									3	0.138801	0.854977
APOBEC3B	22	39378403	39388784		APOBEC3B	apolipoprotein B mRNA editing enzyme catalytic subunit 3B						0	1	0
APOBEC3B-AS1	22	39387563	39394225									3	0.846154	0.858932
APOBEC3C	22	39410264	39414825									2	0.306863	0.664349
APOBEC3D	22	39417117	39429256									3	0.372934	0.394997
APOBEC3F	22	39436672	39451975									8	0.351855	0.374339
APOBEC3G	22	39473009	39483748		APOBEC3G	apolipoprotein B mRNA editing enzyme catalytic subunit 3G						8	0.0724103	0.833352
APOBEC3H	22	39493228	39500072									6	0.174797	0.27727
APOLD1	12	12878850	12944399		APOLD1	apolipoprotein L domain containing 1						34	0.0188888	0.994639
ARFGAP3	22	43192531	43253408		ARFGAP3	ADP ribosylation factor GTPase activating protein 3						32	0.021906	0.591803
ARG2	14	68086578	68118436		ARG2	arginase 2						11	0.128623	0.969169
ARID5A	2	97202463	97218371									7	0.0944353	0.713122
ARIH1	15	72766666	72878896		ARIH1	ariadne RBR E3 ubiquitin protein ligase 1						32	0.05163	0.949971
ASXL1	20	30946146	30960352		ASXL1	additional sex combs like 1, transcriptional regulator						7	0.271412	0.794715
ATF1	12	51157788	51214943		ATF1	activating transcription factor 1						21	0.000557	0.487426
ATF4	22	39916568	39918691		ATF4	activating transcription factor 4			X		X	0	1	0
ATP5L2	22	43035808	43036607									0	1	0
ATP6V0C	16	2563726	2570224		ATP6V0C	ATPase H+ transporting V0 subunit c						0	1	0
ATRN	20	3451664	3631769		ATRN	attractin						87	0.0226015	0.986944
ATXN1L	16	71879893	71891236									2	0.704649	0.769175
BACH1	21	30671115	30718469		BACH1	BTB domain and CNC homolog 1						21	0.0567868	0.892791
BAIAP3	16	1384504	1399442		BAIAP3	BAI1 associated protein 3						5	0.187257	0.318956
BCL2L1	20	30252260	30310656		BCL2L1	BCL2 like 1	X			X		17	0.181973	0.98031
BIK	22	43506753	43525718		BIK	BCL2 interacting killer			X		X	15	0.0501655	0.988812
BPIFB2	20	31595383	31611515									10	0.0281279	0.710078
BRICD5	16	2259253	2261069									1	0.238155	0.238155
BTN1A1	6	26501494	26510652		BTN1A1	butyrophilin subfamily 1 member A1						6	0.0272091	0.935823
BTN2A1	6	26458131	26476849		BTN2A1	butyrophilin subfamily 2 member A1						23	4.77e-07	0.998749
BTN2A2	6	26383438	26395100		BTN2A2	butyrophilin subfamily 2 member A2						10	0.000154	0.861996
BTN2A3P	6	26421618	26430816									12	4.56e-07	0.98706
BTN3A1	6	26402464	26415444		BTN3A1	butyrophilin subfamily 3 member A1						16	1.87e-05	0.983414
BTN3A2	6	26368405	26378548		BTN3A2	butyrophilin subfamily 3 member A2			X	X	X	16	4.76e-07	0.638483
BTN3A3	6	26440699	26453643									7	0.000608	0.895555
C12orf80	12	52599364	52604639									6	0.0245161	0.563976
C15orf27	15	76352298	76497304									80	0.0666369	0.993942
C15orf38-AP3S2	15	90373830	90456222									38	0.0621748	0.982393
C15orf59	15	74027771	74043816		C15orf59	chromosome 15 open reading frame 59						9	0.00540543	0.951633
C15orf59-AS1	15	74060426	74062143									0	1	0
C15orf61	15	67813521	67819641									1	0.451525	0.451525
C16orf59	16	2510114	2514964									5	0.118049	0.809858
C16orf91	16	1469744	1470801									0	1	0
C16orf95	16	87336403	87351026									9	0.118243	0.430013
C18orf25	18	43753987	43846955		C18orf25	chromosome 18 open reading frame 25						27	0.164298	0.929747
C18orf8	18	21083433	21111771		C18orf8	chromosome 18 open reading frame 8						9	0.132758	0.983089
C20orf196	20	5731032	5845053		C20orf196	chromosome 20 open reading frame 196					X	74	0.0201517	0.960866
C20orf203	20	31219426	31239783									9	0.0021399	0.134772
C20orf27	20	3734145	3748452		C20orf27	chromosome 20 open reading frame 27						9	0.0546614	0.940514
C21orf140	21	35772409	35773370									0	1	0
C21orf58	21	47720343	47740739									5	0.0288904	0.61278
C22orf46	22	42086546	42094140									6	0.476087	0.994065
C2CD2	21	43305218	43373999									76	0.000985	0.973994
C2orf70	2	26785480	26802395									11	0.0366001	0.710785
C3AR1	12	8210918	8218955		C3AR1	complement C3a receptor 1						3	0.0602085	0.222811
CABLES1	18	20715726	20840434		CABLES1	Cdk5 and Abl enzyme substrate 1						57	0.0252193	0.989235
CACNA1I	22	39966757	40085740	GWAS	CACNA1I	calcium voltage-gated channel subunit alpha1 I						57	0.000367	0.992145
CASKIN1	16	2227183	2246465		CASKIN1	CASK interacting protein 1						3	0.0477425	0.154054
CBR1	21	37442221	37445475		CBR1	carbonyl reductase 1						6	0.20208	0.827193
CBR3	21	37507262	37518860		CBR3	carbonyl reductase 3						10	0.103837	0.937841
CBR3-AS1	21	37513693	37528606									7	0.106331	0.937841
CBS	21	44473300	44496472		CBS	cystathionine-beta-synthase	X	X	X	X	X	16	0.112681	0.92305
CBX5	12	54624730	54673915									13	0.0432955	0.600525
CBX6	22	39257431	39268339		CBX6	chromobox 6						2	0.00723991	0.0285409
CBX7	22	39526778	39548538									16	0.0868357	0.886594
CBY1	22	39052657	39069855		CBY1	chibby family member 1, beta catenin antagonist						9	0.58439	0.96951
CCDC134	22	42196625	42222303		CCDC134	coiled-coil domain containing 134	X			X		6	0.416661	0.946795
CCDC154	16	1484388	1494490									2	0.0666167	0.0683961
CCM2L	20	30598244	30619984									7	0.400546	0.887989
CCNF	16	2479394	2508859									12	0.491047	0.928804
CD276	15	73976621	74006859		CD276	CD276 molecule					X	19	0.000691	0.841069
CD44	11	35160416	35253949									85	0.0726587	0.995141
CDC25B	20	3776385	3786768		CDC25B	cell division cycle 25B					X	9	0.114763	0.993229
CDKN1B	12	12870203	12875316		CDKN1B	cyclin dependent kinase inhibitor 1B						5	0.273324	0.797787
CDS2	20	5107406	5178533		CDS2	CDP-diacylglycerol synthase 2						31	0.00960125	0.870783
CEMP1	16	2580035	2581409									0	1	0
CENPB	20	3764497	3767337									1	0.401739	0.401739
CENPM	22	42334724	42343168	GWAS	CENPM	centromere protein M						10	0.0107021	0.670726
CEP76	18	12672625	12702776									9	0.0117613	0.622198
CHADL	22	41625513	41636935	GWAS	CHADL	chondroadherin like						4	0.000991	0.826306
CHAF1B	21	37757688	37789125									16	0.0328888	0.594861
CHD9	16	53189837	53361414		CHD9	chromodomain helicase DNA binding protein 9						45	0.255764	0.829029
CHRAC1	8	141521396	141527252		CHRAC1	chromatin accessibility complex 1						2	0.272111	0.977362
CIB4	2	26804072	26864211		CIB4	calcium and integrin binding family member 4						23	0.00633058	0.91932
CLCN7	16	1494933	1525085		CLCN7	chloride voltage-gated channel 7						19	0.00810743	0.959061
CLDN14	21	37832919	37915117		CLDN14	claudin 14						54	0.0314525	0.995586
CLDN3	7	73183326	73184600									0	1	0
CLEC4A	12	8276227	8291203									15	0.127904	0.872381
CLIC6	21	36041687	36090519		CLIC6	chloride intracellular channel 6						20	0.0474549	0.594564
CNBP	3	128886657	128902810		CNBP	CCHC-type zinc finger nucleic acid binding protein						8	0.124026	0.64496
CNNM3	2	97481990	97501121		CNNM3	cyclin and CBS domain divalent metal cation transport mediator 3						7	0.0695158	0.764709
CNNM4	2	97426638	97477628									9	0.0503884	0.889845
COL18A1	21	46825051	46933634		COL18A1	collagen type XVIII alpha 1 chain						49	0.0125075	0.996091
COL18A1-AS1	21	46839630	46844955									2	0.547854	0.570499
COL18A1-AS2	21	46827300	46829980									1	0.0883993	0.0883993
COMMD4	15	75628424	75632618									1	0.236709	0.236709
COMMD7	20	31290492	31331814		COMMD7	COMM domain containing 7						14	0.0122714	0.537643
COPG1	3	128968452	128996616		COPG1	coatomer protein complex subunit gamma 1						23	0.0243971	0.988786
COPZ1	12	54718873	54745635									9	0.00580433	0.680508
COX4I2	20	30225690	30232800		COX4I2	cytochrome c oxidase subunit 4I2						3	0.733588	0.853977
CRACR2A	12	3724493	3862366		CRACR2A	calcium release activated channel regulator 2A		X		X		127	0.0247993	0.996343
CRAMP1	16	1664640	1727909		CRAMP1	cramped chromatin regulator homolog 1						33	0.156485	0.966668
CRYAA	21	44589117	44592920		CRYAA	crystallin alpha A						3	0.276136	0.796103
CRYM	16	21269838	21314457									25	0.458267	0.99042
CSDC2	22	41957013	41972670									1	0.634389	0.634389
CSPG4	15	75966662	76005189		CSPG4	chondroitin sulfate proteoglycan 4						10	0.0335556	0.619315
CTCFL	20	56081797	56100163		CTCFL	CCCTC-binding factor like						9	0.0835788	0.871063
CTSZ	20	57570241	57582309		CTSZ	cathepsin Z						7	0.351686	0.915216
CYB5R3	22	43013845	43045405		CYB5R3	cytochrome b5 reductase 3						18	0.151211	0.954273
CYP2D6	22	42522500	42526883	GWAS	CYP2D6	cytochrome P450 family 2 subfamily D member 6	X	X	X	X	X	1	0.7871	0.7871
CYP2D7	22	42536213	42540576									0	1	0
DBNDD2	20	44034820	44039250									1	0.157762	0.157762
DCHS1	11	6642554	6677080		DCHS1	dachsous cadherin-related 1						19	0.00285255	0.954168
DCUN1D3	16	20869395	20911561									12	0.0237481	0.8242
DDX17	22	38879442	38902345									12	0.157353	0.960139
DENND5A	11	9160374	9286873									34	0.100462	0.912427
DESI1	22	41994031	42017061		DESI1	desumoylating isopeptidase 1						8	0.389236	0.843578
DIP2A	21	47878861	47989926		DIP2A	disco interacting protein 2 homolog A						78	0.00181868	0.999518
DIP2A-IT1	21	47882383	47889218									2	0.0232206	0.212543
DIP2B	12	50898767	51142450		DIP2B	disco interacting protein 2 homolog B						61	4.72e-05	0.865395
DLG1	3	196769430	197026143		DLG1	discs large MAGUK scaffold protein 1			X		X	120	0.00192869	0.932997
DMC1	22	38914953	38966201		DMC1	DNA meiotic recombinase 1						9	0.0589127	0.85037
DNAJB7	22	41255553	41258130									1	0.808543	0.808543
DNAL4	22	39174512	39190161									5	0.0150691	0.621442
DNASE1L2	16	2286467	2288712									2	0.217141	0.750003
DNMBP	10	101635333	101769676		DNMBP	dynamin binding protein	X					56	0.00526612	0.912974
DNMBP-AS1	10	101686965	101718755		DNMBP-AS1	DNMBP antisense RNA 1						15	0.00526612	0.578162
DNMT3B	20	31350190	31397162		DNMT3B	DNA methyltransferase 3 beta			X		X	33	0.0218546	0.934913
DOPEY2	21	37536838	37666572		DOPEY2	dopey family member 2						82	0.0227573	0.998936
DSCR3	21	38595725	38639833		DSCR3	DSCR3 arrestin fold containing						16	0.183941	0.915844
DSCR9	21	38580803	38594037									3	0.438187	0.830137
DUOX1	15	45422191	45457776		DUOX1	dual oxidase 1						20	0.0331067	0.998864
DUOX2	15	45384851	45406359		DUOX2	dual oxidase 2						9	0.265578	0.656257
DUOXA1	15	45409563	45422059		DUOXA1	dual oxidase maturation factor 1						8	0.0502084	0.924045
DUOXA2	15	45406522	45410301									2	0.147499	0.257647
DUSP15	20	30448869	30458011									6	0.325962	0.880114
DUSP4	8	29190578	29208267		DUSP4	dual specificity phosphatase 4			X		X	11	0.159661	0.98411
DVL3	3	183873283	183891314		DVL3	dishevelled segment polarity protein 3						5	0.0360676	0.8215
E4F1	16	2273488	2285743									4	0.232059	0.862342
ECI1	16	2289872	2301602									4	0.213378	0.979605
EIF2B5	3	183852809	183863099		EIF2B5	eukaryotic translation initiation factor 2B subunit epsilon						5	0.114345	0.898427
EIF4EBP2	10	72163860	72188374		EIF4EBP2	eukaryotic translation initiation factor 4E binding protein 2						9	0.192566	0.390382
EME2	16	1823228	1826239									1	0.264369	0.264369
EMILIN2	18	2847027	2914090		EMILIN2	elastin microfibril interfacer 2						42	0.0896972	0.877654
ENTHD1	22	40139048	40289794									37	0.156521	0.883183
EP300	22	41488613	41576081	GWAS	EP300	E1A binding protein p300						28	0.000634	0.997053
EP300-AS1	22	41581218	41593505									1	0.0023266	0.0023266
ERI2	16	20791514	20817795		ERI2	ERI1 exoribonuclease family member 2						12	0.0124153	0.983694
ERVH48-1	21	44337360	44345708									1	0.596717	0.596717
FAHD1	16	1877224	1890203		FAHD1	fumarylacetoacetate hydrolase domain containing 1						11	0.0275271	0.638769
FAM109B	22	42470254	42475442	GWAS								3	0.00216378	0.0031321
FAM178B	2	97541618	97652301		FAM178B	family with sequence similarity 178 member B						52	0.00374783	0.934293
FAM207A	21	46359954	46396888									17	0.259616	0.989373
FAM208B	10	5726800	5805703									43	0.041677	0.990182
FAM227A	22	38974124	39052634									22	0.237406	0.998402
FAM3B	21	42688660	42729654		FAM3B	family with sequence similarity 3 member B						24	0.337236	0.990262
FAM83F	22	40390952	40426043		FAM83F	family with sequence similarity 83 member F						13	0.0504108	0.92439
FBXO22	15	76196199	76223208									8	0.265061	0.997204
FBXO31	16	87360592	87425713									28	0.0017825	0.961761
FER1L5	2	97308473	97370622									16	0.0230149	0.994464
FITM2	20	42935196	42939889		FITM2	fat storage inducing transmembrane protein 2						0	1	0
FOXJ2	12	8185358	8208118		FOXJ2	forkhead box J2						12	0.00812994	0.534748
FOXS1	20	30432102	30433420									1	0.212476	0.212476
GABBR1	6	29570004	29600962		GABBR1	gamma-aminobutyric acid type B receptor subunit 1			X	X	X	33	0.00555161	0.990085
GAREML	2	26403584	26412532									4	0.184641	0.336903
GDAP1L1	20	42875897	42909557									17	0.196678	0.997894
GDI2	10	5807185	5855512		GDI2	GDP dissociation inhibitor 2						16	0.1611	0.889239
GFER	16	2034149	2037750		GFER	growth factor, augmenter of liver regeneration						5	0.394971	0.974532
GFRA4	20	3639938	3644046		GFRA4	GDNF family receptor alpha 4						4	0.488441	0.912692
GNPTG	16	1401899	1413352									7	0.0171414	0.539696
GPR19	12	12813994	12849121									21	0.100556	0.995612
GPR84	12	54756228	54758270									0	1	0
GRAP2	22	40297085	40369346		GRAP2	GRB2-related adaptor protein 2						38	0.0596771	0.918781
GSG1L	16	27798849	28074830		GSG1L	GSG1 like						165	0.00676272	0.998398
GTPBP1	22	39101806	39129592									14	0.0738891	0.993721
GTSF1L	20	42354800	42355642		GTSF1L	gametocyte specific factor 1 like						0	1	0
GUCY2EP	11	76391209	76432833		GUCY2EP	guanylate cyclase 2E, pseudogene						30	0.00712707	0.993443
H2AFY2	10	71812356	71872040		H2AFY2	H2A histone family member Y2						36	0.112324	0.968429
HADHA	2	26413503	26467594									19	0.0730716	0.821432
HADHB	2	26467615	26513333									11	0.191881	0.554305
HAGH	16	1859103	1877195		HAGH	hydroxyacylglutathione hydrolase						9	0.00610319	0.956822
HAUS1	18	43684297	43708299									4	0.130768	0.343157
HCG11	6	26521933	26527612									1	0.495983	0.495983
HCG17	6	30201815	30293911									115	1.24e-08	0.992099
HCG18	6	30255173	30294933									42	1.24e-08	0.992099
HCG4	6	29758807	29760850									5	0.00477663	0.0572226
HCK	20	30639990	30689657		HCK	HCK proto-oncogene, Src family tyrosine kinase						22	0.277182	0.962451
HCN4	15	73612199	73661605		HCN4	hyperpolarization activated cyclic nucleotide gated potassium channel 4						26	0.105398	0.996624
HFE	6	26087508	26095469		HFE	hemochromatosis	X	X		X		9	6.06e-07	0.91637
HIST1H1A	6	26017259	26018040		HIST1H1A	histone cluster 1 H1 family member a						1	1.01e-05	1.01e-05
HIST1H1C	6	26055967	26056699		HIST1H1C	histone cluster 1 H1 family member c		X		X		2	0.321869	0.63233
HIST1H1D	6	26234439	26235216		HIST1H1D	histone cluster 1 H1 family member d						1	0.181987	0.181987
HIST1H1E	6	26156558	26157343		HIST1H1E	histone cluster 1 H1 family member e						0	1	0
HIST1H1T	6	26107639	26108364		HIST1H1T	histone cluster 1 H1 family member t						3	8.76e-07	0.892021
HIST1H2AB	6	26033319	26033796		HIST1H2AB	histone cluster 1 H2A family member b						1	0.437877	0.437877
HIST1H2AC	6	26124372	26124918									2	5.1e-07	0.447853
HIST1H2AD	6	26199011	26199521									0	1	0
HIST1H2AE	6	26217147	26217711									0	1	0
HIST1H2BB	6	26043454	26043885									0	1	0
HIST1H2BC	6	26123694	26124132		HIST1H2BC	histone cluster 1 H2B family member c						0	1	0
HIST1H2BD	6	26158348	26158835									0	1	0
HIST1H2BE	6	26184023	26184458									1	0.894716	0.894716
HIST1H2BF	6	26199786	26200216									0	1	0
HIST1H2BG	6	26216427	26216872									1	0.635969	0.635969
HIST1H2BH	6	26251878	26252303		HIST1H2BH	histone cluster 1 H2B family member h						0	1	0
HIST1H2BI	6	26273203	26273640		HIST1H2BI	histone cluster 1 H2B family member i						0	1	0
HIST1H3A	6	26020717	26021186									0	1	0
HIST1H3B	6	26031816	26032288		HIST1H3B	histone cluster 1 H3 family member b						1	0.00754571	0.00754571
HIST1H3C	6	26045638	26046097									0	1	0
HIST1H3D	6	26197011	26199521									4	0.282502	0.959745
HIST1H3E	6	26225382	26225844									0	1	0
HIST1H3F	6	26250369	26250835									0	1	0
HIST1H3G	6	26271145	26271612									0	1	0
HIST1H4A	6	26021906	26022278									1	6.92e-06	6.92e-06
HIST1H4B	6	26027123	26027480									1	0.321202	0.321202
HIST1H4C	6	26104175	26104565		HIST1H4C	histone cluster 1 H4 family member c						1	0.00508266	0.00508266
HIST1H4D	6	26188937	26189304									0	1	0
HIST1H4E	6	26204872	26205249									0	1	0
HIST1H4F	6	26240653	26241021									0	1	0
HIST1H4G	6	26246838	26247205									0	1	0
HIST1H4H	6	26285353	26285727									1	0.16802	0.16802
HLA-F	6	29691116	29695073		HLA-F	major histocompatibility complex, class I, F						5	0.0387771	0.846975
HLA-F-AS1	6	29694377	29716826		HLA-F-AS1	HLA-F antisense RNA 1						58	6.53e-05	0.983816
HLA-G	6	29794755	29798899		HLA-G	major histocompatibility complex, class I, G						5	0.123993	0.347503
HLA-L	6	30227338	30234728									30	7.13e-07	0.878714
HLCS	21	38123188	38362545		HLCS	holocarboxylase synthetase						117	0.0234798	0.948908
HM13	20	30102212	30157370									22	0.122691	0.997296
HM13-AS1	20	30155509	30161066									3	0.948248	0.970884
HMCES	3	128997683	129024135									7	0.040656	0.910964
HMGN4	6	26538571	26547164		HMGN4	high mobility group nucleosomal binding domain 4						6	0.00730612	0.293563
HN1L	16	1728277	1752073		HN1L	hematological and neurological expressed 1 like						7	0.304875	0.990808
HNF4A	20	42984440	43061485		HNF4A	hepatocyte nuclear factor 4 alpha						57	0.158522	0.995492
HNRNPA1	12	54674487	54679030		HNRNPA1	heterogeneous nuclear ribonucleoprotein A1						2	0.0298312	0.0770181
HNRNPA1P10	12	54674532	54678663									2	0.0298312	0.0770181
HRH3	20	60790016	60795323		HRH3	histamine receptor H3			X			3	0.768861	0.965892
HS3ST6	16	1961464	1968324									2	0.0839706	0.611099
HSPA12B	20	3713316	3733758									10	0.00509969	0.772319
HSPB1	7	75931874	75933614									4	0.500679	0.968665
HTR3E	3	183817966	183824783		HTR3E	5-hydroxytryptamine receptor 3E			X		X	4	0.0112215	0.953072
ID1	20	30193085	30194317		ID1	inhibitor of DNA binding 1, HLH protein						1	0.890588	0.890588
IFITM4P	6	29718583	29718925									1	0.00057	0.00057
IFT140	16	1560427	1662109									46	0.288565	0.992238
IFT52	20	42219252	42275862									31	0.0662631	0.76585
IGFALS	16	1840413	1843734		IGFALS	insulin like growth factor binding protein acid labile subunit						3	0.216039	0.869913
IGSF6	16	21652604	21663987		IGSF6	immunoglobulin superfamily member 6						5	0.0866464	0.531388
IKBKB	8	42128819	42190171		IKBKB	inhibitor of kappa light polypeptide gene enhancer in B-cells, kinase beta						24	0.0149255	0.984974
ILK	11	6624937	6632105		ILK	integrin linked kinase						5	0.0632196	0.340647
IMP3	15	75931425	75932664									0	1	0
IPO7	11	9406168	9469674		IPO7	importin 7						28	0.358807	0.93914
IQCH-AS1	15	67695948	67814182									44	0.0529565	0.937532
IRAK2	3	10206562	10285427		IRAK2	interleukin 1 receptor associated kinase 2						45	0.0498362	0.989075
ISY1	3	128846258	128880073									11	0.125403	0.75245
ISY1-RAB43	3	128806411	128880073									23	0.125403	0.75245
ITGA5	12	54789044	54813050		ITGA5	integrin subunit alpha 5						4	0.371869	0.996854
ITGB2	21	46305868	46340965		ITGB2	integrin subunit beta 2		X		X		27	0.150436	0.97913
ITGB2-AS1	21	46340949	46349595									2	0.277746	0.369714
JADE2	5	133860065	133918920		JADE2	jade family PHD finger 2						36	0.104787	0.983524
JOSD1	22	39081547	39096459									3	0.791006	0.936446
KANSL3	2	97258891	97303797									12	0.056031	0.753669
KCNA1	12	5019072	5027422		KCNA1	potassium voltage-gated channel subfamily A member 1					X	6	0.0504838	0.432819
KCNA6	12	4918341	4960278		KCNA6	potassium voltage-gated channel subfamily A member 6						52	0.0240105	0.968669
KCNE2	21	35736322	35743440		KCNE2	potassium voltage-gated channel subfamily E regulatory subunit 2						4	0.505839	0.930886
KCNJ15	21	39628619	39673746		KCNJ15	potassium voltage-gated channel subfamily J member 15						33	0.0607808	0.942018
KCNJ4	22	38822332	38840033		KCNJ4	potassium voltage-gated channel subfamily J member 4						12	0.0366016	0.951573
KCNK15	20	43374487	43380954									4	0.499795	0.850939
KCNK15-AS1	20	43340502	43374868									15	0.237226	0.996476
KCNK3	2	26915580	26954066		KCNK3	potassium two pore domain channel subfamily K member 3					X	9	0.201261	0.930952
KCNS1	20	43720949	43729753		KCNS1	potassium voltage-gated channel modifier subfamily S member 1						3	0.0236651	0.0928321
KDELR3	22	38864066	38879452									5	0.145255	0.787043
KIF3B	20	30865453	30922811									23	0.227872	0.835031
KRT7	12	52626953	52642709									9	0.0300063	0.594279
KRT81	12	52679696	52685299									1	0.906314	0.906314
KRT86	12	52695648	52702947		KRT86	keratin 86						6	0.465178	0.816829
KRTAP10-10	21	46057272	46058372									2	0.0493038	0.610653
KRTAP10-11	21	46066330	46067566									0	1	0
KRTAP10-12	21	46117086	46117959									0	1	0
KRTAP10-5	21	45999331	46000481									1	0.556407	0.556407
KRTAP10-6	21	46011148	46012386									0	1	0
KRTAP10-7	21	46020496	46022091									2	0.452647	0.47176
KRTAP10-8	21	46031995	46032871									1	0.369353	0.369353
KRTAP10-9	21	46047039	46048295									0	1	0
KRTAP12-1	21	46101490	46102078									1	0.490425	0.490425
KRTAP12-2	21	46086105	46086844									1	0.962919	0.962919
KRTAP12-3	21	46077848	46078258									0	1	0
KRTAP12-4	21	46074129	46074576									0	1	0
L3MBTL2	22	41601312	41627275	GWAS								17	0.000307	0.854345
LAMA3	18	21269406	21535029		LAMA3	laminin subunit alpha 3						97	0.0198811	0.983626
LAMA5	20	60884115	60942368		LAMA5	laminin subunit alpha 5						23	0.0209425	0.961789
LDHD	16	75145757	75150670		LDHD	lactate dehydrogenase D						2	0.617459	0.998895
LGALS3	14	55595934	55612148		LGALS3	galectin 3						6	0.268571	0.752
LINC00111	21	43099461	43117496									10	0.306893	0.774001
LINC00160	21	36096104	36109479									8	0.0449999	0.934495
LINC00189	21	30565814	30660526		LINC00189	long intergenic non-protein coding RNA 189						22	0.0803463	0.881017
LINC00254	16	1928285	1934232									2	0.0724416	0.897583
LINC00316	21	46758504	46761905									1	0.444241	0.444241
LINC00426	13	30914402	30948051									17	0.0131123	0.727953
LINC00592	12	52604713	52617597									10	0.00747282	0.926654
LINC00634	22	42348190	42354946									0	1	0
LINC00649	21	35321229	35336262									11	0.201709	0.964574
LINC01058	13	30993575	30996381									0	1	0
LINC01260	20	43285091	43300380									6	0.0771008	0.636318
LINC01315	22	42760405	42765214									1	0.569551	0.569551
LINC01423	21	39698280	39717998									8	0.129609	0.915641
LINC01424	21	46222155	46224631									3	0.578053	0.781296
LINC01547	21	46354640	46359828									2	0.491542	0.671568
LMAN2L	2	97371666	97405813		LMAN2L	lectin, mannose binding 2 like						7	0.000576	0.54316
LOC100129027	21	47247754	47256333									5	0.044826	0.951536
LOC100130899	22	40428335	40432581									3	0.0804979	0.314042
LOC100133286	21	37441939	37498938									26	0.108864	0.929171
LOC100506472	22	39828164	39833133									3	0.172775	0.912049
LOC100506679	22	43434590	43448371									7	0.0444808	0.990425
LOC100507144	11	35154196	35159579									3	0.270167	0.673578
LOC101927053	2	97584842	97591574									1	0.90831	0.90831
LOC101927070	2	99377525	99388361									8	0.170949	0.906158
LOC101927257	22	40917803	40922711									2	0.00183504	0.00254085
LOC101927322	18	56337240	56339105									2	0.724744	0.752064
LOC101927814	16	21601018	21610706									4	0.0718378	0.622344
LOC101927934	5	133842242	133844921									1	0.188406	0.188406
LOC101928233	21	44019513	44035205									10	0.29749	0.83824
LOC101928682	16	87305511	87326058									25	0.0716419	0.958541
LOC101928837	11	76493624	76494106									1	0.123051	0.123051
LOC101929125	20	3789140	3793081									3	0.215465	0.951348
LOC101929439	15	76467231	76473827									3	0.436956	0.966762
LOC101929698	20	31097761	31108088									6	0.0311319	0.843584
LOC101929829	22	42522500	42526883									1	0.7871	0.7871
LOC101929897	8	42112840	42128479									3	0.920938	0.987127
LOC102724050	12	54747474	54860814									33	0.00023	0.996854
LOC104968399	18	3255433	3262357									2	0.0448931	0.833318
LOC149950	20	31175280	31196694									15	0.0757913	0.686149
LOC285819	6	26472171	26482737									16	2.82e-07	0.83816
LOC338694	11	68914695	68939030									12	0.135851	0.944949
LOC554223	6	29759682	29765584									14	0.00164338	0.964062
LOC642852	21	46707966	46717269									10	0.397923	0.897058
LOC644656	11	9481102	9482245									0	1	0
LOC727896	18	2943212	2946621									2	0.0654804	0.87338
LOC81691	16	20817766	20860990									17	0.0259356	0.923595
LOC90784	2	86247338	86250991									2	0.358171	0.413936
LOXL1	15	74218788	74244478		LOXL1	lysyl oxidase like 1						26	0.0154606	0.980154
LOXL1-AS1	15	74209808	74220589									2	0.0122791	0.0859739
LPIN2	18	2916991	3011945		LPIN2	lipin 2						52	0.0179292	0.991136
LRRC20	10	72058725	72142406		LRRC20	leucine rich repeat containing 20						60	0.127903	0.978927
LRRC32	11	76368567	76381044		LRRC32	leucine rich repeat containing 32						16	0.0053983	0.733417
LSM14B	20	60697516	60710434									3	0.27534	0.588934
LSS	21	47609037	47648738									21	0.00101227	0.990564
MALT1	18	56338617	56417371		MALT1	MALT1 paracaspase						32	0.208913	0.961386
MAN2C1	15	75648132	75660968									6	0.0221148	0.539233
MAP1LC3B	16	87425800	87438380									5	0.00687626	0.599295
MAP2K5	15	67835020	68099455		MAP2K5	mitogen-activated protein kinase kinase 5						112	0.0291027	0.992465
MAPK1IP1L	14	55518361	55536912		MAPK1IP1L	mitogen-activated protein kinase 1 interacting protein 1 like						7	0.474851	0.99346
MAPK8IP3	16	1756220	1820318									26	0.146681	0.907657
MAPRE1	20	31407698	31438211		MAPRE1	microtubule associated protein RP/EB family member 1						12	0.00305153	0.897336
MATN4	20	43922085	43937169									17	0.0528558	0.644896
MAVS	20	3827445	3856770		MAVS	mitochondrial antiviral signaling protein						21	0.042219	0.984785
MCAT	22	43528211	43539403		MCAT	malonyl-CoA-acyl carrier protein transacylase						7	0.0626606	0.974582
MCHR1	22	41075181	41078818		MCHR1	melanin concentrating hormone receptor 1					X	3	0.00265977	0.38146
MCM3AP	21	47655038	47705308									42	0.000708	0.875131
MCM3AP-AS1	21	47649144	47662901									12	0.00152893	0.85916
MCTS2P	20	30135184	30136019									1	0.859942	0.859942
MCU	10	74451888	74647452		MCU	mitochondrial calcium uniporter						49	0.00899006	0.912973
MEI1	22	42095517	42195459		MEI1	meiotic double-stranded break formation protein 1						38	0.0961927	0.726699
MEIOB	16	1883988	1922102									35	0.0175589	0.793951
MESP2	15	90319588	90321982									1	0.24843	0.24843
METTL9	16	21610796	21668794									21	0.0789519	0.925957
MFI2	3	196728611	196756687									15	0.00241284	0.938854
MFI2-AS1	3	196729776	196731615									0	1	0
MGAT3	22	39853324	39888199									15	0.00113096	0.715479
MGAT3-AS1	22	39871811	39872827									2	0.00113096	0.0464255
MGAT4A	2	99235568	99347589									33	0.11439	0.956296
MICU1	10	74127083	74385949		MICU1	mitochondrial calcium uptake 1	X			X		103	0.00315243	0.782618
MIEF1	22	39898234	39914139		MIEF1	mitochondrial elongation factor 1						13	0.0258839	0.962047
MIR103A2	20	3898140	3898218									0	1	0
MIR103B2	20	3898148	3898210									0	1	0
MIR1281	22	41488516	41488570									0	1	0
MIR148B	12	54730999	54731098									0	1	0
MIR1825	20	30825597	30825650									0	1	0
MIR3127	2	97464014	97464090									0	1	0
MIR3177	16	1784985	1785067									1	0.907657	0.907657
MIR3178	16	2581922	2582006									0	1	0
MIR3193	20	30194988	30195043									0	1	0
MIR3194	20	50069441	50069514									0	1	0
MIR3195	20	60639857	60639941									0	1	0
MIR3198-2	12	54625180	54625260									0	1	0
MIR33A	22	42296947	42297016									0	1	0
MIR3677	16	2320713	2320773									0	1	0
MIR378I	22	42319225	42319301									0	1	0
MIR4284	7	73125646	73125727									0	1	0
MIR4676	10	74480786	74480858									0	1	0
MIR4717	16	2324620	2324692									0	1	0
MIR4766	22	41209886	41209962									0	1	0
MIR5094	15	90393868	90393953									0	1	0
MIR630	15	72879557	72879654									0	1	0
MIR631	15	75645951	75646026		MIR631	microRNA 631						0	1	0
MIR6767	16	2495392	2495458									0	1	0
MIR6768	16	2513967	2514039									0	1	0
MIR6812	20	44054149	44054213									0	1	0
MIR6815	21	46898179	46898240									0	1	0
MIR6826	3	128990988	128991086									1	0.0344614	0.0344614
MIR6889	22	41648995	41649054									0	1	0
MIR6891	6	30229276	30229317									0	1	0
MIR7641-2	20	30596189	30596239									0	1	0
MIR940	16	2321747	2321841									0	1	0
MKL1	22	40806284	41032723									84	0.000978	0.98184
MLST8	16	2255177	2259418									2	0.117954	0.81358
MOG	6	29624757	29640149		MOG	myelin oligodendrocyte glycoprotein			X		X	23	0.0423329	0.969555
MORC3	21	37692486	37748944		MORC3	MORC family CW-type zinc finger 3						20	0.0902088	0.932378
MRPS34	16	1821895	1823140		MRPS34	mitochondrial ribosomal protein S34						2	0.620879	0.622112
MRPS6	21	35445822	35515334		MRPS6	mitochondrial ribosomal protein S6						20	0.027455	0.725087
MSRB1	16	1988233	1993294									2	0.890366	0.90171
MTG2	20	60758080	60777810		MTG2	mitochondrial ribosome associated GTPase 2						14	0.0044802	0.993859
MX1	21	42797957	42831141		MX1	MX dynamin like GTPase 1						39	0.116067	0.959234
MX2	21	42733949	42780869		MX2	MX dynamin like GTPase 2						36	0.0120258	0.980884
MYBL2	20	42295658	42345136		MYBL2	MYB proto-oncogene like 2						18	0.0303664	0.876561
MYEOV	11	69061604	69064754		MYEOV	myeloma overexpressed						5	0.199756	0.484105
MYL12A	18	3247527	3256235									7	0.041866	0.833318
MYL12B	18	3262110	3278282		MYL12B	myosin light chain 12B						15	0.0486135	0.555007
MYLK2	20	30407177	30422500		MYLK2	myosin light chain kinase 2						8	0.573466	0.999416
MYOM1	18	3066804	3220106		MYOM1	myomesin 1						84	0.0289709	0.996606
NAGA	22	42454337	42466846	GWAS								6	0.000751	0.0745912
NCBP2	3	196662272	196669464									8	0.378911	0.904463
NCBP2-AS2	3	196669493	196670884									1	0.778163	0.778163
NDUFA6	22	42481529	42486888	GWAS	NDUFA6	NADH:ubiquinone oxidoreductase subunit A6						4	0.00265681	0.00454446
NDUFA6-AS1	22	42486936	42521354									9	0.00351088	0.818511
NDUFB10	16	2009516	2011976		NDUFB10	NADH:ubiquinone oxidoreductase subunit B10						8	0.410996	0.661032
NDUFV2	18	9102627	9134343		NDUFV2	NADH:ubiquinone oxidoreductase core subunit V2		X	X	X	X	7	0.00484417	0.933522
NDUFV2-AS1	18	9121262	9136718									2	0.0438895	0.138624
NDUFV3	21	44313377	44329773		NDUFV3	NADH:ubiquinone oxidoreductase subunit V3						11	0.402563	0.999303
NECAP1	12	8234806	8250373									7	0.0306437	0.639303
NEIL1	15	75639959	75647592		NEIL1	nei like DNA glycosylase 1						3	0.0141512	0.981909
NELFCD	20	57556262	57570188		NELFCD	negative elongation factor complex member C/D						8	0.178161	0.927141
NFAM1	22	42776413	42828401									33	0.0221662	0.920462
NFATC2	20	50003493	50159258		NFATC2	nuclear factor of activated T-cells 2				X	X	96	0.0110377	0.997109
NFE2	12	54685890	54689563		NFE2	nuclear factor, erythroid 2						4	0.0276099	0.681903
NME3	16	1820320	1821710		NME3	NME/NM23 nucleoside diphosphate kinase 3						0	1	0
NODAL	10	72191691	72201465		NODAL	nodal growth differentiation factor						5	0.268688	0.775567
NOL4L	20	31030861	31172875									39	0.0030899	0.843584
NOXO1	16	2028917	2031550									2	0.135084	0.703595
NPFFR1	10	72014712	72043450		NPFFR1	neuropeptide FF receptor 1						14	0.255061	0.92532
NPTN	15	73852343	73925753		NPTN	neuroplastin					X	22	0.0182673	0.879637
NPTXR	22	39214455	39240017		NPTXR	neuronal pentraxin receptor						14	0.00615843	0.492595
NPW	16	2069520	2070756									1	0.692838	0.692838
NTHL1	16	2089815	2097867		NTHL1	nth like DNA glycosylase 1						3	0.576086	0.64886
NTN3	16	2521499	2524146									1	0.490205	0.490205
NUBP2	16	1832923	1839192		NUBP2	nucleotide binding protein 2						6	0.161483	0.274372
OGFRP1	22	42665758	42670868									4	0.272721	0.317681
OSBPL2	20	60813540	60871269		OSBPL2	oxysterol binding protein like 2						27	0.0699374	0.713356
OTOA	16	21689834	21772050		OTOA	otoancorin						27	0.033694	0.992145
OTOF	2	26680070	26781566		OTOF	otoferlin						74	0.0507798	0.998892
PABPC1L	20	43538702	43567962									18	0.0695389	0.96651
PACSIN2	22	43265771	43411184		PACSIN2	protein kinase C and casein kinase substrate in neurons 2						80	0.135637	0.947586
PAK1	11	77033059	77185108									55	0.0502099	0.801697
PANK2	20	3870462	3904502		PANK2	pantothenate kinase 2		X		X		13	0.236592	0.952548
PCBP3	21	47269874	47362368									61	0.0556616	0.842147
PCNA	20	5095598	5107268		PCNA	proliferating cell nuclear antigen						4	0.176548	0.751325
PCNA-AS1	20	5100231	5100615									0	1	0
PCNT	21	47744035	47865682		PCNT	pericentrin			X	X	X	49	0.0145554	0.805801
PCNX	14	71374121	71582099									48	0.00884831	0.735514
PDE9A	21	44073861	44195618		PDE9A	phosphodiesterase 9A					X	80	0.013703	0.998077
PDGFB	22	39619684	39640957		PDGFB	platelet derived growth factor subunit B						11	0.0492834	0.900716
PDPK1	16	2587964	2653191		PDPK1	3-phosphoinositide dependent protein kinase 1						5	0.179149	0.905842
PDRG1	20	30532757	30539883		PDRG1	p53 and DNA damage regulated 1						2	0.735706	0.925617
PGP	16	2261602	2264822									2	0.239239	0.447913
PHF5A	22	41855720	41864708									5	0.136539	0.16393
PIAS1	15	68346571	68480404		PIAS1	protein inhibitor of activated STAT 1						33	0.0752589	0.940544
PIGH	14	68056022	68067017		PIGH	phosphatidylinositol glycan anchor biosynthesis class H						9	0.399531	0.95721
PIGT	20	44044706	44054885									7	0.146599	0.988579
PIGZ	3	196673213	196695742									15	0.133558	0.961179
PKIG	20	43211189	43247678									14	0.263614	0.994725
PKNOX1	21	44394619	44454041		PKNOX1	PBX/knotted 1 homeobox 1				X	X	52	0.0173422	0.835432
PLAGL2	20	30780306	30795546		PLAGL2	PLAG1 like zinc finger 2						4	0.195992	0.748049
PLEKHH1	14	68000007	68056255									48	0.0268841	0.972076
PML	15	74287013	74335717		PML	promyelocytic leukemia						27	0.0942135	0.934426
PMM1	22	41972889	41985871									4	0.14822	0.948245
POFUT1	20	30795695	30826467		POFUT1	protein O-fucosyltransferase 1						5	0.223666	0.75045
POFUT2	21	46683842	46707811		POFUT2	protein O-fucosyltransferase 2						10	0.0841616	0.941795
POLB	8	42195972	42229331		POLB	DNA polymerase beta						15	0.01049	0.777604
POLDIP3	22	42979726	43010968									14	0.185678	0.866847
POLR1A	2	86253450	86333278		POLR1A	RNA polymerase I subunit A						31	0.297619	0.883606
POLR3H	22	41921805	41940493									8	0.30921	0.713816
POU5F1P3	12	8286364	8287448									0	1	0
PPA1	10	71962585	71993190									19	0.270335	0.993317
PPP1R11	6	30034931	30038108		PPP1R11	protein phosphatase 1 regulatory inhibitor subunit 11						6	0.196352	0.882572
PRMT2	21	48055506	48085036		PRMT2	protein arginine methyltransferase 2						14	0.0398653	0.807338
PRMT8	12	3600363	3703138		PRMT8	protein arginine methyltransferase 8						61	0.0274433	0.975477
PRND	20	4702499	4709108									15	0.178874	0.9698
PRNT	20	4711927	4721314									14	0.0651951	0.999828
PRSS45	3	46783580	46786245									1	0.758625	0.758625
PRSS46	3	46761072	46777921									5	0.757956	0.949565
PRSS50	3	46753605	46759373									2	0.345611	0.986775
PSMA7	20	60711782	60718514		PSMA7	proteasome subunit alpha 7						5	0.472342	0.995343
PSMG2	18	12658737	12725739		PSMG2	proteasome assembly chaperone 2						21	0.0117613	0.793825
PTPN9	15	75759461	75871632		PTPN9	protein tyrosine phosphatase, non-receptor type 9						26	0.0241897	0.297425
PTTG1IP	21	46269499	46293818									25	0.156109	0.967468
PTX4	16	1535939	1538468									6	0.203087	0.927596
R3HDML	20	42965797	42979432									11	0.0645148	0.94452
RAB22A	20	56884770	56942563		RAB22A	RAB22A, member RAS oncogene family						31	0.0662687	0.997844
RAB26	16	2198650	2204141		RAB26	RAB26, member RAS oncogene family						1	0.530957	0.530957
RAB43	3	128806411	128840857									8	0.351069	0.573838
RAB7A	3	128444978	128533641		RAB7A	RAB7A, member RAS oncogene family						31	0.144273	0.95802
RANGAP1	22	41640780	41682255	GWAS								19	0.00151151	0.803921
RASSF2	20	4760668	4795769		RASSF2	Ras association domain family member 2						47	0.0793014	0.990912
RBPJL	20	43935482	43946464									7	0.178339	0.644896
RBX1	22	41347350	41369019									3	0.0500796	0.520121
RHOBTB2	8	22853360	22877710		RHOBTB2	Rho related BTB domain containing 2						12	0.0166617	0.998505
RIMS4	20	43380444	43438979		RIMS4	regulating synaptic membrane exocytosis 4						21	0.12152	0.90152
RIOK3	18	21032786	21063099									8	0.00729504	0.966401
RIPPLY3	21	38378862	38391958									9	0.159243	0.900946
RNF151	16	2016874	2018976									0	1	0
RNF24	20	3912068	3996054		RNF24	ring finger protein 24						27	0.14257	0.966764
RNF39	6	30038042	30043626		RNF39	ring finger protein 39						9	8.42e-09	0.461227
RNPS1	16	2303116	2318413		RNPS1	RNA binding protein with serine rich domain 1						8	0.448283	0.959604
RNU12	22	43011250	43011399									0	1	0
RNU86	22	39712846	39712901									0	1	0
RPL3	22	39708886	39715670									10	0.157823	0.73179
RPL3L	16	1994579	2004679									3	0.22512	0.787571
RPN1	3	128338812	128369719		RPN1	ribophorin I						16	0.255516	0.98743
RPS19BP1	22	39925097	39928860									1	0.960711	0.960711
RPS2	16	2012061	2014827									1	0.905909	0.905909
RRP7A	22	42904340	42915829									2	0.502413	0.502889
RRP7BP	22	42969265	42978017									2	0.16515	0.386339
RRP8	11	6621143	6624880									5	0.139098	0.434186
RSPH1	21	43892596	43916464		RSPH1	radial spoke head 1 homolog						12	0.028702	0.869172
S100B	21	48018530	48025035		S100B	S100 calcium binding protein B			X		X	10	0.00408881	0.809214
SAR1A	10	71909960	71930285		SAR1A	secretion associated Ras related GTPase 1A	X			X		11	0.0322566	0.837904
SCUBE1	22	43599228	43739394		SCUBE1	signal peptide, CUB domain and EGF like domain containing 1						128	0.0208866	0.996409
SDC4	20	43953928	43977064		SDC4	syndecan 4						18	0.0963688	0.738541
SELPLG	12	109015679	109027670		SELPLG	selectin P ligand					X	11	0.0964865	0.887423
SENP5	3	196594726	196661584									25	0.399314	0.886071
SEPT3	22	42372930	42394225		2003-09-01	septin 3						11	0.000699	0.528035
SERHL	22	42896584	42908566									2	0.502413	0.502889
SERHL2	22	42949867	42970388		SERHL2	serine hydrolase-like 2						3	0.536524	0.680762
SERINC3	20	43124863	43150726									10	0.0603803	0.931772
SETD4	21	37415981	37432662									16	0.256091	0.932402
SGK2	20	42193754	42214273									10	0.0276652	0.831212
SGSM3	22	40766565	40806293		SGSM3	small G protein signaling modulator 3						12	0.0147005	0.738694
SHF	15	45459411	45493373		SHF	Src homology 2 domain containing F						14	0.0853586	0.976535
SHISA8	22	42305557	42310671	GWAS								0	1	0
SIGLEC1	20	3667616	3687775		SIGLEC1	sialic acid binding Ig like lectin 1						21	0.0292454	0.953981
SIN3A	15	75661719	75744087		SIN3A	SIN3 transcription regulator family member A						20	0.0227304	0.63435
SLC13A3	20	45186461	45313124		SLC13A3	solute carrier family 13 member 3						83	0.000906	0.975832
SLC17A2	6	25912983	25926107		SLC17A2	solute carrier family 17 member 2						14	8.25e-05	0.639474
SLC19A1	21	46934628	46954542		SLC19A1	solute carrier family 19 member 1				X	X	10	0.475132	0.962662
SLC23A2	20	4833001	4982145		SLC23A2	solute carrier family 23 member 2						70	0.0153301	0.976101
SLC25A17	22	41165633	41215403									18	0.00466017	0.781832
SLC2A10	20	45338278	45364985		SLC2A10	solute carrier family 2 member 10						8	0.0741046	0.838681
SLC2A14	12	7965107	8025635		SLC2A14	solute carrier family 2 member 14						22	0.028569	0.817246
SLC2A3	12	8071823	8088892		SLC2A3	solute carrier family 2 member 3					X	5	0.29982	0.755589
SLC35F6	2	26987141	27004099									3	0.00778419	0.994032
SLC37A1	21	43919741	44001550		SLC37A1	solute carrier family 37 member 1						56	0.00112776	0.973463
SLC5A3	21	35445822	35478561		SLC5A3	solute carrier family 5 member 3						2	0.634711	0.725087
SLC9A3R2	16	2076868	2089027									8	0.04134	0.91998
SMDT1	22	42475694	42480288	GWAS								0	1	0
SMIM11A	21	35747748	35761452		SMIM11A	small integral membrane protein 11A						5	0.165907	0.916143
SMIM11B	21	35747778	35761452									5	0.165907	0.916143
SMIM14	4	39552545	39640481									20	0.276951	0.960635
SNHG19	16	2204782	2205359									1	0.0396615	0.0396615
SNHG9	16	2014996	2015505									1	0.82774	0.82774
SNORA10	16	2012334	2012467									0	1	0
SNORA23	11	9450312	9450501									1	0.746849	0.746849
SNORA64	16	2012973	2013107									0	1	0
SNORA70B	2	61644378	61644512									0	1	0
SNORA78	16	2015184	2015311									0	1	0
SNORD43	22	39715056	39715118									0	1	0
SNORD60	16	2205023	2205106									0	1	0
SNORD83A	22	39711217	39711312									0	1	0
SNORD83B	22	39709823	39709916									0	1	0
SNU13	22	42069936	42084913									9	0.448761	0.981426
SNUPN	15	75890423	75918446									7	0.0249519	0.996265
SNX33	15	75941347	75950968									4	0.172145	0.720013
SOCS4	14	55493843	55516206		SOCS4	suppressor of cytokine signaling 4						11	0.18688	0.874926
SPATC1L	21	47581061	47604373									8	0.0156963	0.699047
SPEF1	20	3758150	3762102									1	0.549939	0.549939
SPIRE1	18	12446510	12656731		SPIRE1	spire type actin nucleation factor 1						56	0.0501364	0.973201
SPSB3	16	1826712	1832581		SPSB3	splA/ryanodine receptor domain and SOCS box containing 3						5	0.263039	0.709625
SREBF2	22	42229082	42303312	GWAS	SREBF2	sterol regulatory element binding transcription factor 2	X		X	X	X	33	0.0440613	0.906743
SRRM3	7	75831210	75916609									20	0.170319	0.964788
SS18L1	20	60718775	60757566		SS18L1	SS18L1, nBAF chromatin remodeling complex subunit						22	0.0481394	0.767898
ST13	22	41220538	41253012									12	0.00303498	0.613847
STK4	20	43595119	43708593		STK4	serine/threonine kinase 4						40	0.00603522	0.994068
STK4-AS1	20	43592439	43595099									1	0.0102258	0.0102258
STOML1	15	74275558	74284689									5	0.275342	0.894948
STX1A	7	73113534	73134017		STX1A	syntaxin 1A			X	X	X	11	0.000645	0.847806
SUMO1P1	20	52491039	52492248									1	0.867325	0.867325
SUMO3	21	46225531	46238044		SUMO3	small ubiquitin-like modifier 3						10	0.171528	0.99894
SUN2	22	39130718	39152024		SUN2	Sad1 and UNC84 domain containing 2						9	0.171865	0.993034
SUN5	20	31571580	31592239									16	0.000321	0.314369
SYNGR1	22	39745953	39781593		SYNGR1	synaptogyrin 1			X		X	17	0.0897507	0.890307
SYNGR3	16	2039945	2044276									1	0.929548	0.929548
SYS1	20	43990576	43997862									10	0.181405	0.558714
SYS1-DBNDD2	20	43991808	44039250									24	0.0613257	0.816688
TAB1	22	39795758	39833132									16	0.0768654	0.912049
TAF10	11	6632047	6633475									2	0.0688491	0.207322
TAF4	20	60549853	60640866		TAF4	TATA-box binding protein associated factor 4						39	0.203262	0.98826
TATDN2	3	10290176	10322906		TATDN2	TatD DNase domain containing 2						21	0.097083	0.969312
TBC1D21	15	74165926	74181556									12	0.0586047	0.93954
TBC1D24	16	2525146	2555734									2	0.202158	0.329518
TBL3	16	2022063	2028751		TBL3	transducin beta like 3						11	0.637295	0.984966
TCF20	22	42556018	42611347	GWAS	TCF20	transcription factor 20						18	0.00378276	0.854644
TEF	22	41763336	41795332									11	0.0418867	0.631641
TELO2	16	1543351	1560460									9	0.193445	0.861422
TFF1	21	43782390	43786644		TFF1	trefoil factor 1						4	0.3539	0.968881
TFF2	21	43766466	43771208		TFF2	trefoil factor 2						7	0.0673184	0.955471
TFF3	21	43731776	43735706		TFF3	trefoil factor 3						4	0.472065	0.861606
TM9SF4	20	30697308	30755061									25	0.0769572	0.886465
TMEM204	16	1578741	1605581									16	0.508628	0.992238
TMEM229B	14	67936982	67982021		TMEM229B	transmembrane protein 229B						33	0.00770983	0.889683
TMEM230	20	5080483	5093733									1	0.703075	0.703075
TMEM241	18	20875978	21017925		TMEM241	transmembrane protein 241						48	0.0120636	0.990558
TMEM41B	11	9302200	9336315		TMEM41B	transmembrane protein 41B						13	0.101105	0.902708
TMIE	3	46742822	46752413		TMIE	transmembrane inner ear						7	0.236816	0.947979
TMPRSS3	21	43791995	43816200		TMPRSS3	transmembrane protease, serine 3						30	0.0369974	0.992231
TNFRSF10B	8	22877647	22926700		TNFRSF10B	TNF receptor superfamily member 10b						21	0.00920598	0.928452
TNFRSF13C	22	42321035	42322821	GWAS	TNFRSF13C	TNF receptor superfamily member 13C						2	0.0169938	0.0998977
TNRC6B	22	40573928	40731812		TNRC6B	trinucleotide repeat containing 6B						57	0.0228369	0.994412
TOB2	22	41829491	41843027									4	0.121801	0.523114
TOMM22	22	39077953	39080766		TOMM22	translocase of outer mitochondrial membrane 22						1	0.960507	0.960507
TOMM34	20	43570770	43589114		TOMM34	translocase of outer mitochondrial membrane 34						9	0.372333	0.96402
TOX2	20	42574535	42698254		TOX2	TOX high mobility group box family member 2					X	80	0.0235236	0.967411
TP53RK	20	45313003	45318276		TP53RK	TP53 regulating kinase						3	0.00227505	0.148771
TP53TG5	20	44002519	44006957									5	0.0613257	0.816688
TPP1	11	6633996	6640692		TPP1	tripeptidyl peptidase 1						3	0.198588	0.92783
TPSD1	16	1306272	1308494									0	1	0
TPX2	20	30326903	30389603		TPX2	TPX2, microtubule nucleation factor						20	0.119167	0.958778
TRAF7	16	2205798	2228130		TRAF7	TNF receptor associated factor 7						6	0.100824	0.489603
TRIM10	6	30119722	30128711		TRIM10	tripartite motif containing 10						19	1.64e-08	0.666536
TRIM15	6	30130982	30140473		TRIM15	tripartite motif containing 15						17	1.46e-08	0.842873
TRIM26	6	30152231	30181271		TRIM26	tripartite motif containing 26			X		X	40	4.3e-11	0.732231
TRIM31	6	30070673	30080867		TRIM31	tripartite motif containing 31						27	5.8e-05	0.941943
TRIM31-AS1	6	30073016	30082501									24	5.8e-05	0.941943
TRIM38	6	25962916	25987557		TRIM38	tripartite motif containing 38						9	1.75e-05	0.908921
TRIM39	6	30295007	30311506		TRIM39	tripartite motif containing 39						12	1.79e-08	0.970603
TRIM39-RPP21	6	30297087	30314635									13	9.74e-07	0.970603
TRIM40	6	30103884	30116512		TRIM40	tripartite motif containing 40						33	0.115763	0.744613
TSC2	16	2097989	2138713		TSC2	tuberous sclerosis 2					X	21	0.039438	0.981547
TSKU	11	76494284	76509198									8	0.0166731	0.534451
TSPEAR	21	45917774	46131495		TSPEAR	thrombospondin type laminin G domain and EAR repeats						174	0.00483248	0.997515
TSPO	22	43547938	43559248		TSPO	translocator protein			X		X	12	0.0267318	0.687767
TSPY26P	20	30776948	30778163									2	0.201622	0.75644
TSR3	16	1399240	1401873									2	0.469641	0.798466
TTC3	21	38455246	38575408		TTC3	tetratricopeptide repeat domain 3						59	0.0743262	0.980765
TTLL1	22	43435522	43485434		TTLL1	tubulin tyrosine ligase like 1						28	0.00210229	0.990425
TTLL12	22	43562627	43583137		TTLL12	tubulin tyrosine ligase like 12						14	0.0743132	0.931015
TTLL9	20	30458504	30530858									27	0.2513	0.995808
TTPAL	20	43104525	43123244									4	0.671026	0.942953
TUBB1	20	57594308	57601709		TUBB1	tubulin beta 1 class VI						4	0.212322	0.915467
TYSND1	10	71897736	71906496		TYSND1	trypsin domain containing 1						7	0.0656068	0.963902
U2AF1	21	44513065	44527688		U2AF1	U2 small nuclear RNA auxiliary factor 1						6	0.139783	0.963472
UBASH3A	21	43823970	43867790		UBASH3A	ubiquitin associated and SH3 domain containing A						45	0.0434629	0.933865
UBE2G2	21	46188494	46221751									22	0.0552927	0.989102
UBE2I	16	1359627	1377019		UBE2I	ubiquitin conjugating enzyme E2 I						9	0.241912	0.823842
UBE2K	4	39699663	39784410									36	0.0493244	0.971774
UBE2Q2	15	76135626	76193388		UBE2Q2	ubiquitin conjugating enzyme E2 Q2						14	0.290807	0.996167
UMODL1	21	43483067	43563105		UMODL1	uromodulin like 1						110	0.114154	0.996402
UMODL1-AS1	21	43522243	43528644									6	0.21472	0.676306
UNKL	16	1413205	1464721									17	0.0113646	0.365623
USP34	2	61414589	61697849		USP34	ubiquitin specific peptidase 34						72	0.0143612	0.99302
VAPB	20	56964174	57026156		VAPB	VAMP associated protein B and C						32	0.0684921	0.948562
WBP2NL	22	42394728	42424477	GWAS								12	0.000596	0.329492
WBSCR22	7	73097897	73112551									14	0.0249882	0.376312
WDR4	21	44269335	44299693		WDR4	WD repeat domain 4						24	0.296436	0.984084
WDR59	16	74907470	75019017		WDR59	WD repeat domain 59						53	0.0122961	0.979347
WFDC12	20	43752066	43753106									1	0.0941802	0.0941802
WFDC2	20	44098393	44110172		WFDC2	WAP four-disulfide core domain 2						3	0.683265	0.890136
WFDC5	20	43738092	43743813									4	0.185297	0.666671
WISP2	20	43343884	43356452		WISP2	WNT1 inducible signaling pathway protein 2						3	0.501151	0.996476
WNT11	11	75897369	75917574		WNT11	Wnt family member 11						11	0.0773431	0.793525
XKR7	20	30555804	30586256									13	0.234042	0.98356
XPNPEP3	22	41253084	41328823		XPNPEP3	X-prolyl aminopeptidase 3						15	0.000694	0.939773
XPO6	16	28109297	28223239		XPO6	exportin 6						35	0.0757055	0.988284
XRCC6	22	42017166	42060052		XRCC6	X-ray repair cross complementing 6						7	0.169585	0.803181
YBEY	21	47706266	47717665									8	0.00762366	0.897398
YWHAB	20	43514239	43537175		YWHAB	tyrosine 3-monooxygenase/tryptophan 5-monooxygenase activation protein beta					X	13	0.0416231	0.946063
YWHAG	7	75956107	75988342		YWHAG	tyrosine 3-monooxygenase/tryptophan 5-monooxygenase activation protein gamma						10	0.0232558	0.963121
ZBTB21	21	43406939	43430496		ZBTB21	zinc finger and BTB domain containing 21						13	0.054061	0.843045
ZC3H7B	22	41697506	41756151		ZC3H7B	zinc finger CCCH-type containing 7B						9	0.0140576	0.65609
ZCCHC14	16	87439851	87525460		ZCCHC14	zinc finger CCHC-type containing 14					X	34	0.00233857	0.965738
ZFP1	16	75182420	75206132		ZFP1	ZFP1 zinc finger protein						21	0.0129474	0.949901
ZFP57	6	29640168	29644931		ZFP57	ZFP57 zinc finger protein						5	0.011224	0.773379
ZNF143	11	9482511	9550071									28	0.180795	0.999718
ZNF295-AS1	21	43442112	43445029		ZNF295-AS1	ZNF295 antisense RNA 1						6	0.0241097	0.717016
ZNF385A	12	54762912	54779573									5	0.00023	0.968606
ZNF598	16	2047652	2059822									6	0.620739	0.996064
ZNF821	16	71893582	71917444		ZNF821	zinc finger protein 821						11	0.246345	0.906355
ZNRD1	6	30029016	30032686		ZNRD1	zinc ribbon domain containing 1						8	8.8e-09	0.844466
ZNRD1-AS1	6	29968787	30028961									93	1.45e-08	0.985975
ZNRF1	16	75032914	75144892		ZNRF1	zinc and ring finger 1						41	0.047094	0.971403
ZP2	16	21208772	21225831		ZP2	zona pellucida glycoprotein 2						20	0.127267	0.983559

## Sheet: cluster3
Gene symbol	Chr	Pos start	Pos end	GWAS	assos with disease	Gene name	AD	PD	SCZ	Neuro	Psy	#SNPs	min p-value	max p-value
AAAS	12	53701239	53715412									3	0.0829331	0.977042
AARS2	6	44266462	44281063		AARS2	alanyl-tRNA synthetase 2, mitochondrial						14	0.0775797	0.729957
ABCD4	14	74751979	74769767		ABCD4	ATP binding cassette subfamily D member 4						9	0.440448	0.920436
ABHD3	18	19230857	19284766		ABHD3	abhydrolase domain containing 3						20	0.0721319	0.89068
ABHD4	14	23067146	23081265									18	0.052272	0.709935
ACAD10	12	112123856	112194911		ACAD10	acyl-CoA dehydrogenase family member 10						17	0.0230019	0.858423
ACADS	12	121163540	121177811		ACADS	acyl-CoA dehydrogenase, C-2 to C-3 short chain						7	0.27043	0.83648
ACD	16	67691414	67694718	GWAS	ACD	adrenocortical dysplasia homolog						3	0.0532464	0.556761
ACSBG1	15	78463186	78527049		ACSBG1	acyl-CoA synthetase bubblegum family member 1					X	34	0.0259295	0.98116
ACTC1	15	35080296	35087927		ACTC1	actin, alpha, cardiac muscle 1						5	0.0460278	0.949914
ACTN1	14	69340839	69446083		ACTN1	actinin alpha 1						65	0.0107402	0.983431
ACTN1-AS1	14	69446398	69454180									2	0.133782	0.167836
ACYP1	14	75519927	75530752									3	0.0655237	0.955595
ADAL	15	43622553	43641615									6	0.00842975	0.860044
ADAMTS7	15	79051544	79103773		ADAMTS7	ADAM metallopeptidase with thrombospondin type 1 motif 7						15	0.0358329	0.977958
ADCY6	12	49159973	49182879		ADCY6	adenylate cyclase 6						7	0.00865789	0.599234
ADNP	20	49505454	49547527		ADNP	activity dependent neuroprotector homeobox						23	0.0217772	0.86
ADNP-AS1	20	49547520	49561671									3	0.0885112	0.476404
ADORA2B	17	15848230	15879210		ADORA2B	adenosine A2b receptor					X	13	0.26422	0.914912
AGRP	16	67516473	67517716		AGRP	agouti related neuropeptide					X	3	0.0306728	0.536599
AKAP10	17	19807764	19881169		AKAP10	A-kinase anchoring protein 10						29	0.120594	0.657849
AKR1A1	1	46016454	46035723		AKR1A1	aldo-keto reductase family 1 member A1						8	0.508937	0.984938
ALDH2	12	112204690	112247789									12	0.0471006	0.745798
ALDH3A1	17	19641297	19648772		ALDH3A1	aldehyde dehydrogenase 3 family member A1			X		X	3	0.0654464	0.910487
ALDH3A2	17	19552063	19580904		ALDH3A2	aldehyde dehydrogenase 3 family member A2						17	0.20865	0.896097
ALDH6A1	14	74524367	74551196		ALDH6A1	aldehyde dehydrogenase 6 family member A1						23	0.300409	0.795479
ALKBH5	17	18086866	18113267									21	0.0204883	0.89865
AMHR2	12	53817638	53825318		AMHR2	anti-Mullerian hormone receptor type 2						7	0.114676	0.725832
ANG	14	21156931	21162345		ANG	angiogenin						2	0.634779	0.764943
ANKRD13A	12	110437234	110477235		ANKRD13A	ankyrin repeat domain 13A						17	0.0547021	0.768983
ANKRD27	19	33087906	33166102		ANKRD27	ankyrin repeat domain 27						62	0.00911531	0.985608
ANKRD34C	15	79575145	79590581									10	0.300737	0.869355
ANKRD34C-AS1	15	79484048	79576287									66	0.0840425	0.986686
ANKRD63	15	40573644	40574787	GWAS								0	1	0
ANP32AP1	15	35529526	35530264									0	1	0
ANP32B	9	100745488	100778224		ANP32B	acidic nuclear phosphoprotein 32 family member B						13	0.00371152	0.947279
AP2B1	17	33914281	34053436		AP2B1	adaptor related protein complex 2 beta 1 subunit						56	0.143381	0.985439
AP4S1	14	31494675	31555008									25	0.333628	0.964528
APBA2	15	29213839	29410516		APBA2	amyloid beta precursor protein binding family A member 2			X		X	94	0.176194	0.987074
APEX1	14	20923289	20925931		APEX1	apurinic/apyrimidinic endodeoxyribonuclease 1	X			X		4	0.427479	0.995884
AQP11	11	77300679	77321401									8	0.118783	0.772136
AQP2	12	50344523	50352664		AQP2	aquaporin 2						10	0.00563556	0.89861
AQP3	9	33441151	33447631									3	0.475241	0.692316
AQP5	12	50355278	50359465		AQP5	aquaporin 5						3	0.011799	0.871954
AQP6	12	50366619	50370922									3	0.551112	0.756331
AQP7	9	33384947	33402517		AQP7	aquaporin 7						2	0.69239	0.741478
AQR	15	35148551	35261995		AQR	aquarius intron-binding spliceosomal factor						37	0.057802	0.964231
AREL1	14	75127954	75179807		AREL1	apoptosis resistant E3 ubiquitin protein ligase 1						19	0.000967	0.921358
ARF3	12	49329991	49351252		ARF3	ADP ribosylation factor 3						13	0.17531	0.881999
ARF6	14	50359735	50363772									0	1	0
ARFGEF2	20	47538274	47653230									38	0.261473	0.954843
ARHGAP11A	15	32907690	32928382									4	0.285579	0.821981
ARHGAP11B	15	30918878	30931013		ARHGAP11B	Rho GTPase activating protein 11B						1	0.991473	0.991473
ARHGAP23	17	36584719	36668628									19	0.232461	0.957738
ARHGEF40	14	21538418	21558406									9	0.254835	0.907444
ARID3C	9	34621454	34628011									3	0.688316	0.907322
ARPC5L	9	127631483	127639696									5	0.0795163	0.866268
ARRB1	11	74971165	75062875		ARRB1	arrestin beta 1						48	0.00115321	0.983761
ASB2	14	94400498	94443076		ASB2	ankyrin repeat and SOCS box containing 2						43	0.110732	0.98061
ASIC1	12	50451419	50477405		ASIC1	acid sensing ion channel subunit 1						19	0.00398809	0.613908
ATF7	12	53905842	54020199		ATF7	activating transcription factor 7						50	0.0256301	0.990855
ATF7IP2	16	10479911	10577495		ATF7IP2	activating transcription factor 7 interacting protein 2						32	0.164634	0.976092
ATP5G2	12	54058943	54070109									6	0.320924	0.607611
ATP6V0D1	16	67471916	67515089		ATP6V0D1	ATPase H+ transporting V0 subunit d1						12	0.00667581	0.955542
ATPAF2	17	17921333	17942480	GWAS	ATPAF2	ATP synthase mitochondrial F1 complex assembly factor 2					X	9	0.00523241	0.881118
ATXN2	12	111890017	112037477		ATXN2	ataxin 2		X		X		28	0.279551	0.919381
AUP1	2	74753774	74757024									1	0.068537	0.068537
AVEN	15	34158427	34331303		AVEN	apoptosis and caspase activation inhibitor						98	0.00534896	0.989173
B3GNT9	16	67182004	67184902		B3GNT9	UDP-GlcNAc:betaGal beta-1,3-N-acetylglucosaminyltransferase 9						0	1	0
B4GALT1	9	33110638	33167356		B4GALT1	beta-1,4-galactosyltransferase 1						31	0.00852351	0.999128
B4GALT1-AS1	9	33166945	33179981									2	0.529756	0.92633
B4GALT5	20	48249482	48330421									27	0.151479	0.900819
B9D1	17	19240866	19281495									12	0.0541647	0.73325
BAG1	9	33252469	33264759		BAG1	BCL2 associated athanogene 1						10	0.0168049	0.764759
BAHD1	15	40731919	40760441		BAHD1	bromo adjacent homology domain containing 1						7	0.274734	0.926066
BATF	14	75988783	76013334		BATF	basic leucine zipper ATF-like transcription factor						13	0.315645	0.945094
BAZ1B	7	72854727	72936615		BAZ1B	bromodomain adjacent to zinc finger domain 1B						17	0.281406	0.991575
BCAR4	16	11913690	11922689									2	0.422429	0.465988
BCAS4	20	49411430	49493714		BCAS4	breast carcinoma amplified sequence 4						44	0.0480513	0.981177
BCDIN3D	12	50229825	50236912		BCDIN3D	BCDIN3 domain containing RNA methyltransferase						4	0.478907	0.895048
BCDIN3D-AS1	12	50222325	50234937									8	0.478907	0.895048
BCL11B	14	99635624	99738050	GWAS								61	0.00611897	0.949594
BCL2A1	15	80253231	80263643		BCL2A1	BCL2 related protein A1						7	0.190689	0.702279
BCL7B	7	72950682	72972065		BCL7B	BCL tumor suppressor 7B						4	0.32612	0.9432
BIN2	12	51674821	51717982		BIN2	bridging integrator 2						22	0.0606013	0.993685
BIN3	8	22477946	22526661		BIN3	bridging integrator 3						30	0.205815	0.967628
BIN3-IT1	8	22497883	22499722									0	1	0
BLK	8	11351520	11422108		BLK	BLK proto-oncogene, Src family tyrosine kinase						55	0.00302496	0.999759
BLOC1S4	4	6717841	6719387		BLOC1S4	biogenesis of lysosomal organelles complex 1 subunit 4						1	0.119422	0.119422
BLOC1S6	15	45879757	45901914									2	0.71144	0.75282
BMF	15	40380090	40401085		BMF	Bcl2 modifying factor						12	0.0298771	0.7624
BMP1	8	22022652	22058996		BMP1	bone morphogenetic protein 1						17	0.0869549	0.936036
BORCS5	12	12510012	12619838		BORCS5	BLOC-1 related complex subunit 5						59	0.011579	0.948891
BRAP	12	112079949	112123800		BRAP	BRCA1 associated protein						11	0.0903334	0.99128
BTBD7	14	93703895	93799438									39	0.03351	0.745961
BTG4	11	111338255	111383079		BTG4	BTG anti-proliferation factor 4						17	0.0828588	0.88551
BTRC	10	103113789	103317078		BTRC	beta-transducin repeat containing E3 ubiquitin protein ligase						54	0.00123763	0.883298
BUB1B	15	40453209	40513337		BUB1B	BUB1 mitotic checkpoint serine/threonine kinase B						17	0.141696	0.95879
C10orf105	10	73471457	73497581		C10orf105	chromosome 10 open reading frame 105						13	0.0161471	0.722441
C10orf54	10	73507313	73533337		C10orf54	chromosome 10 open reading frame 54						22	0.0397702	0.87745
C11orf87	11	109292845	109299893	GWAS	C11orf87	chromosome 11 open reading frame 87						1	0.0684104	0.0684104
C11orf88	11	111385509	111407756									6	0.0394819	0.686598
C12orf10	12	53693469	53700965		C12orf10	chromosome 12 open reading frame 10						1	0.939049	0.939049
C12orf76	12	110478981	110505500		C12orf76	chromosome 12 open reading frame 76						8	0.0332328	0.983537
C14orf1	14	76117232	76127538									1	0.109926	0.109926
C14orf142	14	93669236	93673459									0	1	0
C14orf159	14	91580356	91691740		C14orf159	chromosome 14 open reading frame 159						39	0.0510436	0.986865
C14orf169	14	73957638	73960105									1	0.577384	0.577384
C15orf41	15	36887069	37102461		C15orf41	chromosome 15 open reading frame 41						103	0.00587552	0.971333
C15orf52	15	40623652	40633168									1	0.958787	0.958787
C15orf53	15	38988798	38992239		C15orf53	chromosome 15 open reading frame 53				X	X	7	0.0683537	0.928058
C15orf54	15	39542869	39547043		C15orf54	chromosome 15 open reading frame 54						8	0.00415379	0.827087
C15orf56	15	40542865	40545110									2	0.0347049	0.599906
C15orf57	15	40823539	40857256									17	0.0982022	0.684986
C15orf62	15	41062158	41064648									0	1	0
C16orf70	16	67143914	67182442		C16orf70	chromosome 16 open reading frame 70						13	0.0832055	0.956829
C16orf72	16	9185536	9213555		C16orf72	chromosome 16 open reading frame 72						10	0.530977	0.952766
C16orf86	16	67700716	67702661	GWAS	C16orf86	chromosome 16 open reading frame 86						0	1	0
C17orf47	17	56618947	56621733									2	0.354089	0.989905
C17orf50	17	34087915	34092098		C17orf50	chromosome 17 open reading frame 50						0	1	0
C19orf12	19	30189792	30206696		C19orf12	chromosome 19 open reading frame 12						11	0.0393336	0.983494
C1QL4	12	49726199	49730971									3	0.266818	0.831148
C6orf223	6	43968336	43973694									3	0.125257	0.362434
C8orf58	8	22457113	22461662									1	0.415402	0.415402
C9orf131	9	35042468	35045988									4	0.191018	0.667033
C9orf24	9	34379016	34381598									2	0.717595	0.990825
C9orf89	9	95858449	95875565									10	0.118084	0.735124
CA7	16	66878840	66888049									3	0.0345848	0.843969
CABP1	12	121078421	121105127									22	0.192868	0.988545
CACNB3	12	49209356	49222726		CACNB3	calcium voltage-gated channel auxiliary subunit beta 3						7	0.090176	0.897891
CALCOCO1	12	54104902	54121307		CALCOCO1	calcium binding and coiled-coil domain 1					X	15	0.193745	0.976802
CAPN11	6	44126547	44152139									17	0.0142395	0.989345
CAPN3	15	42651697	42704515		CAPN3	calpain 3						54	0.013952	0.964103
CARHSP1	16	8946798	8962869									16	0.137798	0.995534
CARS	11	3022151	3078681		CARS	cysteinyl-tRNA synthetase						33	0.0034882	0.992456
CASC5	15	40886446	40954881									20	0.00478574	0.581412
CATSPER2P1	15	44028145	44038496									3	0.510617	0.987266
CBFB	16	67063049	67134958		CBFB	core-binding factor beta subunit						19	0.0790981	0.918376
CCAR2	8	22462144	22477983									14	0.39623	0.755959
CCDC142	2	74699958	74710357									5	0.244353	0.915874
CCDC144A	17	16593638	16678313									2	0.350777	0.377175
CCDC144B	17	18441114	18528930									1	0.721955	0.721955
CCDC163P	1	45959597	45965751									3	0.444642	0.603415
CCDC17	1	46085715	46089731									6	0.063073	0.744855
CCDC176	14	74486058	74532796									16	0.300621	0.905761
CCDC177	14	70036530	70041600									3	0.607721	0.75848
CCDC64	12	120427647	120532299									37	0.0172527	0.997287
CCDC65	12	49297892	49315359									12	0.73968	0.972958
CCDC79	16	66788878	66835523									13	0.0232367	0.986458
CCDC86	11	60609428	60618561		CCDC86	coiled-coil domain containing 86						7	0.0418933	0.492018
CCDC88C	14	91737666	91884188		CCDC88C	coiled-coil domain containing 88C						87	0.00884335	0.991721
CCIN	9	36169388	36171331		CCIN	calicin						2	0.699507	0.823691
CCL14	17	34310691	34313764		CCL14	C-C motif chemokine ligand 14						2	0.321202	0.46972
CCL15	17	34324617	34329084		CCL15	C-C motif chemokine ligand 15						2	0.0796034	0.400111
CCL15-CCL14	17	34310691	34329084									13	0.0796034	0.682685
CCL16	17	34303528	34308532		CCL16	C-C motif chemokine ligand 16						2	0.476486	0.910957
CCL18	17	34391631	34398841		CCL18	C-C motif chemokine ligand 18						6	0.839735	0.998584
CCL19	9	34689566	34691274		CCL19	C-C motif chemokine ligand 19						2	0.290901	0.968375
CCL23	17	34340095	34345005		CCL23	C-C motif chemokine ligand 23						2	0.195357	0.696089
CCL27	9	34661879	34662689		CCL27	C-C motif chemokine ligand 27						1	0.11948	0.11948
CCL3	17	34415602	34417506		CCL3	C-C motif chemokine ligand 3						0	1	0
CCL4	17	34431219	34433014		CCL4	C-C motif chemokine ligand 4						0	1	0
CCL5	17	34198495	34207377		CCL5	C-C motif chemokine ligand 5	X	X		X		5	0.035122	0.090344
CCNB1IP1	14	20779526	20801471		CCNB1IP1	cyclin B1 interacting protein 1						15	0.0233573	0.949857
CCNDBP1	15	43477465	43489375									5	0.0108844	0.629607
CCNE1	19	30302900	30315215		CCNE1	cyclin E1						8	0.380404	0.886629
CCNT1	12	49082240	49110781		CCNT1	cyclin T1						10	0.015794	0.996552
CD5	11	60869929	60895323		CD5	CD5 molecule						11	0.189863	0.960806
CD6	11	60739112	60787848		CD6	CD6 molecule						32	0.113266	0.998848
CDAN1	15	43015759	43029417		CDAN1	codanin 1						8	0.00831949	0.357608
CDC16	13	115000361	115038150		CDC16	cell division cycle 16						12	0.00505734	0.47812
CDH1	16	68771194	68869444		CDH1	cadherin 1						46	0.0604387	0.866692
CDH16	16	66942024	66952887									3	0.353942	0.696511
CDH23	10	73156690	73492481		CDH23	cadherin related 23				X	X	259	0.00478391	0.998318
CDH3	16	68678150	68732957		CDH3	cadherin 3						31	0.195434	0.960215
CEBPB	20	48807119	48809227		CEBPB	CCAAT/enhancer binding protein beta						0	1	0
CEBPB-AS1	20	48801139	48808606									3	0.607738	0.986097
CELA1	12	51722226	51740463		CELA1	chymotrypsin like elastase family member 1						10	0.0628985	0.721646
CENPT	16	67862059	67881361	GWAS								9	0.00816842	0.972624
CENPV	17	16245847	16256812									7	0.476626	0.907015
CERS5	12	50523088	50561316									14	0.00733011	0.926532
CES2	16	66968346	66978994		CES2	carboxylesterase 2						7	0.0721015	0.862299
CES3	16	66995131	67009052									3	0.256425	0.954511
CES4A	16	67022491	67043659									4	0.00549603	0.341941
CHAC1	15	41245635	41248717									2	0.195573	0.833566
CHAMP1	13	115079964	115092803		CHAMP1	chromosome alignment maintaining phosphoprotein 1						8	0.341554	0.93164
CHD8	14	21853352	21905457									17	0.0194231	0.947683
CHMP5	9	33264876	33282067		CHMP5	charged multivesicular body protein 5						3	0.0179305	0.838602
CHP1	15	41523436	41574083		CHP1	calcineurin like EF-hand protein 1						19	0.271529	0.97993
CHRDL2	11	74407472	74442430		CHRDL2	chordin like 2						15	0.00959053	0.991239
CHRFAM7A	15	30653442	30685864									0	1	0
CHRM5	15	34261088	34357287		CHRM5	cholinergic receptor muscarinic 5			X	X	X	50	0.0634372	0.967523
CHRNA3	15	78887646	78913637	GWAS	CHRNA3	cholinergic receptor nicotinic alpha 3 subunit	X		X	X	X	13	0.000274	0.589644
CHRNA5	15	78857861	78887611	GWAS	CHRNA5	cholinergic receptor nicotinic alpha 5 subunit			X	X	X	12	0.000505	0.448561
CHRNA7	15	32322685	32462384		CHRNA7	cholinergic receptor nicotinic alpha 7 subunit	X		X	X	X	52	0.0867851	0.999774
CHRNB4	15	78916635	78933587	GWAS	CHRNB4	cholinergic receptor nicotinic beta 4 subunit				X	X	6	0.00384705	0.41254
CHST14	15	40763159	40765357									1	0.485217	0.485217
CHSY1	15	101715927	101792137		CHSY1	chondroitin sulfate synthase 1						36	0.0332995	0.936107
CHTF8	16	69151911	69166493									1	0.842216	0.842216
CHTOP	1	153606457	153618782		CHTOP	chromatin target of PRMT1						10	0.199034	0.873016
CIB2	15	78396947	78423877		CIB2	calcium and integrin binding family member 2						16	0.38046	0.975217
CIITA	16	10971054	11018840		CIITA	class II major histocompatibility complex transactivator	X			X		33	0.0240219	0.997888
CIPC	14	77564577	77583630		CIPC	CLOCK interacting pacemaker						14	0.159284	0.995456
CIRH1A	16	69166498	69202937									9	0.435187	0.931466
CISTR	12	54144230	54145619									0	1	0
CLEC16A	16	11038344	11220201		CLEC16A	C-type lectin domain family 16 member A						110	0.0305727	0.989679
CLMN	14	95648275	95786245		CLMN	calmin						66	0.0115326	0.966574
CLNS1A	11	77329584	77348851		CLNS1A	chloride nucleotide-sensitive channel 1A						11	0.0909626	0.906486
CLTA	9	36190852	36212059		CLTA	clathrin light chain A						15	0.25442	0.760162
CNTFR	9	34551429	34589735		CNTFR	ciliary neurotrophic factor receptor				X	X	21	0.0529726	0.99741
CNTFR-AS1	9	34568009	34583070									6	0.262888	0.96071
COG8	16	69362523	69373526									2	0.626299	0.922274
COPS3	17	17149937	17184012									9	0.094746	0.943405
COQ5	12	120941081	120966964		COQ5	coenzyme Q5, methyltransferase						13	0.294747	0.99168
COQ6	14	74416636	74429813		COQ6	coenzyme Q6, monooxygenase						7	0.101895	0.971463
CORO1C	12	109038884	109096774		CORO1C	coronin 1C						26	0.0694101	0.778398
CORO2A	9	100883256	100954956		CORO2A	coronin 2A						58	0.033645	0.978091
COX14	12	50505763	50514240									6	0.0068799	0.339523
COX6A1	12	120875892	120878545		COX6A1	cytochrome c oxidase subunit 6A1						0	1	0
CRABP1	15	78632665	78640572		CRABP1	cellular retinoic acid binding protein 1						2	0.335801	0.746516
CREB3L4	1	153940314	153946840									6	0.00315402	0.926069
CRTC2	1	153920147	153931132		CRTC2	CREB regulated transcription coactivator 2						7	0.0123122	0.347409
CSAD	12	53551446	53574430									6	0.0452593	0.737594
CSE1L	20	47662782	47713497		CSE1L	chromosome segregation 1 like						20	0.0413061	0.979433
CSE1L-AS1	20	47656999	47662593									1	0.460763	0.460763
CSNK1A1P1	15	37091300	37110707		CSNK1A1P1	casein kinase 1 alpha 1 pseudogene 1						7	0.11742	0.990525
CSRNP2	12	51454987	51477454		CSRNP2	cysteine and serine rich nuclear protein 2						13	0.0238462	0.719069
CTCF	16	67596309	67673088		CTCF	CCCTC-binding factor						14	0.0202075	0.980171
CTRL	16	67963472	67965778	GWAS								0	1	0
CTSH	15	79214091	79237420		CTSH	cathepsin H				X	X	17	0.0354033	0.881923
CUL4A	13	113863818	113919392		CUL4A	cullin 4A						25	0.179419	0.882257
CUX2	12	111471827	111788358		CUX2	cut like homeobox 2					X	109	0.0131467	0.976685
CYB5B	16	69458497	69500167		CYB5B	cytochrome b5 type B						19	0.408585	0.932345
CYFIP1	15	22892648	23003603		CYFIP1	cytoplasmic FMR1 interacting protein 1						70	0.0114964	0.971347
DAD1	14	23033806	23058143		DAD1	defender against cell death 1						25	0.0865	0.984908
DAZAP2	12	51632507	51637717									2	0.559943	0.570925
DCAF4	14	73393039	73426357									26	0.00672826	0.813954
DCTN3	9	34613541	34620520									5	0.108855	0.885265
DDN	12	49388932	49393088		DDN	dendrin						2	0.067547	0.0750125
DDX21	10	70715878	70744825		DDX21	DExD-box helicase 21						13	0.00310832	0.828491
DDX23	12	49223538	49245957									11	0.150465	0.697118
DDX27	20	47835831	47860614		DDX27	DEAD-box helicase 27					X	16	0.106256	0.933249
DDX28	16	68055176	68057770	GWAS	DDX28	DEAD-box helicase 28						1	0.0859963	0.0859963
DDX50	10	70661033	70706603		DDX50	DExD-box helicase 50						14	0.00120508	0.996289
DEGS2	14	100612752	100626012		DEGS2	delta 4-desaturase, sphingolipid 2						6	0.0241039	0.560159
DENND3	8	142138719	142205900		DENND3	DENN domain containing 3						44	0.0120621	0.98243
DENND4B	1	153901976	153919154									5	0.00269801	0.448379
DEPDC7	11	33037727	33055128									7	0.158044	0.862402
DEXI	16	11022747	11036257									5	0.278425	0.833812
DGAT2	11	75479777	75512581		DGAT2	diacylglycerol O-acyltransferase 2						9	0.235331	0.897947
DHH	12	49483205	49488602									1	0.989813	0.989813
DHRS7C	17	9674750	9694614									12	0.573003	0.934621
DIP2B	12	50898767	51142450		DIP2B	disco interacting protein 2 homolog B						61	4.72e-05	0.865395
DISP2	15	40650433	40663256									5	0.489684	0.84926
DKFZP434L187	15	30488238	30506743									0	1	0
DLL4	15	41221530	41231258									1	0.039829	0.039829
DLST	14	75348593	75370450		DLST	dihydrolipoamide S-succinyltransferase	X			X		13	0.00194151	0.478701
DNAAF2	14	50091891	50101948									3	0.00677756	0.894091
DNAI1	9	34458749	34520987		DNAI1	dynein axonemal intermediate chain 1						13	0.0985372	0.951737
DNAJA2	16	46989273	47007625									5	0.13391	0.727632
DNAJA4	15	78556988	78574538									16	0.00402257	0.775161
DNAJC17	15	41060066	41099676									9	0.0856209	0.943883
DNAJC22	12	49740699	49747467									1	0.278285	0.278285
DNAL1	14	74111577	74170431		DNAL1	dynein axonemal light chain 1						16	0.125415	0.956244
DNMT3A	2	25455829	25564784		DNMT3A	DNA methyltransferase 3 alpha						39	0.0103011	0.890593
DOK1	2	74776146	74784678		DOK1	docking protein 1						6	0.156094	0.794205
DPEP2	16	68021292	68033421	GWAS	DPEP2	dipeptidase 2						3	0.268057	0.395737
DPEP3	16	68009565	68014452	GWAS	DPEP3	dipeptidase 3						4	0.21943	0.476763
DPF3	14	73127750	73360824		DPF3	double PHD fingers 3						130	3e-05	0.984486
DPH6	15	35663169	35838404		DPH6	diphthamine biosynthesis 6				X	X	52	0.203426	0.957711
DPH6-AS1	15	35838395	36151202									163	0.039628	0.998947
DPM1	20	49551404	49575060		DPM1	dolichyl-phosphate mannosyltransferase subunit 1, catalytic						12	0.0698086	0.719169
DPY19L3	19	32896654	32976799									30	0.0411079	0.963948
DQX1	2	74745257	74753408									2	0.0844382	0.0863259
DRG2	17	17991180	18011299	GWAS	DRG2	developmentally regulated GTP binding protein 2						8	0.0188552	0.883701
DSE	6	116601282	116759442		DSE	dermatan sulfate epimerase						63	0.0901646	0.981809
DTNB	2	25600111	25896516		DTNB	dystrobrevin beta						110	0.0616746	0.975753
DUS2	16	68056846	68113226		DUS2	dihydrouridine synthase 2						11	0.023797	0.881421
DUSP16	12	12626215	12715448		DUSP16	dual specificity phosphatase 16						45	0.0360824	0.999519
DYNLL1	12	120933858	120936298		DYNLL1	dynein light chain LC8-type 1						3	0.503082	0.968186
E2F4	16	67226067	67232821		E2F4	E2F transcription factor 4						5	0.0792088	0.54166
EBLN3	9	37079892	37090398									3	0.0057576	0.0152298
ECHDC3	10	11784355	11806065		ECHDC3	enoyl-CoA hydratase domain containing 3						18	0.100007	0.958608
EDC4	16	67906925	67918417	GWAS	EDC4	enhancer of mRNA decapping 4						5	0.0265274	0.868483
EGR3	8	22545173	22550815		EGR3	early growth response 3			X	X	X	1	0.941175	0.941175
EHD4	15	42191638	42264755		EHD4	EH domain containing 4						45	0.0116961	0.990191
EHD4-AS1	15	42213614	42221484									6	0.0116961	0.81355
EIF2AK4	15	40226324	40327797									68	0.00142411	0.962668
EIF2B2	14	75469611	75476294		EIF2B2	eukaryotic translation initiation factor 2B subunit beta						2	0.167397	0.529936
EIF4B	12	53400041	53435993									16	0.305101	0.774683
ELL3	15	44064797	44069502									1	0.672533	0.672533
ELMO3	16	67233027	67237927		ELMO3	engulfment and cell motility 3						3	0.0547106	0.425705
ELMSAN1	14	74181824	74253961		ELMSAN1	ELM2 and Myb/SANT domain containing 1						39	0.111165	0.999058
EMC4	15	34517197	34522366									4	0.377077	0.936171
EMC7	15	34376223	34394053		EMC7	ER membrane protein complex subunit 7						5	0.249289	0.796231
EMP2	16	10622278	10674573		EMP2	epithelial membrane protein 2					X	52	0.00371711	0.962488
ENHO	9	34521039	34523037									1	0.82256	0.82256
ENKD1	16	67696849	67700628	GWAS	ENKD1	enkurin domain containing 1						1	0.54873	0.54873
ENTPD1	10	97515408	97637023		ENTPD1	ectonucleoside triphosphate diphosphohydrolase 1						49	0.0429287	0.988936
ENTPD1-AS1	10	97512962	97849992									130	0.00205649	0.994662
ENTPD5	14	74433180	74486026		ENTPD5	ectonucleoside triphosphate diphosphohydrolase 5						26	0.0807782	0.990039
EPB42	15	43489425	43513323		EPB42	erythrocyte membrane protein band 4.2						6	0.0466287	0.926623
EPN2	17	19140689	19240028		EPN2	epsin 2						45	0.0614029	0.991802
EPN2-AS1	17	19199908	19209574									7	0.0777348	0.757099
EPN2-IT1	17	19174705	19177701									1	0.758363	0.758363
ERH	14	69846839	69865021									7	0.357758	0.896516
ESCO1	18	19109261	19180693		ESCO1	establishment of sister chromatid cohesion N-acetyltransferase 1						11	0.0693807	0.688443
ESPL1	12	53662082	53687427		ESPL1	extra spindle pole bodies like 1, separase						12	0.0220981	0.937899
ESRP2	16	68262449	68270136	GWAS								3	0.280341	0.930131
ESRRB	14	76837689	76968180		ESRRB	estrogen related receptor beta						82	0.00573691	0.982243
ETV6	12	11802787	12048325		ETV6	ETS variant 6		X		X		193	0.0117073	0.997074
EVL	14	100531750	100610573		EVL	Enah/Vasp-like						36	0.00605864	0.949545
EVPLL	17	18281078	18292960									4	0.313894	0.529262
EXD1	15	41474930	41522955		EXD1	exonuclease 3'-5' domain containing 1						19	0.117648	0.972486
EXOC3L1	16	67218281	67224107		EXOC3L1	exocyst complex component 3 like 1						3	0.314659	0.633773
FAIM2	12	50260678	50297760		FAIM2	Fas apoptotic inhibitory molecule 2						24	0.152368	0.985565
FAM106A	17	18427879	18430160									0	1	0
FAM106CP	17	16692056	16693815									0	1	0
FAM109A	12	111798454	111806925									5	0.14107	0.516801
FAM161B	14	74399694	74417117		FAM161B	family with sequence similarity 161 member B						13	0.5513	0.917749
FAM167A	8	11278972	11324276		FAM167A	family with sequence similarity 167 member A						48	0.00963577	0.986857
FAM181A	14	94385239	94395954									4	0.387004	0.984627
FAM181A-AS1	14	94371075	94392718									13	0.328571	0.984627
FAM186A	12	50721094	50790405		FAM186A	family with sequence similarity 186 member A						14	0.00029	0.957062
FAM186B	12	49981287	49999433									8	0.303669	0.976416
FAM189A1	15	29412454	29862927		FAM189A1	family with sequence similarity 189 member A1						254	0.0240941	0.992883
FAM214B	9	35104117	35115893		FAM214B	family with sequence similarity 214 member B						5	0.280526	0.869749
FAM219A	9	34398181	34458568		FAM219A	family with sequence similarity 219 member A						32	0.135727	0.981354
FAM222A	12	110152186	110208312									17	0.0692725	0.945987
FAM222A-AS1	12	110172013	110211292									12	0.0692725	0.817661
FAM26F	6	116782532	116784934									2	0.395791	0.53436
FAM53B	10	126307862	126432930		FAM53B	family with sequence similarity 53 member B						66	0.0108714	0.971976
FAM53B-AS1	10	126392596	126403329									8	0.112265	0.96944
FAM65A	16	67562716	67580691									3	0.202575	0.693415
FAM65C	20	49202644	49308067		FAM65C	family with sequence similarity 65 member C						39	0.0585245	0.964298
FAM83G	17	18874380	18908060									19	0.290522	0.9488
FAM96B	16	66965957	66968326									2	0.843347	0.973144
FAM98B	15	38746327	38779911									15	0.0164723	0.955394
FAN1	15	31196075	31235310									22	0.265767	0.995771
FANCG	9	35073834	35080013		FANCG	Fanconi anemia complementation group G						4	0.131793	0.863838
FBXL8	16	67193890	67198077		FBXL8	F-box and leucine rich repeat protein 8						1	0.908168	0.908168
FBXO10	9	37510888	37576250		FBXO10	F-box protein 10						28	0.0278644	0.909186
FBXW10	17	18647325	18682662									11	0.162436	0.851947
FCF1	14	75179849	75203390									4	0.0294363	0.725529
FHOD1	16	67263291	67281425		FHOD1	formin homology 2 domain containing 1						8	0.196072	0.996845
FICD	12	108909050	108913380									1	0.103048	0.103048
FKBP11	12	49316908	49319330									1	0.542393	0.542393
FLCN	17	17115526	17140502		FLCN	folliculin						18	0.0551971	0.90399
FLII	17	18148130	18162230		FLII	FLII, actin remodeling protein						10	0.00483629	0.644494
FLJ35934	17	18314472	18317702									0	1	0
FLVCR2	14	76044939	76114512									27	0.0149352	0.989005
FMN1	15	33057744	33360233		FMN1	formin 1						261	0.00120108	0.991932
FMNL3	12	50031723	50101197		FMNL3	formin like 3						24	0.106828	0.984147
FOS	14	75745480	75748937		FOS	Fos proto-oncogene, AP-1 transcription factor subunit	X			X	X	2	0.655329	0.659205
FOXO3B	17	18569235	18576494									2	0.223091	0.354126
FRMD5	15	44162958	44487492		FRMD5	FERM domain containing 5						70	0.00142361	0.989312
FSIP1	15	39892231	40075039		FSIP1	fibrous sheath interacting protein 1						107	0.0420848	0.996035
GABRA5	15	27112272	27194357		GABRA5	gamma-aminobutyric acid type A receptor alpha5 subunit			X	X	X	32	0.118869	0.982092
GABRB3	15	26788693	27018223		GABRB3	gamma-aminobutyric acid type A receptor beta3 subunit				X	X	128	0.014667	0.996994
GABRG3	15	27216428	27778373		GABRG3	gamma-aminobutyric acid type A receptor gamma3 subunit		X		X	X	308	0.0162459	0.999475
GABRG3-AS1	15	27402881	27406466									3	0.735851	0.947106
GALNT16	14	69726680	69821190		GALNT16	polypeptide N-acetylgalactosaminyltransferase 16						70	0.0646433	0.988437
GALNT6	12	51745832	51785200		GALNT6	polypeptide N-acetylgalactosaminyltransferase 6						27	0.0144442	0.996856
GALT	9	34646585	34650595		GALT	galactose-1-phosphate uridylyltransferase						1	0.124509	0.124509
GANC	15	42565855	42607031		GANC	glucosidase alpha, neutral C						17	0.0337665	0.971067
GAS2L2	17	34071529	34079897									4	0.028073	0.670986
GAS7	17	9813925	9929623		GAS7	growth arrest specific 7						92	0.0405574	0.980074
GATAD2B	1	153777202	153895451		GATAD2B	GATA zinc finger domain containing 2B						36	0.0040704	0.862964
GATC	12	120884240	120901556		GATC	glutamyl-tRNA amidotransferase subunit C						7	0.423681	0.996328
GCHFR	15	41056284	41059911		GCHFR	GTP cyclohydrolase I feedback regulator					X	1	0.917394	0.917394
GCN1	12	120565013	120632513		GCN1	GCN1, eIF2 alpha kinase activator homolog						23	0.0681793	0.975064
GDPD5	11	75145684	75236599									48	0.0013824	0.912235
GFOD2	16	67708435	67753273	GWAS	GFOD2	glucose-fructose oxidoreductase domain containing 2						5	0.0982299	0.761067
GID4	17	17942610	17971718	GWAS								11	0.0078631	0.616585
GIT2	12	110367606	110434194		GIT2	GIT ArfGAP 2						24	0.0566805	0.949662
GJD2	15	35044641	35046782		GJD2	gap junction protein delta 2						1	0.254549	0.254549
GLDC	9	6532463	6645692		GLDC	glycine decarboxylase						57	6.74e-05	0.973959
GLIPR2	9	36136532	36163910		GLIPR2	GLI pathogenesis related 2						19	0.042284	0.929078
GLTP	12	110288747	110318293									14	0.0413935	0.769898
GNE	9	36214438	36277053									22	0.0495221	0.999997
GOLGA1	9	127640572	127703386		GOLGA1	golgin A1						21	0.021419	0.652166
GOLGA5	14	93260575	93306306		GOLGA5	golgin A5						25	0.0615041	0.915856
GOLGA6L7P	15	29090106	29093821									0	1	0
GOLGA8A	15	34671269	34729667		GOLGA8A	golgin A8 family member A						0	1	0
GOLGA8B	15	34817483	34875771		GOLGA8B	golgin A8 family member B						4	0.493125	0.872141
GOLGA8F	15	28623783	28636412									0	1	0
GOLGA8G	15	28623783	28637171									0	1	0
GOLGA8H	15	30896232	30910029									0	1	0
GOLGA8J	15	30375157	30388904									0	1	0
GOLGA8K	15	32681785	32695493									0	1	0
GOLGA8M	15	28943840	28957567									0	1	0
GOLGA8N	15	32885656	32899511									0	1	0
GOLGA8O	15	32734114	32747835									0	1	0
GOLGA8R	15	30692764	30706463									0	1	0
GOLGA8T	15	30427989	30439395									0	1	0
GPBP1L1	1	46092975	46152302									16	0.361321	0.869705
GPD1	12	50497601	50505103									3	0.0110917	0.844449
GPR176	15	40091222	40121477		GPR176	G protein-coupled receptor 176						12	0.168335	0.701152
GPR68	14	91698875	91710852									7	0.046587	0.872706
GRAP	17	18923989	18950336		GRAP	GRB2-related adaptor protein						0	1	0
GRAPL	17	19030781	19062148									0	1	0
GREB1L	18	18822202	19102791									81	0.0461862	0.997852
GREM1	15	33010204	33026870		GREM1	gremlin 1, DAN family BMP antagonist						14	0.0689384	0.680357
GRHPR	9	37422706	37436986		GRHPR	glyoxylate and hydroxypyruvate reductase						10	0.0220652	0.749951
GRIN2A	16	9847261	10275924	GWAS	GRIN2A	glutamate ionotropic receptor NMDA type subunit 2A			X	X	X	346	0.000622	0.983186
GRTP1	13	113978478	114018463		GRTP1	growth hormone regulated TBC protein 1						15	0.0401726	0.906908
GSG1L	16	27798849	28074830		GSG1L	GSG1 like						165	0.00676272	0.998398
GSPT1	16	11961984	12010519		GSPT1	G1 to S phase transition 1						21	0.272519	0.998737
HAS3	16	69139466	69151570		HAS3	hyaluronan synthase 3					X	5	0.113414	0.860524
HAUS2	15	42841010	42862190									8	0.00172867	0.843517
HEATR4	14	73945188	74025651									29	0.00849064	0.988743
HEATR9	17	34181959	34195895									6	0.031519	0.434339
HECTD1	14	31569320	31676729									31	0.242712	0.994758
HECTD4	12	112597991	112819896		HECTD4	HECT domain E3 ubiquitin protein ligase 4						31	0.0302867	0.747
HEMGN	9	100689072	100707197		HEMGN	hemogen						6	0.618534	0.729345
HERC2	15	28356182	28567298		HERC2	HECT and RLD domain containing E3 ubiquitin protein ligase 2						47	0.163568	0.953986
HERC2P10	15	31110238	31119986									3	0.0286418	0.537799
HERC2P9	15	28899587	28930410									0	1	0
HMG20A	15	77712992	77777946		HMG20A	high mobility group 20A						20	0.0581388	0.893501
HNRNPC	14	21677295	21737638									23	0.326269	0.983928
HSD11B2	16	67465035	67471454		HSD11B2	hydroxysteroid 11-beta dehydrogenase 2						1	0.0275838	0.0275838
HSF4	16	67197287	67203848		HSF4	heat shock transcription factor 4						0	1	0
HSP90AB1	6	44214694	44221625		HSP90AB1	heat shock protein 90 alpha family class B member 1						5	0.00939007	0.92182
HTRA2	2	74756531	74760683		HTRA2	HtrA serine peptidase 2		X		X		2	0.408784	0.628869
HYKK	15	78799905	78829715		HYKK	hydroxylysine kinase						14	0.000902	0.427095
IDH3A	15	78441718	78462884									8	0.0202945	0.93769
IFT81	12	110562139	110656600		IFT81	intraflagellar transport 81						21	0.0455451	0.998173
IGFBP6	12	53491435	53496128		IGFBP6	insulin like growth factor binding protein 6						1	0.957235	0.957235
IL11RA	9	34652181	34661898		IL11RA	interleukin 11 receptor subunit alpha						5	0.536063	0.90566
IL2RA	10	6052656	6104333		IL2RA	interleukin 2 receptor subunit alpha	X			X		40	0.124347	0.987705
ILF2	1	153634263	153643504									6	0.183948	0.626455
INAFM2	15	40616256	40618916									2	0.402569	0.85467
INO80	15	41271078	41408444		INO80	INO80 complex subunit						45	0.0153407	0.965581
INTS3	1	153700566	153746555		INTS3	integrator complex subunit 3						18	0.0322586	0.652006
INTS4	11	77589765	77705717		INTS4	integrator complex subunit 4						38	0.0089581	0.982097
IREB2	15	78730517	78793798	GWAS	IREB2	iron responsive element binding protein 2	X	X		X		26	0.00200089	0.735081
IRF2BPL	14	77490885	77495042		IRF2BPL	interferon regulatory factor 2 binding protein like						1	0.239222	0.239222
ISCA2	14	74960422	74962271		ISCA2	iron-sulfur cluster assembly 2						2	0.757596	0.953928
ISCU	12	108955238	108963160		ISCU	iron-sulfur cluster assembly enzyme						5	0.0744258	0.768001
ITGB7	12	53585101	53601091		ITGB7	integrin subunit beta 7						7	0.028535	0.961902
ITPK1	14	93406067	93582263		ITPK1	inositol-tetrakisphosphate 1-kinase						64	0.0304097	0.999483
ITPK1-AS1	14	93533796	93538478									1	0.778883	0.778883
ITPKA	15	41786055	41795757		ITPKA	inositol-trisphosphate 3-kinase A						4	0.118043	0.247269
ITPRIPL2	16	19125253	19132952		ITPRIPL2	inositol 1,4,5-trisphosphate receptor interacting protein like 2						3	0.345038	0.612655
IVD	15	40697685	40713512		IVD	isovaleryl-CoA dehydrogenase						8	0.300118	0.859854
JDP2	14	75898836	75939404		JDP2	Jun dimerization protein 2						37	0.154933	0.910798
JMJD7	15	42120282	42129785		JMJD7	jumonji domain containing 7						6	0.231015	0.821054
JMJD7-PLA2G4B	15	42120282	42140346		JMJD7-PLA2G4B	JMJD7-PLA2G4B readthrough			X		X	12	0.231015	0.821054
JTB	1	153946744	153950451									0	1	0
KATNBL1	15	34432874	34502297									17	0.0205083	0.926399
KCNB1	20	47988504	48099181	GWAS	KCNB1	potassium voltage-gated channel subfamily B member 1						78	0.0178365	0.970465
KCNE3	11	74165885	74178600		KCNE3	potassium voltage-gated channel subfamily E regulatory subunit 3						10	0.0620366	0.935669
KCNG1	20	49620192	49639675									9	0.000125	0.478661
KCNH3	12	49932939	49952077		KCNH3	potassium voltage-gated channel subfamily H member 3						11	0.0963187	0.903891
KCTD14	11	77726760	77757237									23	0.00463994	0.768759
KCTD19	16	67323392	67360661		KCTD19	potassium channel tetramerization domain containing 19						4	0.107126	0.970511
KDM4C	9	6757640	7175648		KDM4C	lysine demethylase 4C			X		X	361	0.00293027	0.994589
KIAA0232	4	6784458	6885899		KIAA0232	KIAA0232						25	0.0672622	0.998344
KIAA0391	14	35591757	35743284		KIAA0391	KIAA0391			X		X	46	2.02e-05	0.83469
KIAA0556	16	27561467	27791692									80	0.00259538	0.945512
KIAA0895L	16	67209504	67217883									1	0.128284	0.128284
KIAA1024	15	79724857	79764642		KIAA1024	KIAA1024						33	0.0441882	0.854929
KIAA1161	9	34366663	34376894		KIAA1161	KIAA1161						2	0.568401	0.773107
KIAA1279	10	70748476	70776739									14	0.00291354	0.784351
KIF24	9	34252377	34329198		KIF24	kinesin family member 24						28	0.475598	0.989522
KLF13	15	31619057	31727868		KLF13	Kruppel like factor 13						45	0.0589367	0.902938
KLF6	10	3818187	3827473		KLF6	Kruppel like factor 6						9	0.000887	0.978213
KLHL33	14	20896969	20903801									12	0.196802	0.978285
KLHL35	11	75133437	75141674									1	0.167797	0.167797
KMT2D	12	49412757	49449107		KMT2D	lysine methyltransferase 2D						11	0.019332	0.423186
KNSTRN	15	40674921	40686489									9	0.115893	0.482575
KRT1	12	53068519	53074191		KRT1	keratin 1						9	0.14374	0.948378
KRT16P1	17	18343221	18346208									0	1	0
KRT16P2	17	16733796	16736147									0	1	0
KRT17P5	17	18325494	18328647									0	1	0
KRT2	12	53038341	53045959		KRT2	keratin 2						6	0.143336	0.950407
KRT3	12	53183468	53189892		KRT3	keratin 3						7	0.142592	0.968615
KRT73	12	53001353	53012343									11	0.0247737	0.767761
KRT73-AS1	12	53003634	53009089									7	0.0247737	0.61384
KRT76	12	53161938	53171129		KRT76	keratin 76						11	0.0622688	0.984481
KRT77	12	53083410	53097247		KRT77	keratin 77						16	0.0978226	0.886224
LACTB	15	63413998	63423670		LACTB	lactamase beta						3	0.222346	0.465337
LAMP1	13	113951468	113977741		LAMP1	lysosomal associated membrane protein 1		X		X		2	0.596222	0.793663
LARP4	12	50794591	50873788									21	0.244388	0.745825
LBX2	2	74724643	74726685									3	0.173496	0.718271
LBX2-AS1	2	74729743	74732192									1	0.194218	0.194218
LCAT	16	67973786	67978015	GWAS	LCAT	lecithin-cholesterol acyltransferase				X	X	2	0.0127104	0.0847832
LCMT2	15	43619973	43622820									4	0.00174364	0.969824
LDHAL6B	15	59499014	59500785		LDHAL6B	lactate dehydrogenase A like 6B						2	0.076346	0.36628
LETMD1	12	51442081	51454207		LETMD1	LETM1 domain containing 1						9	0.213822	0.600859
LGALS9C	17	18380098	18398259									0	1	0
LGI3	8	22004342	22014344									5	0.299047	0.908943
LGMN	14	93170151	93215047									21	0.045225	0.97551
LHPP	10	126150340	126302710		LHPP	phospholysine phosphohistidine inorganic pyrophosphate phosphatase						127	0.0207196	0.991372
LIMA1	12	50569562	50616488		LIMA1	LIM domain and actin binding 1						20	0.000374	0.990238
LIMD1	3	45636322	45722755		LIMD1	LIM domains containing 1						53	0.0765059	0.998379
LIN52	14	74551655	74667117		LIN52	lin-52 DREAM MuvB core complex component						58	0.233303	0.960718
LINC00221	14	106938444	106951529									1	0.85721	0.85721
LINC00294	11	33097695	33101000									2	0.379163	0.41273
LINC00521	14	94463641	94475209									8	0.026322	0.851172
LINC00597	15	77516249	77517746									0	1	0
LINC00641	14	21668237	21673662									3	0.746111	0.950879
LINC00929	15	26360959	26378184									10	0.179557	0.930302
LINC00935	12	49121217	49159568									11	0.247261	0.977561
LINC01054	13	115095231	115099423									0	1	0
LINC01177	16	9535150	9538842									6	0.0479927	0.966991
LINC01195	16	9539869	9549362									4	0.0143025	0.417518
LINC01220	14	75761106	75763111									1	0.941367	0.941367
LINC01269	14	71165414	71178870									6	0.00258155	0.764754
LINC01270	20	48909256	48931456									22	0.00835465	0.983593
LINC01271	20	48927247	48937879									7	0.0424035	0.983593
LINC01272	20	48884022	48896332									8	0.0939845	0.570575
LINC01273	20	48789106	48793208									0	1	0
LINC01484	5	173134601	173173212									44	0.239965	0.999137
LINC01485	5	173213792	173217945									5	0.213332	0.786792
LINC01512	6	43858764	43905944									33	0.00636946	0.989625
LINC01532	19	29493461	29504862									3	0.392453	0.804677
LINC01533	19	32516767	32539805									13	0.233117	0.820893
LINC01588	14	50448386	50474238		LINC01588	long intergenic non-protein coding RNA 1588					X	20	0.17649	0.994549
LINC01599	14	50474030	50571761		LINC01599	long intergenic non-protein coding RNA 1599						65	0.0401465	0.999218
LINGO1	15	77905365	78111866		LINGO1	leucine rich repeat and Ig domain containing 1		X		X		83	0.00286621	0.990319
LINGO1-AS1	15	77934105	77941581									1	0.305194	0.305194
LINGO1-AS2	15	77952392	77960416									3	0.31142	0.336873
LIPC	15	58724174	58861073		LIPC	lipase C, hepatic type	X			X	X	138	0.000168	0.966659
LITAF	16	11641577	11680806		LITAF	lipopolysaccharide induced TNF factor						20	0.0311959	0.842332
LLGL1	17	18128935	18148188		LLGL1	LLGL1, scribble cell polarity complex component						13	0.00598132	0.645822
LMBR1L	12	49490922	49504683									8	0.0503972	0.902242
LMX1B	9	129376721	129463311		LMX1B	LIM homeobox transcription factor 1 beta		X	X	X	X	47	0.0089624	0.986171
LOC100128714	15	26147506	26298267									115	0.0354911	0.996616
LOC100131303	16	68047338	68049814									1	0.693715	0.693715
LOC100131315	15	33010301	33011066									1	0.680357	0.680357
LOC100132078	11	111284966	111288911									0	1	0
LOC100288637	15	30950919	31065209									17	0.0498846	0.985046
LOC100289656	15	29033388	29034538									0	1	0
LOC100335030	12	49782956	49786116									3	0.272103	0.278154
LOC100505942	16	67551608	67562648									5	0.0283309	0.963345
LOC100506125	12	49183358	49184318									1	0.3244	0.3244
LOC100506175	20	49262007	49276828									4	0.54063	0.964298
LOC100506476	14	74254062	74270331									2	0.334339	0.372505
LOC100652999	12	53907767	53911392									0	1	0
LOC100996255	15	32828959	32872810									0	1	0
LOC101927131	16	11559115	11567030									4	0.122834	0.58554
LOC101927267	12	49686413	49718359									14	0.0426361	0.878945
LOC101927292	12	50305735	50320122									6	0.0690397	0.859489
LOC101927318	12	50345294	50356566									8	0.00563556	0.89861
LOC101927411	19	32592997	32596822									3	0.574144	0.793726
LOC101927557	17	55599608	55600958									0	1	0
LOC101928034	1	153518217	153524245									3	0.177854	0.492176
LOC101928075	14	71075514	71108015									15	0.024645	0.802466
LOC101928134	15	33595857	33602860									11	0.108917	0.943669
LOC101928174	15	35047284	35105124									73	0.00799191	0.977062
LOC101928227	15	38332593	38354541									8	0.169103	0.933218
LOC101928694	15	58727099	58790934									60	0.000313	0.966659
LOC101929080	14	95795920	95801841									7	0.303597	0.822312
LOC101929705	6	43963460	44042389									41	0.103731	0.914759
LOC101929718	14	21463995	21467322									3	0.137251	0.348576
LOC102724153	14	76041246	76045931									5	0.450783	0.661655
LOC102724190	14	77535522	77542534									4	0.185331	0.92934
LOC145474	14	71954577	71956420									1	0.0138881	0.0138881
LOC145845	15	37156643	37178734									27	0.0673177	0.954411
LOC283214	11	75469499	75479692									2	0.379121	0.448931
LOC283332	12	50302665	50305646									9	0.21667	0.828215
LOC283335	12	53436972	53448222									7	0.41487	0.965808
LOC283575	14	77507391	77535846									18	0.0463786	0.99559
LOC283710	15	31514970	31523050									4	0.0545526	0.71303
LOC283710	15	31514970	31523050									4	0.0545526	0.71303
LOC284395	19	29777917	30016659									175	0.0186432	0.997903
LOC343052	1	153766422	153768778		LOC343052	immunoglobulin superfamily DCC subclass member 3 pseudogene						1	0.495118	0.495118
LOC388436	17	18996525	19000876									0	1	0
LOC400684	19	32880955	32896445									5	0.0606204	0.793748
LOC645752	15	78206558	78219188									1	0.975255	0.975255
LOC646938	15	79044378	79045734									2	0.00353629	0.177572
LOC79999	17	18996525	19000876									0	1	0
LOC91450	15	78285574	78286567									1	0.483233	0.483233
LOXL3	2	74759385	74781091		LOXL3	lysyl oxidase like 3						9	0.070319	0.900319
LPCAT4	15	34651088	34659395		LPCAT4	lysophosphatidylcholine acyltransferase 4						6	0.0463581	0.873644
LRR1	14	50065414	50081390									5	0.00219558	0.79296
LRRC29	16	67241041	67260901		LRRC29	leucine rich repeat containing 29						6	0.261361	0.535577
LRRC36	16	67360746	67419109		LRRC36	leucine rich repeat containing 36						19	0.0197635	0.90854
LRRC37A8P	17	34231223	34238027									8	0.0549003	0.0802963
LRRC48	17	17876126	17911142	GWAS								13	0.00924826	0.895962
LRRC57	15	42834719	42841002									1	0.072391	0.072391
LRRC74A	14	77292724	77336645		LRRC74A	leucine rich repeat containing 74A						39	0.046127	0.96265
LRRC75A	17	16345318	16395505		LRRC75A	leucine rich repeat containing 75A						20	0.228561	0.94079
LRRC75A-AS1	17	16342300	16345340		LRRC75A-AS1	LRRC75A antisense RNA 1						4	0.485494	0.912148
LRRK1	15	101459419	101610317		LRRK1	leucine rich repeat kinase 1		X		X		105	0.0151787	0.986339
LTBP2	14	74964885	75079034		LTBP2	latent transforming growth factor beta binding protein 2						56	0.00429956	0.997143
LTK	15	41795839	41806085		LTK	leukocyte receptor tyrosine kinase						7	0.108121	0.536981
LYZL6	17	34261521	34270714		LYZL6	lysozyme like 6						2	0.152532	0.409786
M1AP	2	74785009	74875465		M1AP	meiosis 1 associated protein						20	0.041273	0.99135
MAN2A2	15	91447419	91465815	GWAS	MAN2A2	mannosidase alpha class 2A member 2						19	0.013538	0.795524
MAP3K12	12	53874275	53893444		MAP3K12	mitogen-activated protein kinase kinase kinase 12						7	0.260781	0.915874
MAP3K8	10	30722949	30750762		MAP3K8	mitogen-activated protein kinase kinase kinase 8				X	X	16	0.0675302	0.928496
MAP3K9	14	71189242	71250169		MAP3K9	mitogen-activated protein kinase kinase kinase 9						38	0.00127965	0.787812
MAP6	11	75313904	75379479		MAP6	microtubule associated protein 6					X	22	0.0961017	0.975656
MAPK6	15	52311410	52358462		MAPK6	mitogen-activated protein kinase 6						12	0.000828	0.990618
MAPK7	17	19281773	19286857		MAPK7	mitogen-activated protein kinase 7						1	0.0446141	0.0446141
MAPKAPK5	12	112280031	112331228									21	0.0487011	0.996517
MAPKAPK5-AS1	12	112277572	112280706									2	0.624179	0.632016
MAPKBP1	15	42066631	42120053		MAPKBP1	mitogen-activated protein kinase binding protein 1						21	0.137239	0.644092
MCRS1	12	49952076	49961928									3	0.728858	0.979626
MDH2	7	75677336	75696827		MDH2	malate dehydrogenase 2						18	0.139349	0.68469
MDM4	1	204485506	204527248		MDM4	MDM4, p53 regulator						22	0.00384565	0.962858
MED9	17	17380299	17396534									6	0.170176	0.76451
MEIS2	15	37183221	37392341		MEIS2	Meis homeobox 2					X	108	0.104488	0.995469
MELK	9	36572858	36677680		MELK	maternal embryonic leucine zipper kinase						24	0.0661085	0.83394
METTL17	14	21457964	21465194		METTL17	methyltransferase like 17						4	0.571365	0.765641
METTL3	14	21966274	21979517		METTL3	methyltransferase like 3						12	0.185439	0.582548
MFAP1	15	44096732	44116951		MFAP1	microfibrillar associated protein 1						13	0.000705	0.803824
MFAP4	17	19286754	19290532		MFAP4	microfibrillar associated protein 4						3	0.142704	0.802982
MFSD5	12	53645369	53648190									3	0.0835455	0.966732
MGA	15	41952609	42062141									28	0.219744	0.996671
MGAT2	14	50087488	50090199									0	1	0
MIEF2	17	18163847	18169095									2	0.0786644	0.254236
MIPEP	13	24304327	24463587		MIPEP	mitochondrial intermediate peptidase						89	0.0532247	0.992314
MIR1180	17	19247818	19247887									0	1	0
MIR1233-1	15	34674269	34674351									0	1	0
MIR1233-2	15	34674269	34674351									0	1	0
MIR1282	15	44085856	44085957									0	1	0
MIR1288	17	16185327	16185402									0	1	0
MIR1293	12	50627924	50627995									0	1	0
MIR1301	2	25551508	25551590									0	1	0
MIR1302-5	20	49231172	49231322									0	1	0
MIR1538	16	69599710	69599771									0	1	0
MIR184	15	79502129	79502213									0	1	0
MIR211	15	31357234	31357344									0	1	0
MIR3134	9	114758831	115112545									167	0.0147295	0.999855
MIR3155A	10	6194158	6194240									0	1	0
MIR3155B	10	6194169	6194225									0	1	0
MIR320C1	18	19263470	19263558									0	1	0
MIR326	11	75046135	75046230									0	1	0
MIR328	16	67236223	67236298									0	1	0
MIR33B	17	17717149	17717245									0	1	0
MIR345	14	100774195	100774293									0	1	0
MIR34B	11	111383662	111383746									0	1	0
MIR34C	11	111384163	111384240									0	1	0
MIR3713	15	76878987	76879032									0	1	0
MIR3922	12	104985410	104985494									0	1	0
MIR3942	15	35664456	35664565									0	1	0
MIR4310	15	42158692	42158749									0	1	0
MIR4425	1	25349993	25350077										0	1
MIR4475	9	36823535	36823596									0	1	0
MIR4476	9	36893458	36893528									0	1	0
MIR4491	11	111218481	111218547									0	1	0
MIR4496	12	109029585	109029646									0	1	0
MIR4497	12	110271152	110271241									0	1	0
MIR4498	12	120593237	120593303									0	1	0
MIR4502	13	115039302	115039383									0	1	0
MIR4505	14	74225449	74225522									0	1	0
MIR4506	14	94414571	94414648									0	1	0
MIR4509-1	15	28671636	28671730									0	1	0
MIR4509-2	15	28671636	28671730									0	1	0
MIR4509-3	15	28671636	28671730									0	1	0
MIR4510	15	36219056	36219124									0	1	0
MIR4540	9	36864250	36864305									0	1	0
MIR4647	6	44221942	44222022									0	1	0
MIR4651	7	75544514	75544587									0	1	0
MIR4696	11	74431312	74431382									0	1	0
MIR4700	12	121160995	121161069									0	1	0
MIR4701	12	49165757	49165820									0	1	0
MIR4709	14	74946835	74946907									0	1	0
MIR4802	4	40504056	40504136									0	1	0
MIR5003	15	78375874	78375901									0	1	0
MIR5195	14	107259099	107259214									0	1	0
MIR548AR	13	115009979	115010036									0	1	0
MIR548X	16	9328773	9328803									0	1	0
MIR6076	14	50433116	50433229									0	1	0
MIR626	15	41983782	41983876									0	1	0
MIR627	15	42491767	42491864									0	1	0
MIR645	20	49202322	49202416									0	1	0
MIR6717	14	21491472	21491545									0	1	0
MIR6731	1	25245835	25245907										0	1
MIR6737	1	153934826	153934896									0	1	0
MIR6757	12	53450727	53450796									0	1	0
MIR6760	12	111741945	111742013									0	1	0
MIR6761	12	112237637	112237709									0	1	0
MIR6764	14	100743693	100743754									0	1	0
MIR6773	16	68267328	68267402									0	1	0
MIR6777	17	17716793	17716859									0	1	0
MIR6778	17	18244127	18244200									0	1	0
MIR6851	9	33467866	33467933									0	1	0
MIR6861	12	112601061	112601125									0	1	0
MIR7152	10	73550503	73550557									0	1	0
MIR744	17	11985215	11985313									0	1	0
MIR7641-2	14	107092715	107092765									0	1	0
MIR7843	14	72983527	72983606									0	1	0
MIR8063	15	37265021	37265102									0	1	0
MIR8075	13	113917233	113917313									0	1	0
MIR8083	1	153662180	153662269									0	1	0
MLEC	12	121124926	121139667		MLEC	malectin						15	0.0332119	0.965262
MLH3	14	75480466	75518235		MLH3	mutL homolog 3						21	0.00321674	0.632787
MMACHC	1	45965855	45976739									6	0.461323	0.882732
MMP28	17	34105508	34122711									2	0.121515	0.677459
MOAP1	14	93648540	93651249									3	0.0866959	0.294548
MOCS3	20	49575350	49578399									1	0.0458454	0.0458454
MOGAT2	11	75428933	75442331									19	0.117529	0.943743
MORF4L1	15	79165122	79190081		MORF4L1	mortality factor 4 like 1						10	0.0284556	0.890583
MPRIP	17	16946073	17095962		MPRIP	myosin phosphatase Rho interacting protein						64	0.0391677	0.893542
MRFAP1L1	4	6709428	6711606		MRFAP1L1	Morf4 family associated protein 1 like 1						1	0.60287	0.60287
MRPL42P5	15	40824082	40824749									0	1	0
MSI1	12	120779132	120806983									15	0.431792	0.960947
MTHFS	15	80135888	80189627									34	0.00755421	0.847692
MS4A10	11	60552820	60568778									18	0.0701895	0.898496
MS4A15	11	60524339	60544204									16	0.0335264	0.997442
MS4A18	11	60491481	60511686									5	0.0730039	0.955614
MSI2	17	55333930	55757299		MSI2	musashi RNA binding protein 2					X	295	0.00818126	0.996335
MTMR10	15	31231143	31283807									34	0.475658	0.995771
MYH3	17	10531842	10560626		MYH3	myosin heavy chain 3						20	0.00867929	0.949766
MYHAS	17	10286448	10528857									83	0.0250064	0.999253
MYO15A	17	18012019	18083116	GWAS	MYO15A	myosin XVA						34	0.0136198	0.968627
MYO1E	15	59428167	59665071		MYO1E	myosin IE						149	0.00335437	0.992094
NAA25	12	112464492	112546635									15	0.0369125	0.606774
NAE1	16	66836780	66864879		NAE1	NEDD8 activating enzyme E1 subunit 1						16	0.0211371	0.962956
NANS	9	100818958	100845365		NANS	N-acetylneuraminate synthase						13	0.00734664	0.972708
NAP1L4	11	2965659	3013607		NAP1L4	nucleosome assembly protein 1 like 4						31	0.043775	0.883615
NASP	1	46049659	46084578									12	0.222701	0.732478
NCKAP5L	12	50184928	50222208									14	0.272075	0.922737
NCOR1	17	15933407	16118874		NCOR1	nuclear receptor corepressor 1						62	0.163388	0.928581
NDNL2	15	29560352	29562020									0	1	0
NDRG2	14	21484921	21539031		NDRG2	NDRG family member 2						43	0.00172804	0.949631
NDUFAF1	15	41679546	41694658		NDUFAF1	NADH:ubiquinone oxidoreductase complex assembly factor 1						1	0.463286	0.463286
NDUFC2	11	77779392	77791265		NDUFC2	NADH:ubiquinone oxidoreductase subunit C2						2	0.0774629	0.232177
NDUFC2-KCTD14	11	77726760	77791265									36	0.00463994	0.952518
NEK9	14	75548817	75593778		NEK9	NIMA related kinase 9						14	0.0747964	0.738625
NEMF	14	50250531	50319791									9	0.0318364	0.907859
NEU3	11	74699949	74718743		NEU3	neuraminidase 3						4	0.265167	0.615979
NFAT5	16	69599868	69738569		NFAT5	nuclear factor of activated T-cells 5						59	0.217984	0.98012
NFATC3	16	68119268	68263162	GWAS	NFATC3	nuclear factor of activated T-cells 3						30	0.00475147	0.974828
NFKBIE	6	44225902	44233525		NFKBIE	NFKB inhibitor epsilon						5	0.0903575	0.470266
NFX1	9	33290417	33348721									18	0.00923266	0.876969
NINJ1	9	95883770	95896570		NINJ1	ninjurin 1						5	0.0593938	0.684369
NIP7	16	69373414	69377013									1	0.584014	0.584014
NIPA1	15	23043278	23086843		NIPA1	non imprinted in Prader-Willi/Angelman syndrome 1				X	X	21	0.164074	0.960584
NIPA2	15	23004683	23034427									21	0.140673	0.882211
NOB1	16	69775756	69788871									4	0.486346	0.720698
NOL3	16	67207755	67209640		NOL3	nucleolar protein 3						4	0.365147	0.834539
NOL6	9	33461350	33473941		NOL6	nucleolar protein 6						13	0.316341	0.749922
NOP10	15	34633916	34635362		NOP10	NOP10 ribonucleoprotein						3	0.0151969	0.53216
NPC2	14	74946642	74960084		NPC2	NPC intracellular cholesterol transporter 2						7	0.204862	0.916184
NPFF	12	53900473	53901422									2	0.214922	0.929188
NPR1	1	153651163	153666468		NPR1	natriuretic peptide receptor 1					X	6	0.296597	0.736268
NQO1	16	69743303	69760533									8	0.29558	0.992538
NR6A1	9	127279553	127533589		NR6A1	nuclear receptor subfamily 6 group A member 1						76	0.100702	0.976436
NRAV	12	120928140	120933749									3	0.261473	0.881343
NRN1L	16	67918780	67920271	GWAS	NRN1L	neuritin 1 like						0	1	0
NT5M	17	17206679	17250977		NT5M	5',3'-nucleotidase, mitochondrial						18	0.0405722	0.99908
NUBP1	16	10837642	10863208		NUBP1	nucleotide binding protein 1						18	0.0237943	0.899942
NUDT19	19	33182866	33204702		NUDT19	nudix hydrolase 19						3	0.0326099	0.0940079
NUDT2	9	34329503	34343711		NUDT2	nudix hydrolase 2						6	0.676739	0.905304
NUMB	14	73741917	73925286		NUMB	NUMB, endocytic adaptor protein						49	0.0307672	0.962068
NUP210L	1	153965167	154127592									41	0.0076411	0.83513
NUSAP1	15	41624891	41673248									18	0.00512457	0.919587
NUTF2	16	67880818	67905219	GWAS	NUTF2	nuclear transport factor 2						7	0.0102998	0.985953
NUTM1	15	34635515	34649938									10	0.0917672	0.966807
OAF	11	120081746	120100650									9	0.0563048	0.725637
OCA2	15	28000020	28344458		OCA2	OCA2 melanosomal transmembrane protein		X		X		175	0.00704643	0.979541
ODF1	8	103563847	103573245		ODF1	outer dense fiber of sperm tails 1						13	0.161461	0.999951
OGDH	7	44646120	44748669		OGDH	oxoglutarate dehydrogenase						49	0.00153929	0.982333
OIP5	15	41601465	41624819									8	0.199176	0.991916
OIP5-AS1	15	41576200	41591795									4	0.202811	0.516093
OLFML2A	9	127539436	127577170									12	0.232929	0.967786
OLMALINC	10	102133332	102148111									5	0.147645	0.938751
OR2AT4	11	74799795	74800758		OR2AT4	olfactory receptor family 2 subfamily AT member 4						0	1	0
OR5AU1	14	21623095	21624184									4	0.219266	0.538004
OR6S1	14	21108854	21109850									5	0.224086	0.270584
OSBPL5	11	3108345	3186582		OSBPL5	oxysterol binding protein like 5						49	3.08e-05	0.994938
OSGEP	14	20915206	20923267		OSGEP	O-sialoglycoprotein endopeptidase						9	0.293268	0.655592
OTUB2	14	94492723	94515276									23	0.00144102	0.410675
OTUD7A	15	31775328	31947542		OTUD7A	OTU deubiquitinase 7A						87	0.00262629	0.998014
PAK6	15	40509628	40569688	GWAS								36	0.000652	0.999716
PAPLN	14	73704204	73741347		PAPLN	papilin, proteoglycan like sulfated glycoprotein						30	0.0207573	0.979688
PARD6A	16	67694850	67696681	GWAS	PARD6A	par-6 family cell polarity regulator alpha						1	0.0212365	0.0212365
PARD6B	20	49348080	49370278		PARD6B	par-6 family cell polarity regulator beta						11	0.237748	0.99178
PARP2	14	20811772	20826063									18	0.16846	0.992917
PAX2	10	102495465	102589698		PAX2	paired box 2	X			X		53	0.0636529	0.972819
PAX5	9	36833271	37034476		PAX5	paired box 5						173	0.00658083	0.988748
PCBP2	12	53845885	53874946									11	0.229579	0.444037
PCBP2-OT1	12	53858251	53858841									0	1	0
PCGF1	2	74732169	74734821									2	0.14952	0.28209
PDCD1LG2	9	5510544	5571282		PDCD1LG2	programmed cell death 1 ligand 2						30	0.00432994	0.997396
PDCD5	19	33072093	33078358		PDCD5	programmed cell death 5						3	0.0690815	0.732707
PDCD6IPP2	15	29034979	29101720									1	0.574339	0.574339
PDF	16	69362523	69364498									0	1	0
PDIA3	15	44038589	44064804		PDIA3	protein disulfide isomerase family A member 3						7	0.000587	0.583944
PDLIM1	10	96997324	97050905		PDLIM1	PDZ and LIM domain 1						38	0.0570898	0.984924
PDLIM2	8	22437986	22455538									14	0.0898531	0.939777
PDP2	16	66914382	66925002		PDP2	pyruvate dehyrogenase phosphatase catalytic subunit 2						5	0.0489763	0.932453
PEAK1	15	77400497	77712446									63	0.0723994	0.997737
PEBP4	8	22570764	22785421		PEBP4	phosphatidylethanolamine binding protein 4						152	0.0539367	0.996664
PEMT	17	17408876	17485745		PEMT	phosphatidylethanolamine N-methyltransferase			X		X	38	0.103279	0.978423
PEX12	17	33901813	33905656									3	0.441578	0.669994
PFDN5	12	53689234	53693234									3	0.408175	0.991503
PFKFB3	10	6186842	6277507		PFKFB3	6-phosphofructo-2-kinase/fructose-2,6-biphosphatase 3					X	77	0.00285636	0.969697
PGBD4	15	34394273	34396591									1	0.863486	0.863486
PGF	14	75408532	75422467		PGF	placental growth factor						7	0.0255501	0.908015
PGM2L1	11	74041356	74109510		PGM2L1	phosphoglucomutase 2 like 1						38	0.0267675	0.991078
PHGR1	15	40643233	40648634									3	0.31374	0.884008
PHYHIP	8	22077215	22089851									12	0.140452	0.971786
PIGL	17	16120508	16229573		PIGL	phosphatidylinositol glycan anchor biosynthesis class L						42	0.0792322	0.991787
PIGO	9	35088684	35096598		PIGO	phosphatidylinositol glycan anchor biosynthesis class O						6	0.333711	0.493568
PIK3C2B	1	204391757	204459474		PIK3C2B	phosphatidylinositol-4-phosphate 3-kinase catalytic subunit type 2 beta						48	0.00440813	0.966415
PIN4P1	15	44168023	44170369									1	0.834693	0.834693
PIWIL2	8	22133079	22213584		PIWIL2	piwi like RNA-mediated gene silencing 2						26	0.0645908	0.934216
PLA2G15	16	68279246	68294961	GWAS	PLA2G15	phospholipase A2 group XV						10	0.0106575	0.756823
PLA2G1B	12	120759913	120765592		PLA2G1B	phospholipase A2 group IB			X		X	5	0.584158	0.932522
PLA2G4B	15	42131010	42140346		PLA2G4B	phospholipase A2 group IVB						6	0.241173	0.816402
PLA2G4D	15	42359880	42386752		PLA2G4D	phospholipase A2 group IVD					X	20	0.141268	0.945961
PLA2G4E	15	42273779	42342901		PLA2G4E	phospholipase A2 group IVE						64	0.0474393	0.98546
PLA2G4E-AS1	15	42264960	42291292									20	0.0474393	0.835009
PLA2G4F	15	42433331	42448839		PLA2G4F	phospholipase A2 group IVF						13	0.0414691	0.800452
PLCB2	15	40580097	40600174	GWAS	PLCB2	phospholipase C beta 2			X	X	X	11	3.49e-07	0.217061
PLD6	17	17104308	17109646									4	0.370133	0.880348
PLEKHF1	19	30156326	30166383									3	0.75168	0.790802
PLEKHG4	16	67313426	67323403		PLEKHG4	pleckstrin homology and RhoGEF domain containing G4						6	0.0200492	0.434631
PMAIP1	18	57567191	57571538		PMAIP1	phorbol-12-myristate-13-acetate-induced protein 1						2	0.223901	0.58704
PMM2	16	8891669	8943194		PMM2	phosphomannomutase 2						28	0.434037	0.98675
PNMA1	14	74178485	74181128									2	0.262655	0.362447
PNP	14	20937537	20946165		PNP	purine nucleoside phosphorylase						8	0.0801245	0.741261
POLD3	11	74303649	74354105		POLD3	DNA polymerase delta 3, accessory subunit						22	0.0901735	0.994073
POLR1E	9	37485931	37503694		POLR1E	RNA polymerase I subunit E						26	0.0340013	0.870961
POP4	19	30097169	30108162		POP4	POP4 homolog, ribonuclease P/MRP subunit						7	0.448636	0.916895
POP5	12	121016847	121019197									4	0.499579	0.933358
POR	7	75544419	75616173		POR	cytochrome p450 oxidoreductase					X	30	0.0504587	0.890951
POU2AF1	11	111222980	111250157		POU2AF1	POU class 2 associating factor 1						18	0.0988897	0.910717
POU6F1	12	51580718	51591950									6	0.0087388	0.956723
PPP1R14D	15	41107642	41120907									1	0.357777	0.357777
PPP3CC	8	22298482	22398657		PPP3CC	protein phosphatase 3 catalytic subunit gamma			X		X	47	0.155742	0.988422
PPP4R3A	14	91923824	91976824		PPP4R3A	protein phosphatase 4 regulatory subunit 3A						21	0.123276	0.98263
PRDX1	1	45976706	45988562		PRDX1	peroxiredoxin 1						9	0.0586955	0.884464
PREX1	20	47240792	47444420		PREX1	phosphatidylinositol-3,4,5-trisphosphate dependent Rac exchange factor 1						133	0.0634053	0.982858
PRKAG1	12	49396054	49412531		PRKAG1	protein kinase AMP-activated non-catalytic subunit gamma 1						1	0.0746589	0.0746589
PRM1	16	11374692	11375192		PRM1	protamine 1						1	0.716684	0.716684
PRM2	16	11369492	11370337		PRM2	protamine 2						0	1	0
PRM3	16	11367055	11367452		PRM3	protamine 3						1	0.281644	0.281644
PRMT7	16	68344876	68391169		PRMT7	protein arginine methyltransferase 7			X		X	22	0.000816	0.651057
PROX2	14	75319735	75330537		PROX2	prospero homeobox 2						6	3.24e-05	0.0717461
PRPF19	11	60658019	60674061									8	0.014835	0.999412
PRPF40B	12	50017402	50038452		PRPF40B	pre-mRNA processing factor 40 homolog B						8	0.25399	0.984147
PRPH	12	49688908	49692481		PRPH	peripherin						1	0.612409	0.612409
PRPSAP2	17	18761380	18834599									34	0.0531492	0.999047
PRR13	12	53835432	53840427									0	1	0
PSAP	10	73576054	73611082		PSAP	prosaposin			X	X	X	32	0.00806408	0.998414
PSEN1	14	73603142	73690399		PSEN1	presenilin 1	X		X	X	X	25	0.0200795	0.977684
PSKH1	16	67927174	67963581	GWAS	PSKH1	protein serine kinase H1						10	0.0128557	0.905074
PSMA4	15	78832746	78841563	GWAS	PSMA4	proteasome subunit alpha 4						6	0.000608	0.913304
PSMA6	14	35747763	35786685		PSMA6	proteasome subunit alpha 6						16	0.0538747	0.920095
PSMB10	16	67968406	67970780	GWAS	PSMB10	proteasome subunit beta 10						2	0.010701	0.810918
PSPC1	13	20277008	20357159									21	0.0641738	0.988194
PSTPIP1	15	77287464	77329671		PSTPIP1	proline-serine-threonine phosphatase interacting protein 1						22	0.144746	0.974328
PTGDR2	11	60618397	60623444		PTGDR2	prostaglandin D2 receptor 2						3	0.253458	0.94916
PTGIS	20	48120410	48184707	GWAS	PTGIS	prostaglandin I2 synthase						39	0.00185222	0.949057
PTGR2	14	74318546	74352168		PTGR2	prostaglandin reductase 2						17	0.172732	0.898905
PTK2	8	141668480	142011412		PTK2	protein tyrosine kinase 2						102	0.00248019	0.976462
PTPN1	20	49126857	49201300		PTPN1	protein tyrosine phosphatase, non-receptor type 1						34	0.106046	0.973945
PXN	12	120648241	120703574		PXN	paxillin						18	0.00387391	0.973837
PXN-AS1	12	120639093	120650631									4	0.00387391	0.949183
QSER1	11	32914723	33001814		QSER1	glutamine and serine rich 1		X		X		15	0.169828	0.926311
RAB13	1	153954092	153958853									1	0.00296176	0.00296176
RAB2B	14	21927178	21945132									11	0.209882	0.904186
RAB35	12	120532898	120554643		RAB35	RAB35, member RAS oncogene family						17	0.0211611	0.876661
RAB8B	15	63481727	63559973		RAB8B	RAB8B, member RAS oncogene family						22	0.010425	0.935141
RACGAP1	12	50382944	50419307		RACGAP1	Rac GTPase activating protein 1						12	0.0372483	0.893241
RAD51	15	40987326	41024356		RAD51	RAD51 recombinase						10	0.0702717	0.9958
RAD51-AS1	15	40985952	40987303									1	0.954882	0.954882
RAD51B	14	68286495	68964598		RAD51B	RAD51 paralog B						251	0.00323374	0.986705
RAD51C	17	56769933	56772741		RAD51C	RAD51 paralog C						1	0.369573	0.369573
RAI1	17	17584786	17714765	GWAS	RAI1	retinoic acid induced 1		X		X		49	0.000886	0.922073
RAI1-AS1	17	17662467	17669616									0	1	0
RALGPS1	9	129677052	129985445		RALGPS1	Ral GEF with PH domain and SH3 binding motif 1						108	0.00595132	0.972404
RANBP10	16	67757004	67840555	GWAS								18	0.00572873	0.903644
RARG	12	53604349	53614197		RARG	retinoic acid receptor gamma				X	X	4	0.0251612	0.911958
RASA3	13	114747193	114898095									62	0.0332377	0.990165
RASD1	17	17397752	17399709									0	1	0
RASGRF1	15	79252288	79383215		RASGRF1	Ras protein specific guanine nucleotide releasing factor 1						90	0.0114523	0.918045
RASGRP1	15	38780301	38857007		RASGRP1	RAS guanyl releasing protein 1					X	33	0.0211872	0.973214
RASL10B	17	34058678	34070540		RASL10B	RAS like family 10 member B						6	0.00288178	0.576587
RBM17	10	6130948	6159422		RBM17	RNA binding motif protein 17						10	0.140745	0.98483
RBM25	14	73525220	73588076									12	0.0302103	0.68518
RBM47	4	40425271	40517990		RBM47	RNA binding motif protein 47						56	0.0359736	0.976919
RCN2	15	77223961	77242601		RCN2	reticulocalbin 2						7	0.509995	0.941241
RCVRN	17	9801026	9808684									10	0.0313764	0.673528
RDH12	14	68168602	68201168									20	0.0382275	0.858292
RDM1	17	34245084	34257780		RDM1	RAD52 motif containing 1						5	0.0599821	0.477628
RECK	9	36036909	36124452		RECK	reversion inducing cysteine rich protein with kazal motifs						33	0.172885	0.965014
RGS6	14	72398816	73033238	GWAS	RGS6	regulator of G-protein signaling 6						476	6.37e-05	0.999104
RGS9BP	19	33166312	33169206		RGS9BP	regulator of G-protein signaling 9 binding protein						1	0.0471519	0.0471519
RHBDD2	7	75508316	75518244									7	0.0305305	0.293092
RHEBL1	12	49458458	49463808									0	1	0
RHOV	15	41164411	41166487									1	0.0175437	0.0175437
RIN3	14	92980124	93155334		RIN3	Ras and Rab interactor 3						121	0.0252216	0.999527
RLTPR	16	67679029	67691472									3	0.024534	0.0308311
RMDN3	15	41028081	41047534		RMDN3	regulator of microtubule dynamics 3						7	0.0526531	0.989895
RMI2	16	11439294	11445620		RMI2	RecQ mediated genome instability 2						6	0.278988	0.757815
RNASE10	14	20978630	20979281									1	0.697167	0.697167
RNASE13	14	21500978	21502944									4	0.00172804	0.617717
RNASE2	14	21423629	21424594		RNASE2	ribonuclease A family member 2						3	0.156164	0.633288
RNASE4	14	21152371	21168761		RNASE4	ribonuclease A family member 4						19	0.0645376	0.837235
RNASE7	14	21510384	21512392									2	0.371015	0.915787
RNASE8	14	21525980	21526614									1	0.189931	0.189931
RND1	12	49250915	49259653									3	0.0337895	0.468416
RNF10	12	120972131	121015397									16	0.105378	0.975056
RNF112	17	19314490	19320589		RNF112	ring finger protein 112						6	0.285223	0.859091
RNF114	20	48552913	48570422		RNF114	ring finger protein 114		X		X		7	0.265414	0.599333
RNF169	11	74459912	74553458									27	0.12046	0.996038
RNF38	9	36336398	36400920									27	0.140854	0.972564
RNU6-19P	12	11944823	12079107									105	0.0753717	0.997074
RNU6-28P	15	43675287	43894832									79	0.000877	0.991272
RNU6-83P	11	77764353	77830821									32	0.00194075	0.952518
RPAP1	15	41809374	41836475		RPAP1	RNA polymerase II associated protein 1						19	0.0711901	0.874466
RPGRIP1	14	21756135	21819460		RPGRIP1	retinitis pigmentosa GTPase regulator interacting protein 1						26	0.0245847	0.910221
RPL35	9	127620157	127624240									2	0.275919	0.365997
RPL36AL	14	50085405	50087403									4	0.00221225	0.874847
RPLP0	12	120634502	120639014									2	0.644902	0.71511
RPP25L	9	34610481	34612110									0	1	0
RPPH1	14	20811229	20811570									1	0.728479	0.728479
RPS27	1	153963238	153964631									0	1	0
RPS27L	15	63445538	63449741									8	0.163753	0.366732
RPS29	14	50050289	50053134									0	1	0
RPS3	11	75110534	75133345									11	0.0286068	0.929633
RPS6KA5	14	91360318	91526993		RPS6KA5	ribosomal protein S6 kinase A5						48	0.00535826	0.984867
RPS6KL1	14	75370656	75389145									12	0.00390737	0.874635
RPUSD2	15	40861491	40866893									1	0.242604	0.242604
RRAD	16	66955581	66959439		RRAD	RRAD, Ras related glycolysis inhibitor and calcium channel regulator						2	0.160191	0.876487
RSF1	11	77377273	77531880									68	0.0726369	0.967996
RSL1D1	16	11928054	11945442		RSL1D1	ribosomal L1 domain containing 1						8	0.399101	0.863026
RTF1	15	41709301	41775761		RTF1	RTF1 homolog, Paf1/RNA polymerase II complex component						16	0.00466725	0.945261
RUNX3	1	25226001	25291501		RUNX3	runt related transcription factor 3						27	0.109388	0.994019
RYR3	15	33603162	34158304		RYR3	ryanodine receptor 3				X	X	516	0.00376848	0.995601
S100A1	1	153600872	153604513		S100A1	S100 calcium binding protein A1						1	0.277596	0.277596
S100A13	1	153591275	153600715									5	0.102723	0.332015
S100A14	1	153586731	153588808		S100A14	S100 calcium binding protein A14						1	0.22637	0.22637
S100A16	1	153579366	153585514									2	0.213932	0.324032
S100A2	1	153533584	153538306		S100A2	S100 calcium binding protein A2						2	0.59254	0.71967
S100A3	1	153519808	153521734		S100A3	S100 calcium binding protein A3						1	0.453326	0.453326
S100A4	1	153516094	153518282		S100A4	S100 calcium binding protein A4						2	0.390581	0.436083
S100A5	1	153509622	153514241		S100A5	S100 calcium binding protein A5						2	0.153386	0.226299
S100A6	1	153507075	153508717		S100A6	S100 calcium binding protein A6						2	0.0694599	0.217006
SALL2	14	21989230	22005350		SALL2	spalt like transcription factor 2						11	0.0533674	0.893518
SART3	12	108915990	108955165									23	0.0834779	0.979476
SCAPER	15	76640526	77176217		SCAPER	S-phase cyclin A associated protein in the ER						132	0.0306521	0.99654
SCD	10	102106771	102124588		SCD	stearoyl-CoA desaturase						21	0.0976703	0.975779
SCG5	15	32933869	32989298		SCG5	secretogranin V					X	51	0.00232273	0.999466
SCO1	17	10583648	10600885		SCO1	SCO1, cytochrome c oxidase assembly protein						7	0.223288	0.997386
SELPLG	12	109015679	109027670		SELPLG	selectin P ligand					X	11	0.0964865	0.887423
SEPT4	17	56597610	56606828									7	0.263508	0.889965
SEPT4-AS1	17	56597197	56634286									22	0.0934349	0.989905
SERF2	15	44084039	44088287									1	0.000581	0.000581
SERF2-C15ORF63	15	44084173	44094769									4	0.000581	0.873851
SERINC4	15	44086371	44092295									3	0.000963	0.873851
SERPINH1	11	75273100	75283849		SERPINH1	serpin family H member 1						15	0.124053	0.945426
SFTPC	8	22019183	22021991		SFTPC	surfactant protein C						5	0.330906	0.494534
SH2B3	12	111843751	111889427		SH2B3	SH2B adaptor protein 3						5	0.174631	0.778117
SH2D7	15	78384926	78396393									6	0.471106	0.965115
SHMT1	17	18231173	18266877		SHMT1	serine hydroxymethyltransferase 1			X	X	X	17	0.00332639	0.963406
SIGMAR1	9	34634718	34637823		SIGMAR1	sigma non-opioid intracellular receptor 1	X		X	X	X	1	0.556534	0.556534
SIPA1L1	14	71996028	72207946		SIPA1L1	signal induced proliferation associated 1 like 1						66	0.000546	0.982898
SIRT4	12	120740123	120751045		SIRT4	sirtuin 4						4	0.521175	0.960439
SLC11A2	12	51379774	51420199		SLC11A2	solute carrier family 11 member 2	X			X		15	0.031137	0.749445
SLC12A4	16	67977376	68002597	GWAS	SLC12A4	solute carrier family 12 member 4						7	0.00883947	0.880153
SLC12A6	15	34522196	34629961		SLC12A6	solute carrier family 12 member 6					X	48	0.00325471	0.983686
SLC15A3	11	60704554	60719257									7	0.0191159	0.968658
SLC25A29	14	100757447	100772884		SLC25A29	solute carrier family 25 member 29						7	0.286136	0.993855
SLC25A47	14	100789678	100796715		SLC25A47	solute carrier family 25 member 47						2	0.322875	0.955316
SLC27A3	1	153747767	153752633		SLC27A3	solute carrier family 27 member 3					X	2	0.256983	0.879208
SLC29A1	6	44191362	44201888									5	0.0025387	0.212216
SLC29A3	10	73079009	73123147		SLC29A3	solute carrier family 29 member 3						37	0.0188083	0.97103
SLC35B2	6	44221837	44225308		SLC35B2	solute carrier family 35 member B2						2	0.115757	0.34911
SLC39A1	1	153931574	153940208		SLC39A1	solute carrier family 39 member 1						6	0.00304607	0.379521
SLC39A14	8	22224761	22291640		SLC39A14	solute carrier family 39 member 14						37	0.136673	0.922307
SLC39A2	14	21467413	21470034		SLC39A2	solute carrier family 39 member 2						6	0.220093	0.977747
SLC39A9	14	69865384	69929107		SLC39A9	solute carrier family 39 member 9						24	0.23598	0.859774
SLC47A1	17	19437166	19482346		SLC47A1	solute carrier family 47 member 1						18	0.0111748	0.674576
SLC47A2	17	19581627	19620043		SLC47A2	solute carrier family 47 member 2						15	0.0308869	0.989942
SLC4A8	12	51785100	51909547									55	0.0403995	0.97092
SLC5A10	17	18855477	18924004		SLC5A10	solute carrier family 5 member 10						47	0.132263	0.972411
SLC7A6	16	68298418	68335726	GWAS	SLC7A6	solute carrier family 7 member 6						11	0.0191308	0.5769
SLC7A6OS	16	68334517	68344868	GWAS								4	0.0451573	0.478633
SLC9A5	16	67282854	67306094		SLC9A5	solute carrier family 9 member A5						5	0.0292092	0.958911
SLC9A8	20	48429249	48508779									38	0.0536064	0.991808
SLCO2B1	11	74870843	74917445		SLCO2B1	solute carrier organic anion transporter family member 2B1						39	0.0378023	0.999274
SLFN11	17	33677328	33700720									11	0.052181	0.996301
SLFN12	17	33737940	33759543									7	0.0716636	0.568793
SLFN12L	17	33801941	33814758		SLFN12L	schlafen family member 12 like						8	0.373525	0.791209
SLFN13	17	33762114	33775856									14	0.37055	0.958904
SLFN14	17	33875143	33885110		SLFN14	schlafen family member 14						8	0.0734113	0.881936
SMAGP	12	51639132	51663994									6	0.626368	0.984349
SMARCD1	12	50478982	50494494									5	0.00793553	0.187984
SMCR2	17	17577340	17581002									1	0.076927	0.076927
SMCR5	17	17679999	17682843									5	0.510734	0.872904
SMCR8	17	18218593	18231370									10	0.00964687	0.606798
SMOC1	14	70346113	70499083		SMOC1	SPARC related modular calcium binding 1						133	0.00183169	0.9979
SMPD3	16	68392229	68482409		SMPD3	sphingomyelin phosphodiesterase 3						43	0.00351658	0.681171
SNAI1	20	48599512	48605420		SNAI1	snail family transcriptional repressor 1						6	0.270726	0.434213
SNAP23	15	42787503	42825259		SNAP23	synaptosome associated protein 23					X	9	0.00232938	0.972983
SNAPIN	1	153631129	153634328									1	0.226359	0.226359
SNN	16	11762288	11773015		SNN	stannin						13	0.0804391	0.868112
SNORA11B	14	91592769	91592896									0	1	0
SNORA14A	7	75573100	75573234									0	1	0
SNORA59A	17	19460872	19461024									0	1	0
SNORA59B	17	19460872	19461024									0	1	0
SNORD12	20	47897219	47897309									0	1	0
SNORD12B	20	47896849	47896952									0	1	0
SNORD12C	20	47895481	47895560									0	1	0
SNORD15A	11	75111434	75111582									0	1	0
SNORD15B	11	75115464	75115610									0	1	0
SNORD49A	17	16343349	16343420									0	1	0
SNORD49B	17	16342822	16342870									1	0.517286	0.517286
SNORD65	17	16344539	16344612									1	0.912148	0.912148
SNORD7	17	33900675	33900772									0	1	0
SNORD8	14	21865451	21865560									0	1	0
SNORD9	14	21860309	21860412									1	0.756652	0.756652
SNRPD1	18	19192229	19210206									4	0.0788963	0.0804865
SNTB2	16	69221049	69342955		SNTB2	syntrophin beta 2						37	0.0399711	0.933088
SNX29	16	12070590	12668146		SNX29	sorting nexin 29						437	0.00118096	0.999076
SOAT2	12	53497273	53518323		SOAT2	sterol O-acyltransferase 2						14	0.0230782	0.83509
SOCS1	16	11348273	11350039		SOCS1	suppressor of cytokine signaling 1						0	1	0
SOCS7	17	36508006	36561846									14	0.131372	0.746882
SORBS1	10	97071529	97321177		SORBS1	sorbin and SH3 domain containing 1	X			X		176	0.00523775	0.994602
SORBS3	8	22409250	22433008		SORBS3	sorbin and SH3 domain containing 3						18	0.0385548	0.936321
SOS2	14	50583845	50698099		SOS2	SOS Ras/Rho guanine nucleotide exchange factor 2						35	0.040129	0.862993
SP1	12	53774427	53810226		SP1	Sp1 transcription factor						9	0.231419	0.859316
SP7	12	53720359	53730167		SP7	Sp7 transcription factor						6	0.0601977	0.967205
SPATA2	20	48519928	48532080		SPATA2	spermatogenesis associated 2						6	0.0996337	0.6303
SPATS2	12	49760687	49921209		SPATS2	spermatogenesis associated serine rich 2						48	0.0465842	0.949914
SPINK4	9	33240195	33248565		SPINK4	serine peptidase inhibitor, Kazal type 4						5	0.00609775	0.039117
SPINT1	15	41136245	41149853		SPINT1	serine peptidase inhibitor, Kunitz type 1						14	0.0413176	0.935888
SPPL3	12	121200312	121342155		SPPL3	signal peptide peptidase like 3						70	0.235003	0.985255
SPRED1	15	38545051	38649450		SPRED1	sprouty related EVH1 domain containing 1						41	0.143444	0.932996
SPRYD3	12	53458099	53473204									6	0.274855	0.97503
SPTBN5	15	42140343	42186275		SPTBN5	spectrin beta, non-erythrocytic 5						21	0.0567918	0.961253
SPTLC2	14	77972339	78083110		SPTLC2	serine palmitoyltransferase long chain base subunit 2						52	0.00809339	0.969089
SQRDL	15	45926937	45983492									40	0.0731419	0.991323
SREBF1	17	17714662	17740325	GWAS	SREBF1	sterol regulatory element binding transcription factor 1	X	X	X	X	X	10	0.0102199	0.174534
SRGN	10	70847827	70864567									11	0.0358333	0.804705
SRP14	15	40327890	40331403		SRP14	signal recognition particle 14						5	0.0774386	0.838158
SRP14-AS1	15	40331511	40349201									3	0.0881341	0.526513
SRSF9	12	120899470	120907558		SRSF9	serine and arginine rich splicing factor 9						6	0.423681	0.996328
SSH1	12	109176465	109251359		SSH1	slingshot protein phosphatase 1						26	0.00825585	0.939606
ST20	15	80191181	80216096									11	0.00679601	0.923958
ST20-AS1	15	80215112	80217196									2	0.170706	0.292557
ST20-MTHFS	15	80135888	80215448									46	0.00679601	0.923958
STARD9	15	42867856	43013196		STARD9	StAR related lipid transfer domain containing 9						42	0.00374616	0.938355
STAU1	20	47729875	47804904									20	0.0540988	0.936148
STK38L	12	27397077	27478890		STK38L	serine/threonine kinase 38 like						46	0.0129451	0.993878
STOML2	9	35099772	35103192		STOML2	stomatin like 2						2	0.551719	0.629887
STYXL1	7	75625654	75677321									22	0.0281374	0.980424
SUPT16H	14	21819630	21852425									18	0.0246633	0.991706
SUSD3	9	95820969	95847418									18	0.0229696	0.787693
SUSD6	14	70078309	70181861									39	0.0340677	0.961547
SYNDIG1L	14	74872595	74892805									13	0.170352	0.941213
SYT17	16	19183678	19279656		SYT17	synaptotagmin 17						63	0.00122545	0.983796
TACC1	8	38644721	38710546		TACC1	transforming acidic coiled-coil containing protein 1						17	0.187655	0.872503
TAF15	17	34136458	34174246		TAF15	TATA-box binding protein associated factor 15						15	0.0363232	0.891085
TANGO6	16	68877508	69119085									57	0.116067	0.992987
TARBP2	12	53895376	53900215		TARBP2	TARBP2, RISC loading complex RNA binding subunit						0	1	0
TBC1D28	17	18538841	18547740									0	1	0
TBC1D2B	15	78287326	78369994		TBC1D2B	TBC1 domain family member 2B						33	0.395366	0.999366
TBL2	7	72983276	72993013		TBL2	transducin beta like 2						6	0.321614	0.862288
TCHP	12	110338078	110355874									7	0.0515796	0.789148
TCP11L1	11	33060962	33095109		TCP11L1	t-complex 11 like 1						25	0.108322	0.869649
TCTE1	6	44247896	44265458		TCTE1	t-complex-associated-testis-expressed 1						11	0.118609	0.74942
TEKT5	16	10721360	10788802		TEKT5	tektin 5						56	0.00324899	0.950057
TEP1	14	20833825	20881579		TEP1	telomerase associated protein 1						48	0.00107066	0.974981
TERF2	16	69389463	69419891		TERF2	telomeric repeat binding factor 2						11	0.348287	0.593392
TESK2	1	45809554	45956840									46	0.198188	0.980954
TEX14	17	56634037	56769416		TEX14	testis expressed 14, intercellular bridge forming factor						39	0.102056	0.99672
TFCP2	12	51487538	51566926		TFCP2	transcription factor CP2	X			X		28	0.011594	0.972076
TGM5	15	43524792	43559055		TGM5	transglutaminase 5						16	0.00998708	0.972485
TGM7	15	43568478	43594453									7	0.0128133	0.749115
THAP11	16	67876212	67878098	GWAS								1	0.485234	0.485234
THBS1	15	39873279	39891121		THBS1	thrombospondin 1						10	0.0709306	0.913945
THEG5	19	32079094	32084456									2	0.0443889	0.103423
THRSP	11	77774906	77779403		THRSP	thyroid hormone responsive						2	0.00593383	0.594614
TJP1	15	29991570	30114706									39	0.0133734	0.983283
TLX2	2	74741595	74744275									0	1	0
TMBIM6	12	50135591	50158717		TMBIM6	transmembrane BAX inhibitor motif containing 6						8	0.372606	0.96839
TMCO5A	15	38226807	38243623		TMCO5A	transmembrane and coiled-coil domains 5A					X	8	0.000209	0.53915
TMCO5B	15	33528676	33539756									10	0.00618333	0.945715
TMED10	14	75598170	75643349		TMED10	transmembrane p24 trafficking protein 10						14	0.00915108	0.123427
TMED3	15	79603403	79615189		TMED3	transmembrane p24 trafficking protein 3						8	0.287562	0.989591
TMED6	16	69377148	69385712									7	0.318359	0.965322
TMEM109	11	60681370	60690915									1	0.214974	0.214974
TMEM119	12	108983621	108991894									9	0.0844051	0.976068
TMEM120A	7	75616154	75623992									5	0.33439	0.698819
TMEM132A	11	60691912	60704631									15	0.0172027	0.996829
TMEM151B	6	44238479	44247182		TMEM151B	transmembrane protein 151B						6	0.0338835	0.379817
TMEM189	20	48740273	48770335									16	0.423715	0.887534
TMEM189-UBE2V1	20	48697660	48770335		TMEM189-UBE2V1	TMEM189-UBE2V1 readthrough						27	0.423715	0.933773
TMEM208	16	67261015	67263182		TMEM208	transmembrane protein 208						2	0.0306055	0.968648
TMEM251	14	93651374	93653425									1	0.215547	0.215547
TMEM253	14	21567095	21571883									3	0.700368	0.867222
TMEM55B	14	20926011	20929771									1	0.172056	0.172056
TMEM62	15	43425721	43477341		TMEM62	transmembrane protein 62						3	0.0164459	0.21611
TMEM63B	6	44095375	44123256									18	0.15345	0.873394
TMEM87A	15	42502649	42565782		TMEM87A	transmembrane protein 87A						19	0.0429466	0.945127
TNFRSF13B	17	16842397	16875402		TNFRSF13B	TNF receptor superfamily member 13B						22	0.202183	0.986789
TNFRSF17	16	12058963	12061925		TNFRSF17	TNF receptor superfamily member 17						6	0.283907	0.874687
TNP2	16	11361713	11363160		TNP2	transition protein 2						1	0.742061	0.742061
TNS2	12	53442732	53458162									10	0.442767	0.931972
TOM1L2	17	17746821	17875784	GWAS	TOM1L2	target of myb1 like 2 membrane trafficking protein						50	0.0133745	0.93978
TOMM5	9	37588411	37592636									4	0.0057516	0.457878
TOP3A	17	18177234	18218321									18	0.0115475	0.901759
TOX4	14	21945334	21967321									13	0.211623	0.987591
TP53BP1	15	43699411	43785354		TP53BP1	tumor protein p53 binding protein 1					X	40	0.000877	0.991272
TPBGL	11	74951949	74954749									0	1	0
TPPP2	14	21498344	21500332									3	0.0622572	0.40281
TPPP3	16	67423709	67427438									5	0.0243008	0.719555
TRADD	16	67188088	67193812		TRADD	TNFRSF1A associated via death domain						3	0.360148	0.920767
TRAFD1	12	112563348	112591408		TRAFD1	TRAF-type zinc finger domain containing 1						5	0.132481	0.575385
TRERNA1	20	48657243	48658166									0	1	0
TRIAP1	12	120881763	120884215		TRIAP1	TP53 regulated inhibitor of apoptosis 1						0	1	0
TRIM14	9	100846634	100881635		TRIM14	tripartite motif containing 14						20	0.0051369	0.90755
TRIM16L	17	18625401	18639431									2	0.399913	0.545748
TRIM29	11	119981993	120008863		TRIM29	tripartite motif containing 29						16	0.00298048	0.956293
TROAP	12	49716970	49718171									2	0.0426361	0.878945
TRPM1	15	31293263	31393929		TRPM1	transient receptor potential cation channel subfamily M member 1						81	0.0408954	0.96263
TRPV2	17	16318855	16340317									8	0.214364	0.886257
TRPV4	12	110220891	110252632		TRPV4	transient receptor potential cation channel subfamily V member 4						14	0.0957783	0.867215
TSHZ3	19	31765850	31840190		TSHZ3	teashirt zinc finger homeobox 3						43	0.0117059	0.990767
TSNAXIP1	16	67840780	67861971	GWAS								4	0.0136705	0.339341
TSPAN3	15	77336359	77363570									4	0.0829933	0.873414
TTBK2	15	43036541	43213007		TTBK2	tau tubulin kinase 2						46	0.102669	0.986843
TTC19	17	15902693	15932723		TTC19	tetratricopeptide repeat domain 19						18	0.250968	0.695843
TTC31	2	74710199	74721691									4	0.145942	0.802369
TTC9	14	71108503	71142077		TTC9	tetratricopeptide repeat domain 9						28	0.052855	0.973898
TTLL5	14	76127550	76421425		TTLL5	tubulin tyrosine ligase like 5						94	0.00811824	0.985456
TUBA1A	12	49578577	49583107		TUBA1A	tubulin alpha 1a			X		X	1	0.386158	0.386158
TUBA1B	12	49521566	49525304									1	0.447757	0.447757
TUBA1C	12	49621708	49667121		TUBA1C	tubulin alpha 1c						8	0.203417	0.860213
TUBGCP4	15	43663256	43699296		TUBGCP4	tubulin gamma complex associated protein 4						8	0.00146424	0.873858
TVP23A	16	10860532	10912621									21	0.217534	0.99561
TVP23B	17	18684581	18710026		TVP23B	trans-golgi network vesicle protein 23 homolog B						7	0.077491	0.547086
TXNDC11	16	11772935	11836734									28	0.0926088	0.905703
TYRO3	15	41851219	41871536		TYRO3	TYRO3 protein tyrosine kinase						10	0.0332497	0.774185
UBB	17	16284410	16286059									0	1	0
UBE2V1	20	48697660	48732496									10	0.688517	0.933773
UBR1	15	43235097	43398286		UBR1	ubiquitin protein ligase E3 component n-recognin 1						51	0.0405023	0.979699
UBR7	14	93673400	93695561									17	0.119676	0.909867
ULK2	17	19674142	19771239		ULK2	unc-51 like autophagy activating kinase 2		X		X		32	0.249672	0.946162
ULK4P1	15	30864757	30892911									1	0.909465	0.909465
ULK4P2	15	30864757	30892911									1	0.909465	0.909465
ULK4P3	15	30395934	30423948									0	1	0
UNC119B	12	121148237	121161443		UNC119B	unc-119 lipid binding chaperone B						4	0.133008	0.824954
UNC13B	9	35161988	35405332		UNC13B	unc-13 homolog B		X		X		67	0.0196028	0.983789
UNC5B	10	72972291	73062635		UNC5B	unc-5 netrin receptor B	X			X	X	69	5.3e-05	0.980637
UNC5B-AS1	10	72976980	72977985									0	1	0
UNC79	14	93799564	94173689									98	0.0326213	0.927318
UPF3A	13	115047058	115071291									3	0.0193418	0.450967
UQCRFS1	19	29698166	29704136		UQCRFS1	ubiquinol-cytochrome c reductase, Rieske iron-sulfur polypeptide 1			X		X	4	0.530913	0.713046
URI1	19	30433145	30507519		URI1	URI1, prefoldin like chaperone						19	0.0383474	0.905934
USP12	13	27640286	27746033		USP12	ubiquitin specific peptidase 12						44	0.021049	0.96609
USP12-AS1	13	27699669	27743272									17	0.0649048	0.96609
USP12-AS2	13	27746395	27757640									3	0.184434	0.516451
USP32P1	17	16690205	16707819									0	1	0
USP32P2	17	18414575	18424566									0	1	0
USP43	17	9548853	9633003		USP43	ubiquitin specific peptidase 43						34	0.142756	0.987579
USP7	16	8985950	9057341		USP7	ubiquitin specific peptidase 7						41	0.103877	0.990942
UVRAG	11	75526211	75855282		UVRAG	UV radiation resistance associated						110	0.0147003	0.997849
VCP	9	35056064	35072739		VCP	valosin containing protein				X	X	11	0.0907182	0.856412
VCPKMT	14	50575349	50583297									3	0.42323	0.516621
VPS18	15	41186627	41196173									6	0.187015	0.822682
VPS26A	10	70883907	70932616		VPS26A	VPS26, retromer complex component A						17	0.0952574	0.756561
VPS37C	11	60897727	60928916		VPS37C	VPS37C, ESCRT-I subunit						18	0.359708	0.917228
VPS39	15	42450898	42500524		VPS39	VPS39, HOPS complex subunit						21	0.029023	0.835652
VPS4A	16	69345286	69358946		VPS4A	vacuolar protein sorting 4 homolog A						9	0.0541771	0.895341
VRTN	14	74815165	74826711									6	0.388162	0.741871
VSTM2B	19	30017490	30055226		VSTM2B	V-set and transmembrane domain containing 2B						13	0.173536	0.907341
VSX2	14	74706174	74729441		VSX2	visual system homeobox 2						11	0.399057	0.910353
WDR38	9	127615695	127620170									8	0.0693493	0.965732
WDR61	15	78575577	78592068		WDR61	WD repeat domain 61						11	0.00396713	0.994544
WDR76	15	44119111	44160617		WDR76	WD repeat domain 76						14	0.000676	0.987268
WHAMMP1	15	32812048	32825942									0	1	0
WHAMMP2	15	28982728	29003508		WHAMMP2	WAS protein homolog associated with actin, golgi membranes and microtubules pseudogene 2						2	0.323163	0.763185
WNT1	12	49372235	49376396		WNT1	Wnt family member 1						0	1	0
WNT10B	12	49359122	49365641		WNT10B	Wnt family member 10B						4	0.381569	0.782491
WWP2	16	69796186	69944308		WWP2	WW domain containing E3 ubiquitin protein ligase 2						51	0.0247883	0.893625
YLPM1	14	75230068	75304013									25	0.00251738	0.890866
YY1	14	100705101	100745371		YY1	YY1 transcription factor						8	0.380755	0.752063
ZBTB34	9	129622943	129648156									8	0.0832954	0.842734
ZBTB43	9	129567284	129600487		ZBTB43	zinc finger and BTB domain containing 43						7	0.158125	0.929077
ZBTB5	9	37438099	37465407									12	0.0360798	0.763456
ZC2HC1C	14	75536279	75546690									8	0.0362687	0.45759
ZC3H7A	16	11844441	11891114		ZC3H7A	zinc finger CCCH-type containing 7A						13	0.284423	0.734277
ZCCHC7	9	37120594	37358145		ZCCHC7	zinc finger CCHC-type containing 7						54	0.00136785	0.953081
ZDHHC1	16	67428321	67450339		ZDHHC1	zinc finger DHHC-type containing 1						7	0.0127339	0.926371
ZDHHC22	14	77597612	77608134									7	0.0618482	0.913717
ZFAND6	15	80364902	80430735		ZFAND6	zinc finger AN1-type containing 6						24	0.122933	0.79047
ZFAS1	20	47895178	47905795									6	0.177104	0.977446
ZFP90	16	68573115	68601039		ZFP90	ZFP90 zinc finger protein						18	0.196558	0.958896
ZFYVE1	14	73436152	73453664									6	0.00735586	0.526784
ZFYVE19	15	41099273	41106767									6	0.00290779	0.292227
ZFYVE26	14	68213236	68283306		ZFYVE26	zinc finger FYVE-type containing 26						50	0.0992953	0.999536
ZMIZ2	7	44795786	44809479									7	0.111168	0.995066
ZMYM5	13	20397623	20437776									9	0.0795364	0.706145
ZNF106	15	42704634	42783395		ZNF106	zinc finger protein 106						23	0.000978	0.905852
ZNF18	17	11880755	11900827									8	0.201723	0.934918
ZNF219	14	21558204	21567173									2	0.668857	0.697761
ZNF286B	17	18561741	18585572		ZNF286B	zinc finger protein 286B						6	0.0525626	0.674514
ZNF287	17	16453630	16472520									9	0.0999569	0.832171
ZNF410	14	74353317	74398991		ZNF410	zinc finger protein 410						20	0.0983625	0.994451
ZNF507	19	32836513	32878573		ZNF507	zinc finger protein 507						15	0.0683627	0.700876
ZNF536	19	30863327	31048965	GWAS	ZNF536	zinc finger protein 536						94	0.0104276	0.990573
ZNF624	17	16524047	16557167		ZNF624	zinc finger protein 624						19	0.190286	0.631508
ZNF740	12	53574534	53584654									3	0.712239	0.732447
ZNF770	15	35270541	35280497									2	0.574036	0.801267
ZNFX1	20	47862438	47894756									17	0.095279	0.990341
					ZP1	zona pellucida glycoprotein 1						6	0.0169058	0.415457
ZSCAN29	15	43650369	43662258									8	0.00156325	0.945864
ZSWIM7	17	15879874	15903006									6	0.214648	0.615987

## Sheet: cluster4
Gene symbol	Chr	Pos start	Pos end	GWAS	assos with disease	Gene name	AD	PD	SCZ	Neuro	Psy	#SNPs	min p-value	max p-value
AAMP	2	219128851	219134932									1	0.0674596	0.0674596
AARS	16	70286296	70323412									5	0.119388	0.989397
ABCA11P	4	419223	467998									16	0.132357	0.995217
ABCA2	9	139901685	139922740		ABCA2	ATP binding cassette subfamily A member 2	X				X	11	0.0336638	0.890799
ABCB9	12	123413538	123451056	GWAS	ABCB9	ATP binding cassette subfamily B member 9						10	0.00803741	0.983101
ABCC10	6	43395291	43418163		ABCC10	ATP binding cassette subfamily C member 10						15	0.00036	0.988962
ABCF1	6	30539169	30559309		ABCF1	ATP binding cassette subfamily F member 1						20	1.19e-08	0.983839
ABCG4	11	119020298	119033374		ABCG4	ATP binding cassette subfamily G member 4						3	0.592924	0.876875
ABHD1	2	27346656	27353680									4	0.14185	0.615501
ABHD14A	3	52009041	52015216									1	0.262322	0.262322
ABHD14A-ACY1	3	52009041	52023218									3	0.262322	0.325812
ABHD14B	3	52002525	52008646									1	0.459394	0.459394
ABHD15	17	27887688	27894042									4	0.0412894	0.945961
ABHD16A	6	31654725	31670850		ABHD16A	abhydrolase domain containing 16A						15	0.118919	0.914623
ABHD8	19	17402939	17414282									3	0.453122	0.950788
ABL1	9	133589267	133763062		ABL1	ABL proto-oncogene 1, non-receptor tyrosine kinase	X			X		73	0.0129678	0.996589
ABO	9	136130562	136150630									35	0.0301366	0.999935
ABR	17	906757	1090616		ABR	active BCR-related						75	0.00237442	0.974463
ACAD8	11	134123433	134135746		ACAD8	acyl-CoA dehydrogenase family member 8	X			X		6	0.159578	0.427896
ACADVL	17	7123149	7128586		ACADVL	acyl-CoA dehydrogenase, very long chain						0	1	0
ACAP1	17	7239847	7254793		ACAP1	ArfGAP with coiled-coil, ankyrin repeat and PH domains 1						8	0.0473401	0.925761
ACAP2	3	194995464	195163817									67	0.0133774	0.965948
ACAP3	1	1227763	1243269		ACAP3	ArfGAP with coiled-coil, ankyrin repeat and PH domains 3						16	0.00455038	0.965533
ACHE	7	100487614	100493541									7	0.0116302	0.373352
ACIN1	14	23527773	23564823		ACIN1	apoptotic chromatin condensation inducer 1						13	0.0164213	0.929656
ACP2	11	47260852	47270398		ACP2	acid phosphatase 2, lysosomal						5	0.0418495	0.564889
ACRBP	12	6747241	6756580									4	0.149011	0.913469
ACSF3	16	89160216	89222254		ACSF3	acyl-CoA synthetase family member 3						22	0.00462708	0.872539
ACTB	7	5566778	5570232		ACTB	actin beta						2	0.643647	0.920477
ACTL6B	7	100240725	100254084		ACTL6B	actin like 6B						4	0.0166581	0.87725
ACTN3	11	66314311	66330800									11	0.142599	0.747506
ACTR1A	10	104238985	104262512									12	0.00454682	0.876028
ACTR8	3	53901093	53916229									11	0.000438	0.611637
ACY1	3	52017299	52023218									2	0.307085	0.325812
ACY3	11	67410025	67418130									6	0.108425	0.937029
ADAM15	1	155023747	155035252		ADAM15	ADAM metallopeptidase domain 15						10	0.141821	0.75205
ADAMTS13	9	136287119	136324525		ADAMTS13	ADAM metallopeptidase with thrombospondin type 1 motif 13						20	0.271477	0.88457
ADAMTS15	11	130318868	130346539		ADAMTS15	ADAM metallopeptidase with thrombospondin type 1 motif 15						13	0.311034	0.99075
ADAMTS8	11	130274817	130298539		ADAMTS8	ADAM metallopeptidase with thrombospondin type 1 motif 8						12	0.109082	0.953458
ADAMTSL2	9	136399974	136440641		ADAMTSL2	ADAMTS like 2						21	0.0309778	0.904319
ADAMTSL3	15	84322837	84708593	GWAS	ADAMTSL3	ADAMTS like 3					X	148	0.00209951	0.99479
ADAP1	7	937536	994319		ADAP1	ArfGAP with dual PH domains 1						16	0.0090164	0.896679
ADCK5	8	145597703	145618453		ADCK5	aarF domain containing kinase 5						11	0.277436	0.993469
ADCY4	14	24787554	24804277		ADCY4	adenylate cyclase 4						12	0.0609465	0.93676
ADD1	4	2845583	2931802		ADD1	adducin 1						36	0.0040434	0.954294
ADGRB1	8	143545376	143626368									32	0.0215635	0.912229
ADM5	19	50191941	50194247									1	0.278922	0.278922
ADRA1A	8	26605666	26722922		ADRA1A	adrenoceptor alpha 1A	X	X	X	X	X	92	0.04051	0.996766
ADRBK1	11	67033904	67054029									6	0.0170434	0.798391
ADSSL1	14	105190533	105213647		ADSSL1	adenylosuccinate synthase like 1						15	0.248706	0.798908
AGAP2	12	58118075	58132029		AGAP2	ArfGAP with GTPase domain, ankyrin repeat and PH domain 2						5	0.383111	0.696632
AGAP2-AS1	12	58120022	58122139									0	1	0
AGBL2	11	47681142	47736928									21	0.0152869	0.891888
AGBL5	2	27274490	27293490		AGBL5	ATP/GTP binding protein like 5						8	0.178282	0.992566
AGBL5-AS1	2	27272550	27273132									1	0.251059	0.251059
AGER	6	32148744	32152099		AGER	advanced glycosylation end-product specific receptor	X			X		5	0.00515215	0.949886
AGFG2	7	100136833	100165843									10	0.546999	0.997957
AGPAT1	6	32135982	32143916		AGPAT1	1-acylglycerol-3-phosphate O-acyltransferase 1						8	0.0195055	0.987978
AGPAT2	9	139567594	139581911									11	0.0801394	0.964367
AGRN	1	955502	991499		AGRN	agrin					X	10	0.154431	0.79272
AGTRAP	1	11796141	11810828		AGTRAP	angiotensin II receptor associated protein						11	0.112397	0.988159
AGXT	2	241808161	241818536		AGXT	alanine-glyoxylate aminotransferase						7	0.467056	0.863758
AHNAK	11	62201013	62314332									47	0.00772305	0.941576
AHNAK2	14	105403590	105444694									10	0.169883	0.547781
AIF1	6	31583032	31584798		AIF1	allograft inflammatory factor 1	X			X		5	0.00255931	0.580342
AIF1L	9	133971862	133998539									10	0.0210333	0.79663
AIP	11	67250499	67258579		AIP	aryl hydrocarbon receptor interacting protein						7	0.0169201	0.99028
AIPL1	17	6327056	6338519		AIPL1	aryl hydrocarbon receptor interacting protein like 1						11	0.0116788	0.947427
AJUBA	14	23440382	23446432		AJUBA	ajuba LIM protein						5	0.250597	0.527644
AK1	9	130628758	130640022		AK1	adenylate kinase 1						5	0.0180169	0.190533
AK8	9	135600964	135754198		AK8	adenylate kinase 8					X	72	0.0887705	0.995347
AKT1	14	105235686	105262080		AKT1	AKT serine/threonine kinase 1	X	X	X	X	X	12	0.186356	0.793087
AKT1S1	19	50372289	50380644									6	0.137883	0.69584
ALAS1	3	52232098	52248343		ALAS1	5'-aminolevulinate synthase 1						9	0.00029	0.987322
ALDH16A1	19	49956472	49974305									4	0.212766	0.642994
ALDH3B2	11	67429632	67448685		ALDH3B2	aldehyde dehydrogenase 3 family member B2						8	0.174331	0.255683
ALDOA	16	30075599	30081741	GWAS	ALDOA	aldolase, fructose-bisphosphate A					X	2	0.00468638	0.939935
ALDOC	17	26900132	26903951									1	0.217529	0.217529
ALKBH4	7	102096666	102105321									6	0.122609	0.97702
ALOX12	17	6899383	6914055		ALOX12	arachidonate 12-lipoxygenase, 12S type				X	X	16	0.0278387	0.87221
ALOX12-AS1	17	6888441	6915653									22	0.0278387	0.87221
ALOX12B	17	7975953	7991021		ALOX12B	arachidonate 12-lipoxygenase, 12R type						13	0.00856628	0.906381
ALOX12P2	17	6797095	6803668									9	0.113629	0.642153
ALOX15	17	4534213	4544960		ALOX15	arachidonate 15-lipoxygenase						12	0.475733	0.937638
ALOX15B	17	7942357	7952451		ALOX15B	arachidonate 15-lipoxygenase, type B						6	0.121157	0.589926
ALOX15P1	17	6561037	6564701									1	0.371705	0.371705
ALOXE3	17	7999217	8022234		ALOXE3	arachidonate lipoxygenase 3						21	0.0425821	0.907687
ALPI	2	233320821	233325455		ALPI	alkaline phosphatase, intestinal						3	0.295946	0.952013
ALPK3	15	85359910	85416713		ALPK3	alpha kinase 3						36	0.0151921	0.9747
ALPP	2	233243243	233247599		ALPP	alkaline phosphatase, placental						0	1	0
ALPPL2	2	233271551	233275424		ALPPL2	alkaline phosphatase, placental like 2						0	1	0
AMBRA1	11	46417961	46615619	GWAS								42	0.000895	0.901408
AMICA1	11	118064441	118095809									19	0.0094649	0.749588
AMIGO3	3	49754266	49757238		AMIGO3	adhesion molecule with Ig like domain 3						1	0.785874	0.785874
AMN	14	103388992	103397179									3	0.189253	0.832214
AMT	3	49454210	49460111		AMT	aminomethyltransferase			X	X	X	5	0.0185242	0.0506792
AMZ1	7	2719155	2755070		AMZ1	archaelysin family metallopeptidase 1						22	0.359849	0.947958
ANAPC16	10	73975757	73995618									8	0.525993	0.814924
ANAPC2	9	140069235	140083057									6	0.141751	0.395838
ANAPC5	12	121746047	121790265									14	0.131338	0.691325
ANAPC7	12	110810704	110841535									10	0.0351425	0.954032
ANGPTL2	9	129849627	129885044									13	0.0184117	0.598862
ANKFY1	17	4066664	4167274									38	0.0370596	0.851559
ANKLE1	19	17392453	17398455		ANKLE1	ankyrin repeat and LEM domain containing 1						7	0.42373	0.593135
ANKLE2	12	133302252	133338474									15	0.0410553	0.943856
ANKMY1	2	241418838	241497438		ANKMY1	ankyrin repeat and MYND domain containing 1						44	0.0165189	0.996845
ANKRD13B	17	27920526	27941779									6	0.0206708	0.742236
ANKRD13D	11	67056761	67069955		ANKRD13D	ankyrin repeat domain 13D						5	0.197194	0.928592
ANKRD18DP	3	197784403	197807542									4	0.387139	0.994991
ANKRD52	12	56631590	56652143		ANKRD52	ankyrin repeat domain 52						4	0.119401	0.776138
ANKRD65	1	1353799	1356824									1	0.645715	0.645715
ANKRD9	14	102973197	102976128		ANKRD9	ankyrin repeat domain 9						1	0.438622	0.438622
ANKS1A	6	34857037	35059190		ANKS1A	ankyrin repeat and sterile alpha motif domain containing 1A						86	0.0982344	0.996384
ANO7	2	242127923	242164791									17	0.016069	0.974343
ANO8	19	17434031	17445638									3	0.129311	0.653012
ANO9	11	417929	442011		ANO9	anoctamin 9						15	0.10614	0.943694
ANXA7	10	75135188	75173841		ANXA7	annexin A7						15	0.111369	0.954568
AP1G2	14	24028771	24036733		AP1G2	adaptor related protein complex 1 gamma 2 subunit						4	0.452315	0.725162
AP1M1	19	16308664	16346156		AP1M1	adaptor related protein complex 1 mu 1 subunit						14	0.0910276	0.947799
AP1S1	7	100797685	100804557									5	0.478686	0.937602
AP2A1	19	50270179	50310369									18	0.09149	0.966994
AP2A2	11	925808	1012245									48	0.118944	0.985113
AP4M1	7	99699129	99704803									2	0.726458	0.729751
AP5B1	11	65541368	65548062		AP5B1	adaptor related protein complex 5 beta 1 subunit						6	0.101523	0.68156
APEH	3	49711434	49720934		APEH	acylaminoacyl-peptide hydrolase						7	0.0433815	0.774775
APLNR	11	57001051	57004927		APLNR	apelin receptor						4	0.227593	0.880091
APLP2	11	129939715	130014706		APLP2	amyloid beta precursor like protein 2						36	0.0583943	0.981475
APOA1	11	116706468	116708338		APOA1	apolipoprotein A1	X			X	X	3	0.734536	0.900272
APOA1-AS	11	116706832	116726445									11	0.251119	0.900272
APOA1BP	1	156561557	156564091									3	0.196289	0.26265
APOC3	11	116700623	116703787		APOC3	apolipoprotein C3	X			X		1	0.605608	0.605608
APOF	12	56754354	56756583		APOF	apolipoprotein F						1	0.871702	0.871702
APOM	6	31620186	31625987		APOM	apolipoprotein M						6	8.37e-06	0.993994
APOPT1	14	104029293	104057236	GWAS	APOPT1	apoptogenic 1, mitochondrial						9	0.00176477	0.655637
APPL1	3	57261764	57307498		APPL1	adaptor protein, phosphotyrosine interacting with PH domain and leucine zipper 1						18	0.0407038	0.995863
APPL2	12	105567074	105630008									49	0.0248917	0.885294
APRT	16	88875876	88878342									3	0.110333	0.602257
AQP10	1	154293591	154297801		AQP10	aquaporin 10						2	0.0216073	0.177963
AQP12A	2	241631261	241637900		AQP12A	aquaporin 12A						0	1	0
AQP12B	2	241615834	241622317									0	1	0
ARC	8	143692404	143695833									1	0.165751	0.165751
ARCN1	11	118443101	118473747									15	0.101645	0.821835
ARFGAP2	11	47185848	47198676									5	0.00638959	0.229516
ARHGAP1	11	46698624	46722215	GWAS	ARHGAP1	Rho GTPase activating protein 1						7	0.00517297	0.881344
ARHGAP39	8	145754562	145911197									27	0.0267728	0.996712
ARHGAP9	12	57866037	57873424		ARHGAP9	Rho GTPase activating protein 9						5	0.034722	0.0796906
ARHGEF15	17	8213555	8225834		ARHGEF15	Rho guanine nucleotide exchange factor 15						9	0.0245575	0.970284
ARHGEF2	1	155916629	155948336		ARHGEF2	Rho/Rac guanine nucleotide exchange factor 2						11	0.329958	0.723651
ARHGEF25	12	58005217	58011028									5	0.135343	0.648592
ARHGEF39	9	35659340	35665278									7	0.159441	0.989532
ARIH2	3	48956280	49022971									15	0.239288	0.560281
ARIH2OS	3	48955220	48956818									0	1	0
ARL10	5	175792501	175800503									6	0.365379	0.922533
ARL2	11	64781584	64789657									2	0.515776	0.739072
ARL2-SNX15	11	64781584	64808044									15	0.155306	0.992448
ARL3	10	104433483	104474190	GWAS	ARL3	ADP ribosylation factor like GTPase 3						14	0.000197	0.784549
ARL6IP4	12	123464606	123467460	GWAS								1	0.0690859	0.0690859
ARMC12	6	35704808	35716690		ARMC12	armadillo repeat containing 12						9	0.0272441	0.385731
ARMC5	16	31470316	31478488									2	0.0814385	0.103146
ARMC6	19	19144386	19168987									8	0.0779162	0.865286
ARMC9	2	232063259	232209914		ARMC9	armadillo repeat containing 9						56	0.200383	0.994467
ARPC1A	7	98923495	98963885		ARPC1A	actin related protein 2/3 complex subunit 1A						12	0.111549	0.673402
ARPC1B	7	98972297	98992404									12	0.106347	0.934174
ARPC2	2	219082119	219119071		ARPC2	actin related protein 2/3 complex subunit 2						15	0.0671783	0.999595
ARPC3	12	110872694	110888216									0	1	0
ARRB2	17	4613788	4624795		ARRB2	arrestin beta 2			X		X	5	0.40334	0.851426
ARRDC1	9	140500095	140509812									3	0.424882	0.472064
ARRDC1-AS1	9	140509783	140512981									1	0.163096	0.163096
ARRDC2	19	18118976	18124911		ARRDC2	arrestin domain containing 2						4	0.258373	0.72281
AS3MT	10	104629209	104661655	GWAS	AS3MT	arsenite methyltransferase	X			X		15	1.3e-07	0.475157
ASB6	9	132396882	132404448		ASB6	ankyrin repeat and SOCS box containing 6						4	0.167942	0.671087
ASB9P1	15	93338713	93340338									2	0.236938	0.54799
ASCC1	10	73855789	73976199		ASCC1	activating signal cointegrator 1 complex subunit 1						39	0.0472145	0.978032
ASCL1	12	103351451	103354294		ASCL1	achaete-scute family bHLH transcription factor 1		X	X	X	X	2	0.446428	0.963534
ASGR1	17	7076750	7082883		ASGR1	asialoglycoprotein receptor 1						1	0.580907	0.580907
ASGR2	17	7004640	7017629									8	0.512997	0.93166
ASH1L	1	155305051	155532324									36	0.0453632	0.928365
ASH1L-AS1	1	155531771	155533735									0	1	0
ASPA	17	3379295	3402700		ASPA	aspartoacylase						19	0.0324689	0.997932
ASPG	14	104552022	104579046		ASPG	asparaginase						7	0.108451	0.434406
ASPH	8	62413114	62627199		ASPH	aspartate beta-hydroxylase						98	0.0130912	0.970661
ASPHD1	16	29912146	29917377	GWAS	ASPHD1	aspartate beta-hydroxylase domain containing 1						1	0.708783	0.708783
ASRGL1	11	62104773	62160887									20	0.152807	0.534491
ASS1	9	133320093	133376661		ASS1	argininosuccinate synthase 1						42	0.00819441	0.989343
ASTL	2	96789588	96804175		ASTL	astacin like metalloendopeptidase						7	0.076899	0.995601
ATAD3A	1	1447522	1470067		ATAD3A	ATPase family, AAA domain containing 3A						6	0.245943	0.840193
ATAD3B	1	1407163	1431582		ATAD3B	ATPase family, AAA domain containing 3B						1	0.809381	0.809381
ATAD3C	1	1385068	1405538									2	0.780219	0.878362
ATAT1	6	30594612	30612448		ATAT1	alpha tubulin acetyltransferase 1						12	0.0080623	0.989655
ATF5	19	50431958	50437193		ATF5	activating transcription factor 5			X		X	6	0.142505	0.853552
ATF6B	6	32083044	32096017		ATF6B	activating transcription factor 6 beta						9	1.24e-06	0.994838
ATG13	11	46638825	46697568	GWAS								12	0.00163859	0.978063
ATG16L1	2	234160216	234204320		ATG16L1	autophagy related 16 like 1						38	0.239035	0.95685
ATG2A	11	64662003	64684722		ATG2A	autophagy related 2A						4	0.00722281	0.174087
ATG4B	2	242577026	242613271									4	0.082948	0.976465
ATHL1	11	289137	295688									4	0.0681298	0.557212
ATL3	11	63391553	63439202									9	0.205359	0.726473
ATN1	12	7037479	7051484		ATN1	atrophin 1			X	X	X	3	0.409839	0.514504
ATP13A1	19	19756009	19774503		ATP13A1	ATPase 13A1						12	0.023905	0.845375
ATP1B2	17	7554207	7561089		ATP1B2	ATPase Na+/K+ transporting subunit beta 2						4	0.0877113	0.148329
ATP2A1	16	28889808	28915830		ATP2A1	ATPase sarcoplasmic/endoplasmic reticulum Ca2+ transporting 1						7	0.0311602	0.942001
ATP2A1-AS1	16	28890277	28891242									0	1	0
ATP2A2	12	110719031	110788897	GWAS	ATP2A2	ATPase sarcoplasmic/endoplasmic reticulum Ca2+ transporting 2					X	17	0.0019328	0.950434
ATP2A3	17	3827162	3867758		ATP2A3	ATPase sarcoplasmic/endoplasmic reticulum Ca2+ transporting 3						15	0.2029	0.963006
ATP5B	12	57031958	57039852		ATP5B	ATP synthase, H+ transporting, mitochondrial F1 complex, beta polypeptide						1	0.310889	0.310889
ATP5I	4	666224	668127		ATP5I	ATP synthase, H+ transporting, mitochondrial Fo complex subunit E						0	1	0
ATP5J2	7	99055783	99063824		ATP5J2	ATP synthase, H+ transporting, mitochondrial Fo complex subunit F2						3	0.107362	0.145047
ATP5J2-PTCD1	7	99014361	99063824									23	0.107362	0.983444
ATP5L	11	118272103	118280562		ATP5L	ATP synthase, H+ transporting, mitochondrial Fo complex subunit G						5	0.0021128	0.558304
ATP6V0A2	12	124196864	124246301		ATP6V0A2	ATPase H+ transporting V0 subunit a2						20	0.151518	0.816185
ATP6V0CP3	6	42695313	42695932									0	1	0
ATP6V1G2	6	31512227	31514625		ATP6V1G2	ATPase H+ transporting V1 subunit G2						4	0.0479835	0.807657
ATP6V1G2-DDX39B	6	31497995	31514625									37	7.43e-06	0.993568
ATP8B1	18	55313658	55470327		ATP8B1	ATPase phospholipid transporting 8B1					X	91	0.0281186	0.999097
ATP8B2	1	154300275	154323780		ATP8B2	ATPase phospholipid transporting 8B2						16	0.0234438	0.824198
ATRAID	2	27435218	27440046									4	0.00489162	0.996805
ATRIP	3	48488113	48507054		ATRIP	ATR interacting protein						6	0.364313	0.708644
ATXN2L	16	28834368	28848558		ATXN2L	ataxin 2 like						9	0.0871697	0.950672
ATXN7L1	7	105245220	105319609		ATXN7L1	ataxin 7 like 1						34	0.0209486	0.961263
AURKAIP1	1	1309109	1310818		AURKAIP1	aurora kinase A interacting protein 1						0	1	0
AURKB	17	8108048	8113944		AURKB	aurora kinase B						4	0.27237	0.920903
AVIL	12	58191159	58209852									9	0.0693411	0.979276
B3GALT4	6	33244916	33246602		B3GALT4	beta-1,3-galactosyltransferase 4						1	0.277346	0.277346
B3GALT6	1	1167628	1170420		B3GALT6	beta-1,3-galactosyltransferase 6						1	0.985053	0.985053
B3GAT1	11	134248397	134281812		B3GAT1	beta-1,3-glucuronyltransferase 1						21	0.0017697	0.853993
B3GAT3	11	62382767	62389647									2	0.186057	0.227376
B3GNT3	19	17905918	17924385		B3GNT3	UDP-GlcNAc:betaGal beta-1,3-N-acetylglucosaminyltransferase 3						8	0.0536415	0.887217
B3GNT4	12	122688227	122692084									0	1	0
B4GALNT1	12	58019677	58027022		B4GALNT1	beta-1,4-N-acetyl-galactosaminyltransferase 1						6	0.109617	0.744132
B4GALNT4	11	369794	382117									4	0.0767348	0.836801
B4GAT1	11	66112842	66115161									1	0.490304	0.490304
BABAM1	19	17378184	17390162		BABAM1	BRISC and BRCA1 A complex member 1						2	0.487991	0.747656
BACE1	11	117156401	117186972		BACE1	beta-secretase 1	X			X		15	0.147374	0.903142
BACE1-AS	11	117162061	117162886									0	1	0
BAD	11	64037299	64052176		BAD	BCL2 associated agonist of cell death		X		X		10	0.0577582	0.944748
BAG5	14	104022880	104028655	GWAS	BAG5	BCL2 associated athanogene 5						4	0.00336162	0.692988
BAG6	6	31606804	31620477		BAG6	BCL2 associated athanogene 6						21	4.15e-05	0.802521
BAK1	6	33540322	33548070		BAK1	BCL2 antagonist/killer 1						8	0.0916406	0.966175
BANF1	11	65769549	65771617									1	0.268419	0.268419
BAP1	3	52435019	52444121		BAP1	BRCA1 associated protein 1			X		X	5	0.86542	0.969834
BARHL1	9	135457992	135465640									2	0.205531	0.500377
BATF2	11	64755416	64757749									2	0.528172	0.599189
BAX	19	49458116	49464519		BAX	BCL2 associated X, apoptosis regulator		X		X		6	0.124746	0.697168
BAZ2A	12	56989379	57030163		BAZ2A	bromodomain adjacent to zinc finger domain 2A						13	0.247911	0.979442
BBS1	11	66278118	66301084		BBS1	Bardet-Biedl syndrome 1						8	0.0527317	0.815136
BCAN	1	156611739	156629324		BCAN	brevican						11	0.163219	0.985936
BCAT2	19	49298318	49314320		BCAT2	branched chain amino acid transaminase 2						6	0.287529	0.782299
BCKDK	16	31119614	31124112		BCKDK	branched chain ketoacid dehydrogenase kinase						2	0.0285546	0.927531
BCL2L12	19	50168398	50177173		BCL2L12	BCL2 like 12						4	0.0141796	0.410482
BCL2L2	14	23776068	23780968		BCL2L2	BCL2 like 2						2	0.517423	0.554614
BCL2L2-PABPN1	14	23775970	23795394									6	0.217393	0.554614
BCL6B	17	6926368	6932961		BCL6B	B-cell CLL/lymphoma 6B						6	0.126062	0.772805
BCL7A	12	122459791	122499950		BCL7A	BCL tumor suppressor 7A						25	0.0224779	0.989471
BCL7C	16	30845361	30905623		BCL7C	BCL tumor suppressor 7C						11	0.0340372	0.917018
BCL9L	11	118766850	118781613		BCL9L	B-cell CLL/lymphoma 9-like						2	0.389187	0.624442
BDH1	3	197236653	197282858		BDH1	3-hydroxybutyrate dehydrogenase, type 1						18	0.0020188	0.781175
BECN2	1	242121068	242122364									0	1	0
BEST1	11	61717355	61731935		BEST1	bestrophin 1						12	0.00139852	0.965418
BET1L	11	202923	207422		BET1L	Bet1 golgi vesicular membrane trafficking protein like						9	0.329223	0.936247
BFAR	16	14726667	14763093		BFAR	bifunctional apoptosis regulator						6	0.146842	0.761997
BGLAP	1	156211752	156213123		BGLAP	bone gamma-carboxyglutamate protein						1	0.115733	0.115733
BHLHA9	17	1173857	1174565									0	1	0
BISPR	19	17516494	17526545									3	0.332676	0.355069
BLM	15	91260557	91358692		BLM	Bloom syndrome RecQ like helicase						43	0.0115543	0.981049
BNC1	15	83924654	83953468									12	0.155364	0.930716
BOK	2	242498145	242513553		BOK	BOK, BCL2 family apoptosis regulator						4	0.151876	0.581239
BOK-AS1	2	242483800	242498558									3	0.192002	0.470503
BOLA2	16	29464913	29466285									0	1	0
BOLA2B	16	29464913	29466285									0	1	0
BOP1	8	145486001	145515120									16	0.257607	0.981165
BORCS6	17	8091650	8093564									1	0.29744	0.29744
BORCS7	10	104613966	104624718		BORCS7	BLOC-1 related complex subunit 7						8	1.4e-06	0.604217
BORCS7-ASMT	10	104613966	104661655									26	1.3e-07	0.604217
BORCS8	19	19287712	19303400		BORCS8	BLOC-1 related complex subunit 8						15	0.155663	0.915767
BRAT1	7	2577443	2595392									9	0.167581	0.46266
BRD2	6	32938664	32949282		BRD2	bromodomain containing 2	X			X		18	0.0103973	0.973493
BRD3	9	136895445	136933141									20	0.0529639	0.999076
BREA2	8	144779284	144780583									1	0.126872	0.126872
BRF1	14	105675622	105781914		BRF1	BRF1, RNA polymerase III transcription initiation factor 90 kDa subunit						34	0.0808785	0.965946
BRI3BP	12	125478193	125510349									19	0.0138061	0.928809
BRMS1	11	66104803	66112582									8	0.124953	0.997168
BRPF3	6	36164549	36200567									13	0.204411	0.852965
BRSK1	19	55795533	55823903		BRSK1	BR serine/threonine kinase 1						10	0.0588914	0.893809
BSCL2	11	62457733	62475179		BSCL2	BSCL2, seipin lipid droplet biogenesis associated						8	0.0735341	0.947965
BSN	3	49591921	49708982		BSN	bassoon presynaptic cytomatrix protein			X		X	47	0.0041143	0.967092
BSN-AS2	3	49586738	49591799									1	0.0590853	0.0590853
BST2	19	17513747	17516457		BST2	bone marrow stromal cell antigen 2						2	0.36815	0.533145
BTBD18	11	57510985	57519253	GWAS								1	0.164729	0.164729
BTBD6	14	105714878	105717430									2	0.0896745	0.77932
BTG1	12	92534053	92539673		BTG1	BTG anti-proliferation factor 1						6	0.136351	0.927488
BTNL3	5	180415844	180433727									0	1	0
BTNL9	5	180467224	180488523									0	1	0
BTRC	10	103113789	103317078		BTRC	beta-transducin repeat containing E3 ubiquitin protein ligase						54	0.00123763	0.883298
BUD31	7	99006600	99017239		BUD31	BUD31 homolog						8	0.145442	0.983444
C10orf2	10	102747292	102754158									4	0.716067	0.895064
C10orf55	10	75669726	75682535		C10orf55	chromosome 10 open reading frame 55						4	0.171314	0.998412
C10orf76	10	103605355	103815932		C10orf76	chromosome 10 open reading frame 76						68	0.00248114	0.952343
C10orf95	10	104209593	104211300									0	1	0
C11orf31	11	57508721	57510883	GWAS								2	1.93e-05	0.145913
C11orf39	11	131532022	131533450									0	1	0
C11orf44	11	130542850	130587247		C11orf44	chromosome 11 open reading frame 44						20	0.0562762	0.950432
C11orf49	11	46958239	47185931		C11orf49	chromosome 11 open reading frame 49						68	0.00469573	0.932677
C11orf68	11	65684282	65686531									2	0.275283	0.566748
C11orf72	11	67370350	67374177									5	0.176766	0.624741
C11orf80	11	66512206	66610987		C11orf80	chromosome 11 open reading frame 80						17	0.0743298	0.946286
C11orf84	11	63580845	63595190									7	0.0452076	0.616766
C11orf85	11	64705701	64739563									15	0.0188753	0.28138
C11orf86	11	66742753	66744479									1	0.518647	0.518647
C11orf94	11	45928085	45928833									0	1	0
C11orf95	11	63527363	63536113									1	0.300489	0.300489
C11orf98	11	62430288	62432688									0	1	0
C12orf42	12	103631368	103889788	GWAS	C12orf42	chromosome 12 open reading frame 42						115	0.000104	0.996867
C12orf43	12	121440224	121454305		C12orf43	chromosome 12 open reading frame 43						8	0.206079	0.910894
C12orf57	12	7052979	7055166		C12orf57	chromosome 12 open reading frame 57						4	0.142563	0.394197
C12orf65	12	123718290	123742506	GWAS								9	0.000768	0.32605
C12orf73	12	104343980	104350993									8	0.0755083	0.799841
C12orf79	12	92378751	92536607	GWAS								66	0.000144	0.86453
C14orf119	14	23564682	23569665									6	0.0176234	0.990127
C14orf180	14	105046020	105056184		C14orf180	chromosome 14 open reading frame 180						5	0.252805	0.62182
C14orf2	14	104378624	104387903									7	0.0202801	0.732888
C14orf79	14	105452615	105461855									6	0.0332472	0.961839
C14orf80	14	105956191	105965585									2	0.173638	0.81012
C14orf93	14	23456109	23479410									13	0.0787675	0.667193
C16orf54	16	29753785	29757340									1	0.61709	0.61709
C16orf74	16	85741123	85784689									18	0.0456505	0.866917
C16orf87	16	46835958	46865074									7	0.00392968	0.291622
C16orf92	16	30034654	30036023	GWAS								1	0.309374	0.309374
C16orf93	16	30771357	30773565									0	1	0
C17orf100	17	6555058	6556617									1	0.620036	0.620036
C17orf107	17	4802947	4806227									1	0.193477	0.193477
C17orf49	17	6918055	6920843									3	0.239272	0.680697
C17orf74	17	7328934	7330886									1	0.00274056	0.00274056
C17orf85	17	3710044	3749545									17	0.292929	0.976714
C19orf44	19	16607121	16629263									15	0.00744102	0.951307
C19orf48	19	51300949	51308110									11	0.0503702	0.820588
C19orf60	19	18699494	18703147									3	0.0293797	0.783167
C19orf68	19	48673948	48700877		C19orf68	chromosome 19 open reading frame 68						14	0.0213261	0.962512
C19orf73	19	49621653	49622397									1	0.171458	0.171458
C1orf159	1	1017197	1051736									15	0.0123281	0.914816
C1orf167	1	11822249	11849642		C1orf167	chromosome 1 open reading frame 167						17	0.0236572	0.513286
C1orf189	1	154171561	154178841									0	1	0
C1orf233	1	1533387	1535476									1	0.378982	0.378982
C1orf43	1	154179176	154193273									6	0.0125591	0.298952
C1orf61	1	156374054	156399184									14	0.0986383	0.92332
C1QBP	17	5336098	5342471		C1QBP	complement C1q binding protein						1	0.911111	0.911111
C1QTNF4	11	47611215	47615961									0	1	0
C1QTNF5	11	119209643	119211593		C1QTNF5	C1q and tumor necrosis factor related protein 5						0	1	0
C1R	12	7187514	7245043		C1R	complement C1r						4	0.0692169	0.687677
C1S	12	7167979	7178335		C1S	complement C1s						9	0.120466	0.454907
C2	6	31895253	31913451		C2	complement C2						10	0.186754	0.989552
C2CD2L	11	118978059	118987834									5	0.780172	0.994106
C2orf16	2	27799388	27805589		C2orf16	chromosome 2 open reading frame 16						8	0.00459368	0.999447
C2orf42	2	70377016	70418151									10	0.116561	0.973222
C2orf54	2	241825464	241831455									4	0.154623	0.640612
C2orf57	2	232457574	232458994		C2orf57	chromosome 2 open reading frame 57						1	0.266229	0.266229
C2orf82	2	233734993	233741107	GWAS								10	2.57e-06	0.398277
C3orf18	3	50595455	50605223		C3orf18	chromosome 3 open reading frame 18						2	0.0234942	0.0425046
C3orf62	3	49306029	49314508									3	0.610568	0.851193
C3orf84	3	49215068	49229291									7	0.122245	0.72142
C4B	6	31982571	32003195									0	1	0
C4B_2	6	31982571	32003195									0	1	0
C4orf48	4	2043776	2045697									1	0.442426	0.442426
C5orf45	5	179264265	179285840									12	0.0101595	0.932634
C5orf60	5	179068544	179072047									0	1	0
C6orf1	6	34214156	34216885		C6orf1	chromosome 6 open reading frame 1						1	0.0652954	0.0652954
C6orf106	6	34555056	34664627		C6orf106	chromosome 6 open reading frame 106						30	0.30268	0.985531
C6orf136	6	30614815	30620987									1	7.05e-09	7.05e-09
C6orf15	6	31078999	31080332		C6orf15	chromosome 6 open reading frame 15						6	0.0373926	0.753221
C6orf222	6	36283534	36304662									13	0.101568	0.877025
C6orf226	6	42858002	42858554									0	1	0
C6orf25	6	31691120	31694485		C6orf25	chromosome 6 open reading frame 25						3	0.204257	0.635143
C6orf47	6	31626074	31628549		C6orf47	chromosome 6 open reading frame 47						4	0.124147	0.795779
C6orf48	6	31802691	31807543		C6orf48	chromosome 6 open reading frame 48						5	5.48e-07	0.872257
C6orf89	6	36853639	36896740									29	0.0659638	0.874151
C7orf31	7	25174315	25219817		C7orf31	chromosome 7 open reading frame 31						39	0.196246	0.946474
C7orf43	7	99752042	99756344									3	0.450378	0.835586
C7orf50	7	1036622	1177893		C7orf50	chromosome 7 open reading frame 50						94	0.00374858	0.973832
C7orf61	7	100054237	100061894									1	0.501239	0.501239
C8G	9	139839697	139841426		C8G	complement C8 gamma chain						1	0.561353	0.561353
C8orf31	8	144120625	144135720									6	0.0287171	0.158108
C8orf33	8	146277823	146281416									0	1	0
C8orf82	8	145751602	145754458									0	1	0
C9orf106	9	132083294	132084882		C9orf106	chromosome 9 open reading frame 106						1	0.0218278	0.0218278
C9orf114	9	131581929	131592100									10	0.0545416	0.949615
C9orf116	9	138387025	138391761									6	0.0616632	0.889019
C9orf117	9	130469270	130476303									1	0.370247	0.370247
C9orf139	9	139921915	139931234									8	0.0299159	0.290094
C9orf142	9	139886869	139888428									0	1	0
C9orf16	9	130922538	130926207									1	0.901979	0.901979
C9orf163	9	139377946	139380519									1	0.464029	0.464029
C9orf171	9	135285582	135448706									104	0.00535921	0.998351
C9orf172	9	139738866	139741797									0	1	0
C9orf173	9	140145712	140147935									1	0.229976	0.229976
C9orf173-AS1	9	140144670	140147949									1	0.229976	0.229976
C9orf50	9	132374503	132383055									5	0.00912535	0.690872
C9orf62	9	138235094	138238404		C9orf62	chromosome 9 open reading frame 62						3	0.471392	0.976117
C9orf69	9	139006426	139010731		C9orf69	chromosome 9 open reading frame 69						0	1	0
C9orf78	9	132589563	132597572									7	0.0739357	0.150831
C9orf9	9	135754289	135765418									5	0.765909	0.987644
CA11	19	49141271	49149451									4	0.134698	0.523815
CA8	8	61101422	61193954	GWAS	CA8	carbonic anhydrase 8						49	0.0261901	0.998236
CA9	9	35673914	35681154		CA9	carbonic anhydrase 9						5	0.579301	0.99024
CABP2	11	67286417	67290899		CABP2	calcium binding protein 2						2	0.00180021	0.0850768
CABP4	11	67222817	67229245		CABP4	calcium binding protein 4						7	0.0210455	0.753262
CABP5	19	48532639	48547311									15	0.404822	0.952756
CACFD1	9	136325086	136335909		CACFD1	calcium channel flower domain containing 1						10	0.273117	0.751265
CACNA1B	9	140772240	141019076		CACNA1B	calcium voltage-gated channel subunit alpha1 B			X		X	28	0.353667	0.991208
CACNA1D	3	53529075	53846492		CACNA1D	calcium voltage-gated channel subunit alpha1 D						192	0.00373761	0.997218
CACNA2D2	3	50400043	50541028									64	0.0213331	0.980794
CAD	2	27440257	27466660		CAD	carbamoyl-phosphate synthetase 2, aspartate transcarbamylase, and dihydroorotase			X		X	13	0.0037483	0.987822
CALHM1	10	105213143	105218648		CALHM1	calcium homeostasis modulator 1	X					4	0.000115	0.972157
CALHM2	10	105206542	105212162		CALHM2	calcium homeostasis modulator 2	X					7	0.00204686	0.835729
CALHM3	10	105232560	105238997		CALHM3	calcium homeostasis modulator 3	X					3	0.504573	0.891991
CALR3	19	16589867	16607003									8	0.00776267	0.0801812
CALY	10	135138927	135150475		CALY	calcyon neuron specific vesicular protein	X			X	X	4	0.69663	0.81446
CAMK2G	10	75572258	75634349		CAMK2G	calcium/calmodulin dependent protein kinase II gamma	X					29	0.0945365	0.987454
CAMKK1	17	3768450	3796337		CAMKK1	calcium/calmodulin dependent protein kinase kinase 1						17	0.115652	0.983532
CAMKK2	12	121675494	121736111		CAMKK2	calcium/calmodulin dependent protein kinase kinase 2					X	27	0.0169746	0.978568
CAMKV	3	49895421	49907369		CAMKV	CaM kinase like vesicle associated						6	0.00515069	0.564888
CAMP	3	48264836	48266981									0	1	0
CAMSAP1	9	138700332	138799005		CAMSAP1	calmodulin regulated spectrin associated protein 1						34	0.0626037	0.949182
CAMTA2	17	4871286	4890960									13	0.28998	0.966482
CANX	5	179125929	179158639		CANX	calnexin						10	0.119539	0.986658
CAPN1	11	64949303	64979477									13	0.0648397	0.996251
CAPN10	2	241526132	241538526		CAPN10	calpain 10	X		X	X		8	0.0251658	0.98032
CAPN10-AS1	2	241522166	241525733									5	0.0249038	0.929315
CARD8	19	48741517	48759203		CARD8	caspase recruitment domain family member 8						23	0.0793377	0.993885
CARD8-AS1	19	48758931	48761450									4	0.147481	0.485013
CARD9	9	139258407	139268133		CARD9	caspase recruitment domain family member 9						7	0.121683	0.910962
CARNS1	11	67183148	67193078									6	0.03449	0.90104
CATIP	2	219221578	219232817									8	0.15389	0.969994
CATIP-AS1	2	219231387	219232625									1	0.633057	0.633057
CATIP-AS2	2	219190963	219222689									14	0.0735717	0.969994
CATSPER1	11	65784222	65793988									6	0.0361808	0.938623
CBFA2T3	16	88941262	89007608		CBFA2T3	CBFA2/RUNX1 translocation partner 3						22	0.00643154	0.990563
CBL	11	119076985	119178859		CBL	Cbl proto-oncogene						32	0.26852	0.989228
CBLN3	14	24895739	24898731									1	0.891973	0.891973
CBX3	7	26240830	26253227									3	0.14193	0.994302
CBY3	5	179105558	179107975									0	1	0
CCBL1	9	131595391	131644354									12	0.0183756	0.760437
CCDC107	9	35658286	35661500									4	0.159441	0.975499
CCDC113	16	58283839	58317734		CCDC113	coiled-coil domain containing 113						22	0.248913	0.992886
CCDC114	19	48799708	48823332		CCDC114	coiled-coil domain containing 114						10	0.0657641	0.772098
CCDC12	3	46963219	47023500									31	0.174885	0.993574
CCDC124	19	18043823	18054794									3	0.147913	0.584944
CCDC126	7	23636997	23684327									15	0.064923	0.978239
CCDC153	11	119060962	119066584									1	0.896702	0.896702
CCDC155	19	49891474	49921256									16	0.306833	0.944339
CCDC166	8	144788863	144790279									0	1	0
CCDC183	9	139690789	139702193		CCDC183	coiled-coil domain containing 183						8	0.114124	0.915643
CCDC183-AS1	9	139698378	139703300									4	0.452258	0.60034
CCDC25	8	27590832	27630170		CCDC25	coiled-coil domain containing 25						32	0.0302465	0.724949
CCDC36	3	49235860	49295537									19	0.21708	0.821513
CCDC37	3	126113781	126155398									32	0.161346	0.947106
CCDC37-AS1	3	126111874	126113641									2	0.477316	0.915944
CCDC42	17	8633245	8648154		CCDC42	coiled-coil domain containing 42						10	0.0901801	0.970673
CCDC51	3	48473579	48481529		CCDC51	coiled-coil domain containing 51						2	0.703149	0.730926
CCDC62	12	123259055	123311927		CCDC62	coiled-coil domain containing 62		X				27	0.0101292	0.933035
CCDC63	12	111284763	111345339		CCDC63	coiled-coil domain containing 63						19	0.0226664	0.985822
CCDC68	18	52568739	52625279		CCDC68	coiled-coil domain containing 68						22	0.0413339	0.947239
CCDC71	3	49199967	49203785									2	0.55051	0.868516
CCDC84	11	118868842	118886502									4	0.187727	0.436195
CCDC85B	11	65657874	65659106									0	1	0
CCDC87	11	66357639	66360554									1	0.32525	0.32525
CCDC88B	11	64107689	64125006									7	0.600006	0.949769
CCDC92	12	124420955	124457532		CCDC92	coiled-coil domain containing 92						13	0.0063635	0.648811
CCDC96	4	7042575	7044728									0	1	0
CCHCR1	6	31110215	31125566		CCHCR1	coiled-coil alpha-helical rod protein 1						42	0.00186407	0.885593
CCNL2	1	1327667	1334718									2	0.81798	0.840762
CCS	11	66360689	66373490		CCS	copper chaperone for superoxide dismutase						5	0.00913368	0.392187
CCT3	1	156278751	156308206		CCT3	chaperonin containing TCP1 subunit 3						12	0.135314	0.799069
CD151	11	832951	838835									11	0.0881573	0.561768
CD19	16	28943259	28950668		CD19	CD19 molecule						4	0.505418	0.982253
CD248	11	66081957	66084515		CD248	CD248 molecule						2	0.704564	0.750938
CD27	12	6554050	6560884		CD27	CD27 molecule						3	0.446478	0.947245
CD27-AS1	12	6548166	6560683									13	0.189342	0.947245
CD2BP2	16	30362086	30366255									5	0.306541	0.850961
CD37	19	49838676	49843861		CD37	CD37 molecule						4	0.812691	0.895308
CD3D	11	118209788	118213459		CD3D	CD3d molecule						3	0.01273	0.893719
CD3G	11	118215058	118224497		CD3G	CD3g molecule						6	0.0460978	0.972347
CD4	12	6898637	6929976		CD4	CD4 molecule					X	32	0.0286971	0.906158
CD68	17	7482804	7485429									5	0.185005	0.47144
CD72	9	35609975	35618424		CD72	CD72 molecule						5	0.0778037	0.950933
CD74	5	149781199	149792499		CD74	CD74 molecule						4	0.351708	0.905931
CD9	12	6309481	6347437		CD9	CD9 molecule						18	0.04291	0.99666
CDC25A	3	48198667	48229801		CDC25A	cell division cycle 25A			X		X	12	0.00808519	0.638434
CDC42BPB	14	103398715	103523742		CDC42BPB	CDC42 binding protein kinase beta						49	0.0479151	0.992313
CDC42BPG	11	64591661	64612041		CDC42BPG	CDC42 binding protein kinase gamma						6	0.220247	0.840457
CDC42EP2	11	65082288	65089900									7	0.0686056	0.890032
CDC42P3	8	144077244	144079080									0	1	0
CDCA3	12	6957971	6961230		CDCA3	cell division cycle associated 3						0	1	0
CDCA4	14	105475909	105487425									9	0.141974	0.860023
CDCA5	11	64844926	64851615		CDCA5	cell division cycle associated 5						3	0.104184	0.77139
CDH24	14	23516269	23526747									2	0.81264	0.95318
CDHR2	5	175976342	176022769									37	0.021396	0.789732
CDHR3	7	105603656	105676877		CDHR3	cadherin related family member 3						57	0.0713505	0.95171
CDHR4	3	49828166	49837268									4	0.0434621	0.803747
CDHR5	11	616564	625067		CDHR5	cadherin related family member 5						10	0.103478	0.760305
CDIPT	16	29869676	29874609		CDIPT	CDP-diacylglycerol--inositol 3-phosphatidyltransferase						2	0.468548	0.943396
CDIPT-AS1	16	29875003	29879374									2	0.272903	0.797397
CDK11B	1	1570602	1655859		CDK11B	cyclin dependent kinase 11B						7	0.164603	0.73885
CDK2	12	56360552	56366573		CDK2	cyclin dependent kinase 2						3	0.298627	0.384683
CDK2AP1	12	123745516	123756687	GWAS								2	0.00116774	0.986996
CDK2AP2	11	67273960	67276199									0	1	0
CDK4	12	58141509	58146230		CDK4	cyclin dependent kinase 4						1	0.464006	0.464006
CDK9	9	130548304	130553052									6	0.0608772	0.93341
CDKN1A	6	36646455	36655116		CDKN1A	cyclin dependent kinase inhibitor 1A						12	0.317128	0.842775
CDSN	6	31082864	31088252		CDSN	corneodesmosin						23	0.00667284	0.933849
CDT1	16	88870185	88875666		CDT1	chromatin licensing and DNA replication factor 1						5	0.0316944	0.326249
CEBPE	14	23586514	23588820		CEBPE	CCAAT/enhancer binding protein epsilon						1	0.712962	0.712962
CEL	9	135937364	135947250		CEL	carboxyl ester lipase						0	1	0
CELF1	11	47487488	47516073									13	0.0934858	0.907873
CELF2	10	11206992	11378672		CELF2	CUGBP, Elav-like family member 2						140	0.0466627	0.993994
CELP	9	135957925	135962478									0	1	0
CELSR3	3	48673895	48700348									5	0.737492	0.869703
CELSR3-AS1	3	48701200	48706603									2	0.803815	0.895441
CEND1	11	787109	790126									2	0.109471	0.115673
CEP164	11	117192493	117283982		CEP164	centrosomal protein 164						47	0.0723552	0.92872
CEP170B	14	105331649	105363107									8	0.371239	0.670493
CEP19	3	196433147	196439165									8	0.651078	0.931445
CERCAM	9	131181438	131199630		CERCAM	cerebral endothelial cell adhesion molecule						7	0.0869828	0.980103
CERS1	19	18979354	19006953									10	0.355936	0.985555
CFAP20	16	58147496	58163296									6	0.011936	0.515156
CFAP43	10	105889645	105992120		CFAP43	cilia and flagella associated protein 43	X				X	52	0.0221342	0.908008
CFAP70	10	75013515	75118617		CFAP70	cilia and flagella associated protein 70						23	0.0928188	0.774635
CFAP99	4	2420671	2464690		CFAP99	cilia and flagella associated protein 99						17	0.107449	0.894737
CFL1	11	65622284	65625804		CFL1	cofilin 1						4	0.237905	0.987293
CGB	19	49526125	49527632									0	1	0
CGB1	19	49538825	49540191									0	1	0
CGB2	19	49535129	49536495									0	1	0
CGB5	19	49547101	49548568		CGB5	chorionic gonadotropin beta subunit 5						0	1	0
CGB7	19	49557530	49558997									0	1	0
CGB8	19	49550894	49552368									0	1	0
CGREF1	2	27323461	27341773		CGREF1	cell growth regulator with EF-hand domain 1						3	0.228515	0.571633
CHCHD1	10	75541807	75543406		CHCHD1	coiled-coil-helix-coiled-coil-helix domain containing 1						0	1	0
CHCHD3	7	132469622	132766828		CHCHD3	coiled-coil-helix-coiled-coil-helix domain containing 3						110	0.0011578	0.94952
CHD3	17	7788122	7816075									7	0.0647358	0.757766
CHD4	12	6679247	6716599									10	0.206895	0.968401
CHD7	8	61591323	61780586		CHD7	chromodomain helicase DNA binding protein 7						78	0.0112425	0.9664
CHDH	3	53850323	53880420		CHDH	choline dehydrogenase						12	0.0424451	0.581772
CHERP	19	16628699	16653263									16	0.0129646	0.950424
CHFR	12	133416937	133464204		CHFR	checkpoint with forkhead and ring finger domains						18	0.149533	0.728649
CHID1	11	867858	910874		CHID1	chitinase domain containing 1						18	0.0333942	0.827431
CHMP4A	14	24678786	24683036									4	0.419425	0.990687
CHRM1	11	62676150	62689012		CHRM1	cholinergic receptor muscarinic 1	X		X	X	X	5	0.132065	0.603179
CHRM4	11	46406341	46408158	GWAS	CHRM4	cholinergic receptor muscarinic 4					X	0	1	0
CHRNA2	8	27317277	27336813		CHRNA2	cholinergic receptor nicotinic alpha 2 subunit				X	X	25	0.00201064	0.846657
CHRNB1	17	7348405	7360932		CHRNB1	cholinergic receptor nicotinic beta 1 subunit					X	11	0.0191277	0.719786
CHRND	2	233390869	233401375		CHRND	cholinergic receptor nicotinic delta subunit					X	4	0.0790128	0.132793
CHRNE	17	4801063	4806369		CHRNE	cholinergic receptor nicotinic epsilon subunit					X	1	0.193477	0.193477
CHRNG	2	233404436	233411038		CHRNG	cholinergic receptor nicotinic gamma subunit					X	6	0.108305	0.983065
CHST12	7	2443194	2474216		CHST12	carbohydrate sulfotransferase 12						10	9.55e-06	0.474742
CIAO1	2	96931883	96939900									2	0.0188752	0.714813
CIB1	15	90773476	90777279		CIB1	calcium and integrin binding 1						3	0.378328	0.47265
CIB3	19	16272178	16284336		CIB3	calcium and integrin binding family member 3						4	0.46148	0.582956
CIDEB	14	24774392	24780576		CIDEB	cell death-inducing DFFA-like effector b						7	0.60118	0.929762
CILP2	19	19649073	19657468	GWAS	CILP2	cartilage intermediate layer protein 2						6	0.000451	0.695498
CINP	14	102814618	102829253		CINP	cyclin dependent kinase 2 interacting protein						6	0.183448	0.912828
CISH	3	50643884	50649262		CISH	cytokine inducible SH2 containing protein						4	0.230823	0.309373
CIZ1	9	130928343	130966662									17	0.495492	0.98281
CKAP5	11	46765083	46867859	GWAS	CKAP5	cytoskeleton associated protein 5						29	0.00346549	0.87456
CKB	14	103985994	103989196	GWAS	CKB	creatine kinase B						1	0.108628	0.108628
CKS1B	1	154947117	154951725		CKS1B	CDC28 protein kinase regulatory subunit 1B						1	0.662036	0.662036
CLCF1	11	67131638	67141206									7	0.0364643	0.65547
CLCN6	1	11866152	11903201		CLCN6	chloride voltage-gated channel 6						32	0.0279531	0.483383
CLDN15	7	100875372	100881227									4	0.188202	0.966258
CLDN7	17	7163221	7166264									5	0.138193	0.70389
CLEC10A	17	6977855	6983600		CLEC10A	C-type lectin domain family 10 member A						6	0.345523	0.973284
CLIC1	6	31698357	31704341		CLIC1	chloride intracellular channel 1						1	0.820262	0.820262
CLIC3	9	139889059	139891024									1	0.889836	0.889836
CLIP1	12	122755980	122907116		CLIP1	CAP-Gly domain containing linker protein 1						49	0.00298614	0.8185
CLIP1-AS1	12	122880088	122884491									1	0.0156678	0.0156678
CLIP2	7	73703804	73820273		CLIP2	CAP-Gly domain containing linker protein 2						39	0.024561	0.753328
CLK2	1	155232658	155243320									4	0.410079	0.954683
CLK2P1	7	23624334	23626146									1	0.0656202	0.0656202
CLP1	11	57425215	57429337	GWAS								1	0.170077	0.170077
CLPS	6	35762758	35765121		CLPS	colipase						1	0.0807146	0.0807146
CLPSL1	6	35748830	35755841									3	0.0675197	0.486024
CLPSL2	6	35744370	35747329									2	0.0750571	0.65831
CLTB	5	175819455	175843570		CLTB	clathrin light chain B						9	0.0883442	0.621598
CLU	8	27454433	27472328	GWAS	CLU	clusterin	X		X	X	X	13	0.108439	0.983866
CLUH	17	2592679	2614927		CLUH	clustered mitochondria homolog						7	0.421469	0.989829
CLVS1	8	62200524	62414204		CLVS1	clavesin 1						93	0.0186581	0.991035
CMTM5	14	23846016	23848981									2	0.281748	0.66549
CNIH2	11	66045671	66051685									2	0.0359311	0.312139
CNNM2	10	104678074	104838344	GWAS	CNNM2	cyclin and CBS domain divalent metal cation transport mediator 2		X		X		45	8.71e-08	0.98981
CNOT1	16	58577056	58663790	GWAS	CNOT1	CCR4-NOT transcription complex subunit 1						30	0.00526808	0.996626
CNOT6	5	179921398	180005405		CNOT6	CCR4-NOT transcription complex subunit 6						29	0.00339769	0.992293
CNPY2	12	56708257	56710128		CNPY2	canopy FGF signaling regulator 2						1	0.672058	0.672058
CNPY3	6	42896859	42907008									6	0.0782126	0.72976
CNPY4	7	99717264	99723128									2	0.472665	0.52195
CNTF	11	58390145	58393205		CNTF	ciliary neurotrophic factor			X	X	X	2	0.026932	0.104877
CNTROB	17	7835441	7853237		CNTROB	centrobin, centriole duplication and spindle assembly protein						13	0.426763	0.715027
COG4	16	70514471	70557457		COG4	component of oligomeric golgi complex 4						19	0.34197	0.948203
COL11A2	6	33154221	33160245		COL11A2	collagen type XI alpha 2 chain						4	0.0314299	0.792902
COL17A1	10	105791045	105845638		COL17A1	collagen type XVII alpha 1 chain						34	0.0267504	0.857736
COL26A1	7	101006100	101202304		COL26A1	collagen type XXVI alpha 1 chain						82	0.0120903	0.980904
COL5A1	9	137533650	137736688		COL5A1	collagen type V alpha 1 chain						134	0.0708901	0.995654
COL6A3	2	238280259	238322850		COL6A3	collagen type VI alpha 3 chain						13	0.301183	0.974239
COL7A1	3	48601505	48632593		COL7A1	collagen type VII alpha 1 chain			X			15	0.0245352	0.801017
COLGALT1	19	17666510	17693965									16	0.1911	0.978755
COMMD5	8	146075550	146078452		COMMD5	COMM domain containing 5						2	0.0184687	0.0922292
COMP	19	18893582	18902114		COMP	cartilage oligomeric matrix protein						2	0.330765	0.887288
COPE	19	19010322	19030199									7	0.121809	0.874228
COPS6	7	99686582	99689822									1	0.90921	0.90921
COPS7A	12	6833149	6841041									7	0.0639054	0.632655
COPS7B	2	232646380	232673963		COPS7B	COP9 signalosome subunit 7B						13	0.0743578	0.698946
COQ10A	12	56661066	56664750		COQ10A	coenzyme Q10A						2	0.0949628	0.584206
COQ4	9	131084786	131096351		COQ4	coenzyme Q4						9	0.163318	0.854511
CORO1A	16	30194730	30200397									0	1	0
CORO1B	11	67205517	67211292									2	0.00804813	0.0683706
CORO6	17	27941773	27948441									4	0.24706	0.972307
COTL1	16	84599203	84651702		COTL1	coactosin like F-actin binding protein 1						55	0.119575	0.99073
COX19	7	1004485	1015235									8	0.0175836	0.741685
COX4I1	16	85833172	85840607		COX4I1	cytochrome c oxidase subunit 4I1						6	0.0180481	0.307554
COX6A2	16	31439051	31439749									1	0.819591	0.819591
COX6B2	19	55861069	55866182									1	0.181607	0.181607
COX8A	11	63742078	63744015		COX8A	cytochrome c oxidase subunit 8A						1	0.5164	0.5164
CPAMD8	19	17003761	17137625		CPAMD8	C3 and PZP like, alpha-2-macroglobulin domain containing 8						66	0.0602949	0.984515
CPLX1	4	778744	819945		CPLX1	complexin 1			X		X	22	0.224214	0.985429
CPNE5	6	36708554	36807220		CPNE5	copine 5						97	0.0651582	0.988271
CPNE6	14	24540045	24547309		CPNE6	copine 6						3	0.293599	0.89136
CPPED1	16	12753655	12897744		CPPED1	calcineurin like phosphoesterase domain containing 1						91	0.0102892	0.993637
CPSF1	8	145618445	145634733									6	0.385043	0.990144
CPSF3L	1	1246964	1260067		CPSF3L	cleavage and polyadenylation specific factor 3-like						8	0.141954	0.681574
CPSF4	7	99036562	99054996		CPSF4	cleavage and polyadenylation specific factor 4						9	0.123513	0.961574
CPSF7	11	61170119	61197464									8	0.17215	0.723673
CPT1C	19	50194364	50216988		CPT1C	carnitine palmitoyltransferase 1C						12	0.197843	0.844956
CPTP	1	1260142	1264276		CPTP	ceramide-1-phosphate transfer protein						0	1	0
CRABP2	1	156669399	156675459		CRABP2	cellular retinoic acid binding protein 2						4	0.0061316	0.389951
CRACR2B	11	828259	831991									3	0.135776	0.211756
CRAT	9	131857072	131873070		CRAT	carnitine O-acetyltransferase						7	0.156412	0.955844
CRAT37	15	92006568	92038080									19	0.153254	0.948444
CREB3	9	35732316	35737005		CREB3	cAMP responsive element binding protein 3						2	0.501059	0.825741
CREB3L1	11	46299188	46342972	GWAS	CREB3L1	cAMP responsive element binding protein 3 like 1						17	1.88e-05	0.314952
CRIP1	14	105953256	105955124									1	0.301061	0.301061
CRIP2	14	105941111	105946507									0	1	0
CRIP3	6	43273210	43276530									2	0.00428061	0.00521198
CRIPAK	4	1385339	1389782		CRIPAK	cysteine rich PAK1 inhibitor						2	0.423532	0.83631
CRISPLD2	16	84853586	84943116		CRISPLD2	cysteine rich secretory protein LCCL domain containing 2						68	0.0631582	0.986946
CRK	17	1324646	1359561		CRK	CRK proto-oncogene, adaptor protein						13	0.0723263	0.943845
CRLF1	19	18704034	18717660		CRLF1	cytokine receptor like factor 1						11	0.00207289	0.745193
CRTC1	19	18794424	18893143		CRTC1	CREB regulated transcription coactivator 1						24	0.00835323	0.94961
CRTC3	15	91073117	91188577		CRTC3	CREB regulated transcription coactivator 3					X	56	0.0589256	0.933835
CRTC3-AS1	15	91163240	91260371									23	0.114496	0.955327
CRY2	11	45868956	45904799		CRY2	cryptochrome circadian clock 2					X	14	0.109928	0.703515
CRYBA1	17	27573874	27581502		CRYBA1	crystallin beta A1						7	0.0976605	0.458705
CS	12	56665482	56694175		CS	citrate synthase						18	0.0312701	0.954566
CSNK2A2	16	58191811	58231782		CSNK2A2	casein kinase 2 alpha 2						24	0.0129054	0.787878
CSNK2B	6	31633656	31637847		CSNK2B	casein kinase 2 beta						5	4.69e-06	0.69573
CSPG5	3	47603727	47621730		CSPG5	chondroitin sulfate proteoglycan 5						5	0.513785	0.962803
CST6	11	65779461	65780976									0	1	0
CTBP1	4	1205227	1242908		CTBP1	C-terminal binding protein 1						18	0.108514	0.909879
CTBP1-AS	4	1203907	1212379									1	0.210532	0.210532
CTBP1-AS2	4	1243227	1246795									8	0.328699	0.865768
CTC1	17	8128138	8151413									19	0.0964307	0.860593
CTC-338M12.4	5	180673540	180684587									0	1	0
CTDNEP1	17	7146905	7155259									3	0.190915	0.723059
CTDSP1	2	219263060	219270664		CTDSP1	CTD small phosphatase 1						6	0.338466	0.818666
CTDSP2	12	58213709	58240747									7	0.247736	0.378993
CTF1	16	30907927	30914881		CTF1	cardiotrophin 1						2	0.0158796	0.723204
CTNND1	11	57529233	57586652	GWAS								17	1.66e-05	0.89573
CTNS	17	3539761	3566397		CTNS	cystinosin, lysosomal cystine transporter						15	0.0007	0.453327
CTSD	11	1773981	1785222		CTSD	cathepsin D	X	X		X	X	5	0.337531	0.645599
CTSF	11	66330934	66336047		CTSF	cathepsin F					X	4	0.0629585	0.675544
CTSW	11	65647283	65651212									4	0.0821915	0.852746
CTU2	16	88772890	88781786									13	0.148635	0.967047
CUEDC2	10	104183001	104192423		CUEDC2	CUE domain containing 2						5	0.188113	0.944614
CUL7	6	43005354	43021683									6	0.0519902	0.863316
CUL9	6	43149921	43192325		CUL9	cullin 9						18	1.46e-06	0.966826
CUTA	6	33384318	33386065		CUTA	cutA divalent cation tolerance homolog						1	0.128043	0.128043
CXCL16	17	4636823	4643223		CXCL16	C-X-C motif chemokine ligand 16						8	0.543175	0.974331
CXCR5	11	118754474	118766980		CXCR5	C-X-C motif chemokine receptor 5						11	0.0450705	0.847749
CYB561A3	11	61116219	61129755									5	0.199487	0.883125
CYB561D2	3	50388125	50391496									3	0.439274	0.770321
CYB5D1	17	7761063	7765600									3	0.495011	0.839822
CYB5D2	17	4046461	4060995									8	0.166051	0.777261
CYBA	16	88709696	88717492		CYBA	cytochrome b-245 alpha chain						6	0.418836	0.973443
CYC1	8	145149937	145152430		CYC1	cytochrome c1						1	0.672255	0.672255
CYCS	7	25158269	25164980		CYCS	cytochrome c, somatic						1	0.537199	0.537199
CYHR1	8	145689199	145691031									1	0.332337	0.332337
CYP11B1	8	143953772	143961236		CYP11B1	cytochrome P450 family 11 subfamily B member 1					X	13	0.366546	0.71702
CYP11B2	8	143991974	143999259		CYP11B2	cytochrome P450 family 11 subfamily B member 2	X			X		6	0.319366	0.855924
CYP17A1	10	104590287	104597290	GWAS	CYP17A1	cytochrome P450 family 17 subfamily A member 1	X	X		X	X	8	7.92e-05	0.22635
CYP21A2	6	32006092	32009447		CYP21A2	cytochrome P450 family 21 subfamily A member 2					X	1	0.295764	0.295764
CYP27B1	12	58156116	58160976		CYP27B1	cytochrome P450 family 27 subfamily B member 1						5	0.345459	0.996607
CYP2W1	7	1022834	1029276		CYP2W1	cytochrome P450 family 2 subfamily W member 1						1	0.713561	0.713561
CYP3A5	7	99245811	99277649		CYP3A5	cytochrome P450 family 3 subfamily A member 5			X	X	X	17	0.0789524	0.825125
CYP3A7-CYP3A51P	7	99282301	99332823									15	0.485084	0.936993
CYSRT1	9	140119086	140120763									0	1	0
CYTH2	19	48972464	48985571									4	0.245346	0.320181
D2HGDH	2	242673993	242708231									2	0.243409	0.895237
DAG1	3	49507564	49573051		DAG1	dystroglycan 1			X		X	24	0.0362848	0.731029
DAGLA	11	61447904	61514474		DAGLA	diacylglycerol lipase alpha						35	0.00436548	0.992184
DALRD3	3	49052920	49056041									2	0.364274	0.365592
DAP3	1	155658881	155708800		DAP3	death associated protein 3						9	0.142931	0.647037
DAXX	6	33286334	33290793		DAXX	death domain associated protein						4	0.00486801	0.613842
DBH	9	136501484	136524466		DBH	dopamine beta-hydroxylase	X	X	X	X	X	37	0.000619	0.967356
DBH-AS1	9	136519708	136522530									4	0.152311	0.45107
DBIL5P	17	655572	658576									4	0.61118	0.921582
DBN1	5	176883613	176900694		DBN1	drebrin 1						9	0.56424	0.920575
DBP	19	49133816	49140807		DBP	D-box binding PAR bZIP transcription factor					X	2	0.567213	0.619174
DCAF11	14	24584491	24594451									8	0.325181	0.851348
DCAF12	9	34086380	34126771		DCAF12	DDB1 and CUL4 associated factor 12						19	0.00234875	0.834486
DCP1A	3	53317444	53381654		DCP1A	decapping mRNA 1A						23	0.00298801	0.585345
DCST1	1	155006281	155023406		DCST1	DC-STAMP domain containing 1						6	0.115769	0.539493
DCST2	1	154991002	155006257		DCST2	DC-STAMP domain containing 2						8	0.0224426	0.878973
DCTN2	12	57923832	57941114									8	0.0255366	0.943708
DCTPP1	16	30435018	30441373									2	0.276615	0.643283
DDA1	19	17420336	17434106									10	0.149115	0.845754
DDAH2	6	31694813	31697278		DDAH2	dimethylarginine dimethylaminohydrolase 2						1	0.99808	0.99808
DDB1	11	61066918	61100684									17	0.0418814	0.873235
DDB2	11	47236492	47260769		DDB2	damage specific DNA binding protein 2						13	0.0038435	0.514948
DDIT3	12	57910370	57914300		DDIT3	DNA damage inducible transcript 3						2	0.0553023	0.0592968
DDIT4	10	74033676	74035797		DDIT4	DNA damage inducible transcript 4						1	0.301324	0.301324
DDR1	6	30850389	30867933		DDR1	discoidin domain receptor tyrosine kinase 1			X		X	21	8.15e-08	0.951437
DDX19A	16	70380823	70407281									7	0.460236	0.91577
DDX19B	16	70333061	70367735									5	0.619906	0.984045
DDX31	9	135513249	135545788		DDX31	DEAD-box helicase 31						24	0.209112	0.923906
DDX39B	6	31497995	31510252		DDX39B	DExD-box helicase 39B	X			X		28	7.43e-06	0.993568
DDX41	5	176938577	176943967									3	0.22865	0.580262
DDX49	19	19030483	19039442									8	0.108728	0.759929
DDX55	12	124086671	124105482		DDX55	DEAD-box helicase 55						11	0.018387	0.846024
DDX6	11	118618472	118661657		DDX6	DEAD-box helicase 6						12	0.0624848	0.84978
DEAF1	11	644219	695754									29	0.0559422	0.954082
DEF6	6	35265594	35289548		DEF6	DEF6, guanine nucleotide exchange factor						9	0.470404	0.967106
DENR	12	123237367	123255611									11	0.0241734	0.909523
DERL2	17	5374570	5389550									6	0.0366302	0.715912
DFNA5	7	24737973	24797639	GWAS	DFNA5	DFNA5, deafness associated tumor suppressor						46	0.0021306	0.953232
DGAT1	8	145538245	145550582		DGAT1	diacylglycerol O-acyltransferase 1						2	0.319964	0.336004
DGKA	12	56325811	56347807									6	0.100294	0.846266
DGKD	2	234296799	234380743		DGKD	diacylglycerol kinase delta						29	0.000792	0.744525
DGKQ	4	952671	967348		DGKQ	diacylglycerol kinase theta		X				5	0.245117	0.969435
DGKZ	11	46368955	46402104	GWAS	DGKZ	diacylglycerol kinase zeta						10	0.00140708	0.258158
DHDH	19	49436938	49448226		DHDH	dihydrodiol dehydrogenase						6	0.0762437	0.714417
DHRS1	14	24759803	24769039		DHRS1	dehydrogenase/reductase 1						7	0.41269	0.680245
DHRS13	17	27224798	27230089									4	0.460845	0.69845
DHRS4L1	14	24505620	24520586									1	0.354281	0.354281
DHTKD1	10	12110915	12165227		DHTKD1	dehydrogenase E1 and transketolase domain containing 1	X			X		16	0.119318	0.99276
DHX16	6	30620895	30640830		DHX16	DEAH-box helicase 16						16	0.0121849	0.981659
DHX30	3	47844398	47891686		DHX30	DExH-box helicase 30						14	0.214926	0.977644
DHX33	17	5344231	5372380		DHX33	DEAH-box helicase 33						12	0.0261032	0.546984
DHX37	12	125431369	125473667									27	0.034357	0.992057
DIABLO	12	122692208	122711115		DIABLO	diablo IAP-binding mitochondrial protein						8	0.0636544	0.955161
DIP2C	10	320129	735608		DIP2C	disco interacting protein 2 homolog C						152	0.00115837	0.995662
DIS3L2	2	232826292	232995592		DIS3L2	DIS3 like 3'-5' exoribonuclease 2						63	0.0339849	0.829917
DKFZP434A062	9	139216997	139221779									3	0.317061	0.741251
DKFZP434K028	11	61521500	61525136									5	0.026628	0.690442
DKKL1	19	49866986	49878373		DKKL1	dickkopf like acrosomal protein 1						6	0.697752	0.967063
DLG1	3	196769430	197026143		DLG1	discs large MAGUK scaffold protein 1			X		X	120	0.00192869	0.932997
DLG1-AS1	3	197025117	197030621									1	0.17586	0.17586
DLG4	17	7093209	7120928		DLG4	discs large MAGUK scaffold protein 4			X		X	10	0.0592793	0.770336
DLK2	6	43418089	43424370									5	0.00042	0.303584
DNAAF5	7	766337	826116									12	0.0968897	0.999289
DNAH1	3	52350334	52434513									37	0.000169	0.99116
DNAH10	12	124247041	124420267		DNAH10	dynein axonemal heavy chain 10						84	0.00495061	0.991704
DNAH2	17	7620671	7737062		DNAH2	dynein axonemal heavy chain 2						60	0.0338361	0.997535
DNAJB12	10	74092587	74114907									10	0.0138334	0.962456
DNAJB3	2	234651395	234652661									0	1	0
DNAJC4	11	63997903	64001753									1	0.0591317	0.0591317
DNAJC5G	2	27498288	27504298									0	1	0
DNAJC9	10	75001713	75007089									3	0.113337	0.659422
DNAJC9-AS1	10	75007124	75036742									9	0.10217	0.792687
DNLZ	9	139256351	139258263									2	0.716755	0.753378
DNM1	9	130965633	131017527		DNM1	dynamin 1					X	27	0.0024958	0.955211
DNM1P41	15	85045805	85050249									0	1	0
DNPH1	6	43193366	43197211									1	0.00038	0.00038
DOC2A	16	30016834	30022401	GWAS	DOC2A	double C2 domain alpha			X	X	X	4	0.00383526	0.00986287
DOC2GP	11	67380994	67383135									0	1	0
DOK3	5	176928905	176937427									1	0.975466	0.975466
DOLK	9	131707808	131710012									0	1	0
DOLPP1	9	131843382	131852717									7	0.233184	0.875529
DPAGT1	11	118967212	118972785		DPAGT1	dolichyl-phosphate N-acetylglucosaminephosphotransferase 1						5	0.691089	0.816795
DPCD	10	103348088	103369410									9	0.0357168	0.628716
DPCR1	6	30908776	30921998		DPCR1	diffuse panbronchiolitis critical region 1						17	2.8e-09	0.902474
DPF2	11	65101224	65120451									8	0.0489149	0.766041
DPH1	17	1933430	1946725									8	0.021986	0.993404
DPH7	9	140449358	140473387		DPH7	diphthamide biosynthesis 7						13	0.0102144	0.787564
DPM2	9	130697373	130700763									1	0.886629	0.886629
DPM3	1	155112366	155112883		DPM3	dolichyl-phosphate mannosyltransferase subunit 3						0	1	0
DPP3	11	66247483	66277130									13	0.0520152	0.562028
DPP7	9	140004991	140009195									2	0.70994	0.727492
DPYSL2	8	26435920	26515693		DPYSL2	dihydropyrimidinase like 2			X		X	79	0.0492829	0.973606
DRAIC	15	69854058	69863779									9	0.0805151	0.974428
DRAP1	11	65686727	65689048									0	1	0
DRAXIN	1	11751780	11780336									13	0.136518	0.959249
DRD4	11	637304	640705		DRD4	dopamine receptor D4	X	X	X	X	X	1	0.40697	0.40697
DSCAML1	11	117298487	117667976		DSCAML1	DS cell adhesion molecule like 1						289	0.00590028	0.9997
DSTNP2	12	6993845	6994950									0	1	0
DTX3	12	57998404	58003587									2	0.245859	0.93221
DTX4	11	58939811	58976060									17	0.084519	0.871909
DTYMK	2	242615156	242626383									0	1	0
DUSP2	2	96808907	96811179		DUSP2	dual specificity phosphatase 2						1	0.94557	0.94557
DUSP22	6	292056	351355		DUSP22	dual specificity phosphatase 22						6	0.12471	0.92867
DUSP28	2	241499470	241503431									1	0.169909	0.169909
DUSP7	3	52082936	52090461									2	0.00145216	0.0507509
DUSP8	11	1575280	1593150									10	0.0995664	0.751497
DVL1	1	1270657	1284492		DVL1	dishevelled segment polarity protein 1						2	0.641969	0.824875
DVL2	17	7128660	7137863		DVL2	dishevelled segment polarity protein 2					X	6	0.176903	0.975746
DYNC1H1	14	102430864	102517135		DYNC1H1	dynein cytoplasmic 1 heavy chain 1						37	0.137094	0.934484
ECD	10	74894281	74927853		ECD	ecdysoneless cell cycle regulator						10	0.0660666	0.593931
ECEL1	2	233344536	233352569									4	0.137202	0.869636
ECEL1P2	2	233250459	233251754									1	0.340838	0.340838
ECHS1	10	135175986	135186908		ECHS1	enoyl-CoA hydratase, short chain 1						9	0.250225	0.985591
EDF1	9	139756565	139760788									0	1	0
EED	11	85955425	85989852									20	0.202079	0.840604
EEF1D	8	144661866	144679845									11	0.481027	0.96424
EEF1G	11	62327072	62341460									3	0.618719	0.646743
EFCAB10	7	105205579	105221976									4	0.390648	0.731252
EFCAB5	17	28256873	28401643									45	0.00546518	0.955987
EFCAB9	5	171621175	171630458									3	0.00140607	0.295002
EFEMP2	11	65633911	65640405		EFEMP2	EGF containing fibulin like extracellular matrix protein 2						5	0.055866	0.866017
EFHD1	2	233498206	233547491	GWAS	EFHD1	EF-hand domain family member D1						28	0.0821808	0.99107
EFNA1	1	155100348	155107386									5	0.115556	0.499707
[truncated: 2,812 more rows]

## Sheet: cluster5
Gene symbol	Chr	Pos start	Pos end	GWAS	assos with disease	Gene name	AD	PD	SCZ	Neuro	Psy	#SNPs	min p-value	max p-value
[truncated: 450 more rows]

[truncated: 18 more sheets: cluster6, cluster7, cluster8, cluster9, cluster10, cluster11, cluster12, cluster13, cluster14, cluster15, cluster16, cluster17, cluster18, cluster19, cluster20, cluster21, cluster22, all_genes]
